# Supplementary material for: DNAJC17 is localized in nuclear speckles and interacts with splicing machinery components
Source: Sci Rep. 2018 May 17;8:7794. doi: 10.1038/s41598-018-26093-1 (PMC5958099; doi:10.1038/s41598-018-26093-1)
Supplement: Supplementary file 2 — Table S1 [file 41598_2018_26093_MOESM2_ESM.xls]

## Sheet: Deregulated genes
List of genes deregulated by DNAJC17 knockdown.
Gene symbol	Gene ID	DNAJC17wt value	DNAJC17kd value	log2 fold-change	P value	FDR-adjusted P value
U6	XLOC_005756	68.8063	0.433058	-7.31184	5e-05	0.000391889
U6	XLOC_000541	35.8988	0.450058	-6.31768	5e-05	0.000391889
PEX3	XLOC_044107	667.056	12.6472	-5.72092	5e-05	0.000391889
SH2D6,Y_RNA	XLOC_027249	18.4133	1.17228	-3.97336	5e-05	0.000391889
BTF3P5	XLOC_028917	7.73695	0.531932	-3.86245	0.00015	0.00108388
INHBE	XLOC_011567	2.70607	0.193622	-3.80489	5e-05	0.000391889
RP3-337D23.3.1	XLOC_044125	1.47541	0.146533	-3.33182	0.00315	0.0156448
RP1-222E13.10.1,U6	XLOC_033848	248.998	29.2565	-3.08931	5e-05	0.000391889
RNU1-7	XLOC_015388	47.5091	5.65453	-3.07072	0.00065	0.00399299
CHAC1	XLOC_017530	15.1897	1.85181	-3.03609	5e-05	0.000391889
AC099535.4.1	XLOC_034179	1.39937	0.180447	-2.95513	0.00655	0.0290654
ASS1P9	XLOC_040290	2.60251	0.338448	-2.9429	5e-05	0.000391889
RP11-548C21.1.1	XLOC_003357	18.2443	2.3987	-2.92712	5e-05	0.000391889
ASNS	XLOC_048095	143.921	19.0385	-2.91829	5e-05	0.000391889
RP11-109P6.1.1	XLOC_050535	4.07211	0.622919	-2.70866	5e-05	0.000391889
ADM2	XLOC_033422	1.13641	0.177962	-2.67485	5e-05	0.000391889
RP11-450H5.2.1	XLOC_035147	19.7267	3.14765	-2.64781	5e-05	0.000391889
PSAT1	XLOC_052053	91.917	14.6896	-2.64553	5e-05	0.000391889
NUPR1	XLOC_020543	68.9648	11.3223	-2.60669	5e-05	0.000391889
G0S2	XLOC_002099	5.62354	0.934156	-2.58974	5e-05	0.000391889
ASS1P11	XLOC_047493	2.98177	0.517334	-2.527	5e-05	0.000391889
RP11-495P10.7.1	XLOC_003771	23.7994	4.17764	-2.51017	5e-05	0.000391889
RP11-548C21.1.1	XLOC_000945	6.38091	1.18303	-2.43128	5e-05	0.000391889
RP11-382M14.1.1	XLOC_008952	1.30772	0.244679	-2.41809	0.0001	0.000747756
RSL24D1P3	XLOC_047869	0.683635	0.128429	-2.41226	0.01245	0.0486073
ZRANB2-AS2	XLOC_000895	0.87275	0.168261	-2.37487	0.0051	0.0234765
S100P	XLOC_037288	5.27769	1.03833	-2.34565	0.0014	0.00784791
HSPB3	XLOC_040293	1.50588	0.301036	-2.3226	0.0012	0.0068635
PCK2	XLOC_015321	45.1343	9.31437	-2.27669	5e-05	0.000391889
KB-1183D5.11.1	XLOC_032953	0.641517	0.133363	-2.26613	0.004	0.0191362
RP11-495P10.5.1,RP11-495P10.6.1	XLOC_001364	13.2825	2.76894	-2.26212	5e-05	0.000391889
AC073871.2.1,C7orf13,RP5-982E9.1.1	XLOC_048622	0.993304	0.217947	-2.18826	0.00015	0.00108388
RP5-901A4.1.1	XLOC_010050	2.38142	0.526022	-2.17863	0.00775	0.0334079
ASS1	XLOC_052492	26.5541	5.88524	-2.17376	5e-05	0.000391889
RP11-336N8.2.1	XLOC_052050	3.67339	0.873755	-2.07181	5e-05	0.000391889
DNAJC17	XLOC_018397	15.245	3.6696	-2.05464	5e-05	0.000391889
RP11-316E14.2.1	XLOC_015739	0.847892	0.204326	-2.05301	0.0128	0.049685
CTD-2156G10.2.1	XLOC_041570	1.51169	0.365191	-2.04944	5e-05	0.000391889
RP11-336N8.2.1	XLOC_053162	9.62533	2.33514	-2.04333	5e-05	0.000391889
FAM84B	XLOC_051086	1.4057	0.348922	-2.01031	5e-05	0.000391889
ULBP1	XLOC_044149	2.58426	0.643533	-2.00567	5e-05	0.000391889
MAPK10	XLOC_038996	0.857846	0.214692	-1.99845	5e-05	0.000391889
RNU5D-1	XLOC_003080	14.4772	3.7835	-1.93599	5e-05	0.000391889
RNU1-2	XLOC_000252	112.332	29.403	-1.93374	0.00065	0.00399299
DDIT3	XLOC_012873	26.8791	7.45797	-1.84963	5e-05	0.000391889
C7orf57	XLOC_046382	0.479051	0.136991	-1.8061	0.0049	0.0227064
ASS1P1	XLOC_044461	3.15729	0.908403	-1.79728	5e-05	0.000391889
RP13-395E19.1.1	XLOC_018314	0.913065	0.265013	-1.78465	0.01165	0.0459578
TTC23L	XLOC_041508	0.514318	0.14968	-1.78078	0.01085	0.0434271
ISCA1P4	XLOC_018402	1.72751	0.506313	-1.77059	0.0005	0.00316586
FIBCD1	XLOC_053605	2.51277	0.739042	-1.76555	0.0069	0.0303661
SORCS2	XLOC_037295	0.927301	0.273487	-1.76157	0.00075	0.00451539
YIF1B	XLOC_025932	9.4046	2.78352	-1.75646	5e-05	0.000391889
RP11-48O20.4.1	XLOC_001622	9.20691	2.73399	-1.75171	5e-05	0.000391889
MCCC2	XLOC_040424	16.4481	4.95381	-1.73131	5e-05	0.000391889
RPL23P2	XLOC_032638	3.98088	1.2087	-1.71963	0.0037	0.0179317
NDUFA4L2	XLOC_012869	1.05956	0.324254	-1.70827	0.00225	0.0117907
7SK	XLOC_021803	49.058	15.0685	-1.70296	5e-05	0.000391889
RPL31P11	XLOC_004080	3.86897	1.19736	-1.69209	5e-05	0.000391889
AC096669.2.1	XLOC_029370	0.847257	0.265743	-1.67277	0.00065	0.00399299
SMC1B	XLOC_033877	0.98383	0.309982	-1.66622	5e-05	0.000391889
PAQR5,Y_RNA	XLOC_017810	16.7787	5.31324	-1.65896	5e-05	0.000391889
MB	XLOC_033724	0.712445	0.225751	-1.65804	0.004	0.0191362
DDR2	XLOC_001677	1.26079	0.401877	-1.6495	5e-05	0.000391889
TRIB3	XLOC_030985	24.2295	7.86829	-1.62264	5e-05	0.000391889
RP11-1008C21.2.1	XLOC_018365	1.05877	0.344584	-1.61946	0.0033	0.0162811
RAD9B	XLOC_011967	0.642338	0.209783	-1.61444	0.0085	0.0359052
TCP11L2	XLOC_011927	10.355	3.39428	-1.60914	5e-05	0.000391889
MLXIPL	XLOC_047933	3.13832	1.04236	-1.59014	5e-05	0.000391889
ASS1P12	XLOC_051704	5.34173	1.78018	-1.58528	5e-05	0.000391889
RP11-219E24.1.1	XLOC_036014	4.48837	1.49754	-1.5836	5e-05	0.000391889
ASS1P10	XLOC_040962	1.1522	0.384639	-1.58281	0.0126	0.0490733
TNFAIP1	XLOC_021722	13.4778	4.63165	-1.54099	5e-05	0.000391889
AC009299.3.1	XLOC_027870	4.84078	1.67691	-1.52943	5e-05	0.000391889
RP11-288G3.4.1	XLOC_044360	5.88238	2.04887	-1.52157	5e-05	0.000391889
CARS	XLOC_009298	60.817	21.3559	-1.50984	5e-05	0.000391889
CTD-2589M5.5.1	XLOC_008233	1.38578	0.488561	-1.50409	0.007	0.0307218
SLC38A9	XLOC_040307	0.580631	0.206056	-1.49458	0.0005	0.00316586
RP11-875O11.3.1	XLOC_050310	2.61994	0.939105	-1.48017	0.01225	0.0479163
HOXB9	XLOC_022983	1.37132	0.491684	-1.47976	5e-05	0.000391889
LONRF1	XLOC_050249	2.71186	0.973403	-1.47817	5e-05	0.000391889
SESN2	XLOC_000426	10.5748	3.84253	-1.46049	5e-05	0.000391889
PSPH	XLOC_047766	46.5052	16.9586	-1.45538	5e-05	0.000391889
ALDH1L2	XLOC_013227	3.9908	1.45904	-1.45166	5e-05	0.000391889
AC010127.4.1,SCN1A	XLOC_029772	4.63344	1.71545	-1.4335	5e-05	0.000391889
MATN3	XLOC_028637	0.782023	0.294486	-1.40901	0.00015	0.00108388
ACSM3	XLOC_019478	0.558786	0.210995	-1.40508	0.00955	0.0392886
RNU1-8	XLOC_016308	116.448	43.9779	-1.40483	5e-05	0.000391889
IDH1	XLOC_030091	92.8406	35.1515	-1.40117	5e-05	0.000391889
SLC43A1	XLOC_009804	1.50135	0.56996	-1.39732	5e-05	0.000391889
GARS	XLOC_046256	132.743	50.4671	-1.39522	5e-05	0.000391889
RP4-798A10.5.1	XLOC_002714	2.32118	0.895389	-1.37427	0.0008	0.00478049
RP11-341N2.1.1	XLOC_030371	0.723289	0.279827	-1.37004	0.0047	0.0218965
MTHFD2	XLOC_027173	125.57	48.9101	-1.36029	5e-05	0.000391889
GCA	XLOC_027883	2.59226	1.01289	-1.35573	5e-05	0.000391889
STC2	XLOC_042504	37.8268	14.8781	-1.34622	5e-05	0.000391889
RP11-145M9.3.1	XLOC_035227	28.7043	11.3657	-1.33658	5e-05	0.000391889
CRYAB	XLOC_010446	1.79646	0.714507	-1.33014	0.0001	0.000747756
LINC00521	XLOC_015870	1.42271	0.566939	-1.32737	0.00155	0.00855519
AC016757.1,FAM132B	XLOC_028463	1.10693	0.442209	-1.32377	0.00125	0.00710266
LNX1	XLOC_038765	1.62833	0.651112	-1.32242	0.0003	0.00201597
RP11-796G6.2.1	XLOC_016035	2.99669	1.19965	-1.32076	0.00275	0.0140296
CXXC4	XLOC_039096	1.86175	0.752573	-1.30676	5e-05	0.000391889
PON2	XLOC_048079	125.775	51.01	-1.30199	5e-05	0.000391889
PPM1E	XLOC_022080	1.10547	0.448938	-1.30006	5e-05	0.000391889
RSL24D1P1	XLOC_044509	9.64394	3.91787	-1.29956	5e-05	0.000391889
SYCP2	XLOC_032122	6.25588	2.54461	-1.29777	5e-05	0.000391889
STC2	XLOC_041152	2.75913	1.12395	-1.29564	5e-05	0.000391889
GPT2	XLOC_019754	16.2019	6.68081	-1.27807	5e-05	0.000391889
KB-1562D12.3.1	XLOC_050939	8.4535	3.49048	-1.27612	5e-05	0.000391889
GRAMD1C	XLOC_034742	0.965196	0.400075	-1.27055	0.0039	0.0187396
ABLIM3	XLOC_040989	1.23087	0.517887	-1.24897	0.00015	0.00108388
ITGB6	XLOC_029741	0.749104	0.315433	-1.24783	0.01275	0.0495556
CALM1P1	XLOC_057351	7.60511	3.21218	-1.24342	5e-05	0.000391889
SIDT1	XLOC_034738	1839.51	776.975	-1.24338	5e-05	0.000391889
PKIG	XLOC_031351	4.77266	2.01706	-1.24254	5e-05	0.000391889
ATF4P3	XLOC_023231	19.3915	8.2084	-1.24025	5e-05	0.000391889
SLC7A11	XLOC_039292	89.9366	38.3206	-1.23079	5e-05	0.000391889
FAM129A	XLOC_004279	10.2166	4.36597	-1.22654	5e-05	0.000391889
TIMP4	XLOC_035494	5.53612	2.36764	-1.22543	5e-05	0.000391889
XKRX	XLOC_058500	0.480468	0.205528	-1.2251	0.00045	0.00288701
AGT	XLOC_004679	0.784103	0.336163	-1.22188	0.00165	0.00902818
SARS	XLOC_001147	206.301	88.6046	-1.2193	5e-05	0.000391889
PYCARD	XLOC_020625	2.35694	1.01411	-1.21671	0.00315	0.0156448
RP11-319G6.1.1	XLOC_034969	4.01468	1.73389	-1.21127	0.00505	0.0233392
ZMAT1	XLOC_058520	0.456551	0.200235	-1.18908	0.01025	0.0415608
SLC1A5	XLOC_026098	115.572	50.7069	-1.18853	5e-05	0.000391889
MARS	XLOC_011569	109.838	48.4403	-1.1811	5e-05	0.000391889
AC009963.5.1	XLOC_027482	10.6275	4.69835	-1.17758	5e-05	0.000391889
CTD-2016O11.1.1	XLOC_041702	1.54315	0.682583	-1.1768	0.0011	0.00635085
RP11-241I20.3.1	XLOC_006755	66.5384	29.5828	-1.16943	5e-05	0.000391889
RP3-435K13.1.1	XLOC_045050	1.28582	0.572212	-1.16806	5e-05	0.000391889
MME	XLOC_035090	4.01558	1.78935	-1.16617	5e-05	0.000391889
WARS	XLOC_016853	91.3518	40.8001	-1.16286	5e-05	0.000391889
RP11-809O17.1.1	XLOC_051149	2.10354	0.939609	-1.16269	0.01	0.0407694
ZNF311	XLOC_044538	3.48044	1.55555	-1.16184	5e-05	0.000391889
RP11-392A22.2.1	XLOC_036469	1.77283	0.795505	-1.15611	0.0001	0.000747756
SNTG1	XLOC_049442	1.29408	0.581061	-1.15516	0.0005	0.00316586
C12orf63	XLOC_011850	0.48865	0.22064	-1.14711	0.0093	0.0385341
IL1A	XLOC_029414	0.718846	0.325021	-1.14515	0.0002	0.00140709
FAM133A	XLOC_057346	1.86112	0.854094	-1.1237	5e-05	0.000391889
FYN	XLOC_045211	15.784	7.24486	-1.12344	5e-05	0.000391889
ATF4P4	XLOC_009006	14.9449	6.86788	-1.12171	5e-05	0.000391889
CD33	XLOC_025266	1.34289	0.617499	-1.12083	0.00195	0.01045
PHGDH	XLOC_001268	255.955	117.949	-1.11772	5e-05	0.000391889
PXK	XLOC_034471	14.399	6.64278	-1.11611	5e-05	0.000391889
ATF4	XLOC_033312	455.537	210.6	-1.11306	5e-05	0.000391889
KIF3B	XLOC_031211	16.8625	7.83945	-1.105	5e-05	0.000391889
RP11-73K9.2.1	XLOC_039152	1.18543	0.551861	-1.10303	5e-05	0.000391889
SNORD3D	XLOC_022576	42.0674	19.6338	-1.09937	5e-05	0.000391889
PPP1R36	XLOC_015646	1.72442	0.807177	-1.09515	0.0001	0.000747756
DHFRL1	XLOC_036008	3.33544	1.56606	-1.09074	5e-05	0.000391889
RP1-39G22.7.1	XLOC_003020	7.74804	3.64113	-1.08945	5e-05	0.000391889
PPIL1P1	XLOC_026831	3.34687	1.58684	-1.07666	0.0009	0.00530498
SSPN	XLOC_011225	0.853847	0.40549	-1.07431	0.01015	0.0412598
ADC	XLOC_000486	1.9381	0.921187	-1.07307	0.005	0.023144
STK38L	XLOC_011236	23.8846	11.4036	-1.0666	5e-05	0.000391889
DPM2	XLOC_053565	23.4097	11.1856	-1.06546	5e-05	0.000391889
AARS	XLOC_020977	93.6933	44.8567	-1.06262	5e-05	0.000391889
RP1-67M12.2.1	XLOC_043151	1.29821	0.623041	-1.05912	5e-05	0.000391889
SYT7	XLOC_009884	0.692169	0.33303	-1.05547	0.0017	0.00926767
RPS4L.1	XLOC_031471	175.154	84.8813	-1.04511	5e-05	0.000391889
CSNK1A1L	XLOC_014452	5.47317	2.66977	-1.03566	5e-05	0.000391889
CASC2	XLOC_006397	1.34102	0.65615	-1.03124	0.00035	0.00231242
AC107983.4.1	XLOC_021622	7.13454	3.49421	-1.02985	0.00165	0.00902818
SLC9A9	XLOC_036364	5.2896	2.59189	-1.02916	0.0002	0.00140709
RP11-411G7.1.1	XLOC_022338	70.1604	34.4295	-1.02701	5e-05	0.000391889
TUBE1	XLOC_045212	14.7998	7.27261	-1.02503	5e-05	0.000391889
DAPL1	XLOC_027861	24.4673	12.0248	-1.02484	5e-05	0.000391889
CMYA5	XLOC_040507	0.471224	0.231794	-1.02357	0.0002	0.00140709
SNX10	XLOC_046214	0.970209	0.47806	-1.02111	0.00195	0.01045
ARL4C	XLOC_030295	1.17622	0.579587	-1.02106	5e-05	0.000391889
CTD-2284O10.1.1	XLOC_040215	28.864	14.2553	-1.01777	5e-05	0.000391889
CIB2	XLOC_018811	1.75699	0.870972	-1.01241	0.0012	0.0068635
NALCN	XLOC_014795	3.23594	1.60822	-1.00872	5e-05	0.000391889
SLC30A4	XLOC_018487	2.59146	1.28815	-1.00846	0.00075	0.00451539
CEBPG	XLOC_024941	24.7658	12.3255	-1.0067	5e-05	0.000391889
RP11-382A18.1.1	XLOC_051092	2.5493	1.27122	-1.00388	0.00015	0.00108388
SHMT2	XLOC_011563	158.564	79.1228	-1.0029	5e-05	0.000391889
ABCA1	XLOC_053360	3.12938	1.5625	-1.00203	5e-05	0.000391889
DMBT1	XLOC_006434	2.61178	1.30445	-1.00159	5e-05	0.000391889
KCNS3	XLOC_026774	1.29208	0.645726	-1.0007	0.0004	0.00260965
BBS5,KBTBD10,RP11-724O16.1.1	XLOC_027911	0.872316	0.436595	-0.998555	0.00755	0.0326879
KRCC1	XLOC_029174	11.1587	5.58628	-0.998205	5e-05	0.000391889
RP11-90E9.1.1	XLOC_011865	14.0855	7.06636	-0.995166	5e-05	0.000391889
YIF1A	XLOC_009997	52.3829	26.3094	-0.993515	5e-05	0.000391889
RNU2-6P	XLOC_014534	5557.19	2795.83	-0.99108	5e-05	0.000391889
FAM113B	XLOC_011341	1.41183	0.710874	-0.989905	5e-05	0.000391889
EIF2S2P2	XLOC_036664	7.7213	3.89084	-0.988763	5e-05	0.000391889
CYB5R2	XLOC_009414	1.24285	0.627291	-0.986444	0.0079	0.0339281
CNKSR1	XLOC_000376	1.39771	0.705458	-0.986429	0.0061	0.0274072
AC093642.5.1,AC134873.1.1	XLOC_028505	5.58707	2.82063	-0.986075	0.0001	0.000747756
PCSK1	XLOC_041941	17.3974	8.80117	-0.983107	5e-05	0.000391889
TIPARP-AS1	XLOC_036467	3.56339	1.804	-0.982053	0.0028	0.0142672
U40455.1.1	XLOC_058862	7.41477	3.765	-0.977754	5e-05	0.000391889
TCN2	XLOC_033194	1.81837	0.926018	-0.973535	0.0003	0.00201597
KLHDC9	XLOC_001647	6.71612	3.42965	-0.969565	5e-05	0.000391889
C11orf63	XLOC_009107	1.14541	0.585056	-0.969218	0.0003	0.00201597
HAX1	XLOC_001519	128.062	65.4343	-0.968725	5e-05	0.000391889
RP11-325K4.2.1,RP11-325K4.3.1	XLOC_019865	5.11896	2.62025	-0.966143	0.00435	0.0205463
ZNF846	XLOC_025642	1.00953	0.517423	-0.964265	0.0008	0.00478049
RP11-298I3.4.1	XLOC_015302	1.39484	0.71719	-0.959677	0.00595	0.0268201
U82671.12.1	XLOC_057799	0.530073	0.272758	-0.958571	0.0105	0.04236
EIF4EBP1	XLOC_049333	143.323	73.7661	-0.958237	5e-05	0.000391889
CTSS	XLOC_003840	2.37208	1.22123	-0.957821	0.01045	0.042191
WDR31	XLOC_053446	1.51542	0.780644	-0.956985	0.00025	0.00171258
RSL24D1P11	XLOC_023903	15.819	8.15222	-0.956394	5e-05	0.000391889
AC004917.1,CCDC71L	XLOC_048222	4.0724	2.10224	-0.953955	5e-05	0.000391889
C21orf119	XLOC_032424	4.79022	2.47281	-0.953939	0.0001	0.000747756
VLDLR	XLOC_051509	2.07596	1.07655	-0.947366	5e-05	0.000391889
RIMS4	XLOC_031974	0.747265	0.388046	-0.945393	0.00545	0.0248568
MKX	XLOC_006715	13.8101	7.17769	-0.944132	5e-05	0.000391889
AC011242.6.1	XLOC_028833	3.32757	1.72986	-0.943815	5e-05	0.000391889
GDPD1	XLOC_022088	2.71562	1.41192	-0.943628	5e-05	0.000391889
FIBIN	XLOC_008092	2.88833	1.50402	-0.941416	5e-05	0.000391889
KB-1836B5.1.1	XLOC_049334	2.14427	1.11717	-0.940639	5e-05	0.000391889
RPS4X	XLOC_058375	537.42	280.545	-0.937817	5e-05	0.000391889
SLC1A4	XLOC_027084	11.4646	6.0117	-0.931343	5e-05	0.000391889
RP5-1120P11.1.1	XLOC_044818	2.73322	1.43359	-0.930967	5e-05	0.000391889
DCLK1	XLOC_014440	2.72166	1.42806	-0.930434	5e-05	0.000391889
SLC44A5	XLOC_003331	2.90151	1.52576	-0.927276	5e-05	0.000391889
RPS4XP16	XLOC_013984	24.544	12.9131	-0.926535	5e-05	0.000391889
MAP2	XLOC_028223	3.37726	1.77746	-0.926038	5e-05	0.000391889
MDH1B	XLOC_030063	2.66665	1.40504	-0.92442	5e-05	0.000391889
RSL24D1P5	XLOC_012916	7.34559	3.87503	-0.922671	5e-05	0.000391889
STEAP1	XLOC_046717	5.73196	3.02391	-0.922613	5e-05	0.000391889
C6orf136	XLOC_043341	3.61562	1.90873	-0.921634	0.00225	0.0117907
C9orf91	XLOC_052337	5.08055	2.6893	-0.917753	5e-05	0.000391889
RP11-624G17.1.1	XLOC_009807	21.5672	11.4335	-0.91557	5e-05	0.000391889
RP11-501I19.4.1	XLOC_043094	6.09381	3.23176	-0.915026	5e-05	0.000391889
RP11-134L4.1.1	XLOC_044197	3.61255	1.92753	-0.906269	0.0001	0.000747756
RP11-686G23.1.1	XLOC_010217	2.71579	1.45057	-0.904753	0.0022	0.0115724
S1PR5	XLOC_025656	0.677952	0.362343	-0.903828	0.00115	0.00660291
MATN2	XLOC_049749	9.50235	5.08188	-0.902922	5e-05	0.000391889
ANKFN1	XLOC_022061	0.649645	0.347512	-0.902591	0.0012	0.0068635
RP11-550E22.3.1	XLOC_013983	2.51409	1.34749	-0.899762	0.00705	0.0308892
RP5-1068H6.3.1	XLOC_031628	60.6014	32.5552	-0.896465	5e-05	0.000391889
CPE	XLOC_038282	52.0177	27.9455	-0.896384	5e-05	0.000391889
JHDM1D	XLOC_048450	2.2517	1.21091	-0.894929	0.0001	0.000747756
DNAH7	XLOC_029962	1.04396	0.56167	-0.894264	0.0061	0.0274072
EIF2S2P4	XLOC_027921	107.94	58.1645	-0.892016	5e-05	0.000391889
KCNMB4	XLOC_011682	1.72792	0.931192	-0.89189	0.0005	0.00316586
YARS	XLOC_002934	134.021	72.3235	-0.889922	5e-05	0.000391889
CTC-459F4.2.1	XLOC_025838	5.20578	2.80978	-0.889659	5e-05	0.000391889
LAMB3	XLOC_004472	11.161	6.041	-0.885613	5e-05	0.000391889
RP11-135F9.1.1	XLOC_013174	53.5091	28.9773	-0.884863	5e-05	0.000391889
CHRDL1	XLOC_058591	1.46331	0.792526	-0.884709	5e-05	0.000391889
GCN1L1	XLOC_013365	20.3356	11.0211	-0.883735	5e-05	0.000391889
CTD-2224J9.4.1,CTD-2224J9.8.1,ZNF813	XLOC_025298	3.37979	1.83505	-0.881113	0.00025	0.00171258
ARMC2	XLOC_043900	2.24381	1.21891	-0.880367	0.00675	0.0298194
RP1-228H13.5.1,ZNF643	XLOC_000573	4.61945	2.51646	-0.876322	5e-05	0.000391889
ALS2CR8	XLOC_028169	2.54783	1.39449	-0.869532	0.00035	0.00231242
LPAR2	XLOC_025803	0.735988	0.402836	-0.86949	0.00575	0.0260482
CCDC122	XLOC_014502	2.52054	1.38081	-0.86822	0.0005	0.00316586
CTH	XLOC_000889	9.62351	5.27263	-0.868039	5e-05	0.000391889
RP1-241P17.3.1	XLOC_057524	2.06969	1.13418	-0.867756	0.00015	0.00108388
CARS-AS1	XLOC_007842	0.456803	0.250599	-0.866193	0.0067	0.0296426
RP11-3L8.3.1	XLOC_052695	1.23067	0.675815	-0.864749	5e-05	0.000391889
RNF41	XLOC_012846	32.7429	18.0218	-0.861439	5e-05	0.000391889
KLHL7-AS1	XLOC_047508	0.497943	0.274079	-0.861389	0.00355	0.0173135
ABCC6	XLOC_020436	1.00632	0.553969	-0.861218	0.0019	0.0102268
DEPDC4	XLOC_013177	2.4847	1.36921	-0.859725	0.0019	0.0102268
ARRDC4	XLOC_018131	3.34101	1.84616	-0.85576	5e-05	0.000391889
AC115115.2.1,ZC3H6	XLOC_027533	4.05079	2.24043	-0.854427	5e-05	0.000391889
HPD	XLOC_013396	10.8553	6.00467	-0.854245	5e-05	0.000391889
RSL24D1	XLOC_018558	108.512	60.0341	-0.854004	5e-05	0.000391889
GALC	XLOC_016744	2.27099	1.25684	-0.853518	0.0024	0.0124607
REPS2	XLOC_056801	2.75778	1.5264	-0.853378	0.0002	0.00140709
EIF2S2	XLOC_031867	52.5042	29.0879	-0.852015	5e-05	0.000391889
REEP2	XLOC_040875	1.52644	0.846015	-0.851421	0.00995	0.0406132
SAT1	XLOC_056836	24.7897	13.7416	-0.851189	5e-05	0.000391889
DDIT4	XLOC_005993	363.2	201.363	-0.850962	5e-05	0.000391889
SLC3A2	XLOC_008478	513.833	285.248	-0.849084	5e-05	0.000391889
TXNIP	XLOC_001316	89.7748	49.8557	-0.848551	5e-05	0.000391889
EIF2S2P3	XLOC_007222	9.67388	5.37773	-0.847097	5e-05	0.000391889
GPR1	XLOC_030053	2.0718	1.15271	-0.845856	0.00275	0.0140296
C1QL1	XLOC_022933	1.00713	0.56206	-0.841457	0.0107	0.0430003
SGPL1	XLOC_005978	14.146	7.9038	-0.839781	5e-05	0.000391889
KCNT2	XLOC_004330	4.356	2.44279	-0.834475	5e-05	0.000391889
ADSSL1	XLOC_016083	14.2473	7.99547	-0.83343	5e-05	0.000391889
RP11-422N19.3.1	XLOC_052036	1.37636	0.772631	-0.833009	0.01015	0.0412598
AJUBA,HAUS4,RP11-298I3.5.1	XLOC_016215	77.8803	43.7652	-0.831475	5e-05	0.000391889
RP11-254F7.2.1	XLOC_028586	1.80961	1.01692	-0.831473	0.00125	0.00710266
SNTB1	XLOC_051039	2.09334	1.17806	-0.829392	0.00075	0.00451539
ECEL1	XLOC_030277	5.06216	2.85045	-0.828562	5e-05	0.000391889
CTD-2139B15.5.1	XLOC_041406	3.44076	1.9385	-0.827785	0.00785	0.0337552
RP11-535K18.2.1	XLOC_058786	1.46359	0.824735	-0.827512	0.00075	0.00451539
PION	XLOC_047990	1.59347	0.898232	-0.827016	0.0028	0.0142672
TBX15	XLOC_003675	2.34223	1.32127	-0.825958	5e-05	0.000391889
VAMP5	XLOC_027253	0.856969	0.483497	-0.825736	0.0094	0.038771
RP11-700P18.1.1	XLOC_046436	21.7074	12.25	-0.825402	5e-05	0.000391889
PBXIP1	XLOC_003939	30.8755	17.4353	-0.824449	5e-05	0.000391889
SCIMP	XLOC_021466	1.57273	0.888739	-0.823437	5e-05	0.000391889
PRCD	XLOC_022236	1.00462	0.568109	-0.822418	5e-05	0.000391889
ZNF702P	XLOC_026226	1.29012	0.729841	-0.821853	0.0025	0.0129284
C6orf62	XLOC_044458	27.098	15.331	-0.821731	5e-05	0.000391889
CTSL2	XLOC_053301	6.94648	3.93037	-0.821615	5e-05	0.000391889
RBP1	XLOC_036328	4.75939	2.69333	-0.821385	5e-05	0.000391889
PLCD1	XLOC_035647	2.77035	1.56832	-0.820853	0.01125	0.0447102
RP11-325N19.3.1	XLOC_017500	0.481059	0.27245	-0.820219	0.00115	0.00660291
TRIM2	XLOC_038192	11.8265	6.70047	-0.819694	5e-05	0.000391889
RP11-725C19.1.1	XLOC_038088	8.50282	4.84157	-0.812466	5e-05	0.000391889
BCAT1	XLOC_012485	62.6361	35.7087	-0.810719	5e-05	0.000391889
RPL3P12	XLOC_057573	2.63829	1.50773	-0.807221	5e-05	0.000391889
AC104650.2.1,SH3TC1	XLOC_037300	3.74406	2.14088	-0.8064	0.00255	0.0131445
PTPRB	XLOC_012995	2.60233	1.48854	-0.805903	5e-05	0.000391889
HERPUD1	XLOC_019864	72.4658	41.5012	-0.804147	5e-05	0.000391889
DOCK2	XLOC_041116	1.88681	1.08075	-0.803919	0.00545	0.0248568
S1PR2	XLOC_025649	1.43303	0.82215	-0.801593	5e-05	0.000391889
EPCAM	XLOC_026985	1.6571	0.950963	-0.801198	0.0078	0.0335887
RPL13AP7	XLOC_032376	3.54667	2.0447	-0.794575	0.0034	0.0166836
ZFP90	XLOC_019969	4.58382	2.6462	-0.792632	5e-05	0.000391889
RP11-829H16.2.1	XLOC_015364	8.73997	5.05378	-0.790266	0.0002	0.00140709
RHBDD1	XLOC_028354	8.17676	4.73161	-0.789199	5e-05	0.000391889
SEC14L4	XLOC_033676	0.642727	0.371978	-0.788987	0.00925	0.0384034
H1F0	XLOC_033285	44.4755	25.7839	-0.786541	5e-05	0.000391889
APOM,C6orf47-AS1	XLOC_043379	2.79956	1.62306	-0.786479	0.00125	0.00710266
TARS	XLOC_040186	605.667	352.105	-0.782517	5e-05	0.000391889
ELOVL2	XLOC_044383	1.07592	0.625549	-0.782381	0.00345	0.0168772
RP11-558F24.4.1	XLOC_002615	1.46545	0.852146	-0.78217	0.00385	0.0185464
RBM26-AS1	XLOC_014108	1.79786	1.04551	-0.78207	0.00345	0.0168772
ACOT4	XLOC_015716	2.30016	1.33815	-0.781486	5e-05	0.000391889
CTA-14H9.5.1	XLOC_043213	6.95305	4.05165	-0.779136	0.0036	0.0175286
TNNT1	XLOC_026282	12.7657	7.45328	-0.776328	5e-05	0.000391889
SLC9A7P1	XLOC_013167	0.491179	0.286912	-0.775641	0.00195	0.01045
RP11-671M22.5.1	XLOC_017997	0.491917	0.28781	-0.773298	0.00195	0.01045
CTD-2031P19.4.1	XLOC_041638	5.82615	3.42856	-0.764941	0.0094	0.038771
RPL5P30	XLOC_009053	18.4157	10.8376	-0.764891	5e-05	0.000391889
PFN4	XLOC_028671	1.08035	0.636193	-0.763966	0.00475	0.0221047
DFNB59	XLOC_027998	1.21217	0.71384	-0.763923	0.0033	0.0162811
PTPRU	XLOC_000445	3.07014	1.80891	-0.763185	5e-05	0.000391889
AC105402.2.1	XLOC_029673	8.50572	5.01766	-0.761418	0.00225	0.0117907
CELF2	XLOC_005534	1.0365	0.611822	-0.760536	0.0002	0.00140709
OSCP1	XLOC_002971	5.84788	3.45836	-0.757829	5e-05	0.000391889
LMCD1	XLOC_034054	1.88989	1.11795	-0.757448	0.00395	0.0189493
PTGFR	XLOC_000939	0.742065	0.43953	-0.755584	0.0045	0.0211255
GCNT1	XLOC_052037	8.67654	5.14387	-0.754265	5e-05	0.000391889
SLC2A12	XLOC_045321	5.88706	3.49292	-0.753114	5e-05	0.000391889
MAPK11	XLOC_033916	3.36957	2.00023	-0.752399	5e-05	0.000391889
WDSUB1	XLOC_029733	6.67501	3.96713	-0.750674	5e-05	0.000391889
AC005232.1.1,CHN2	XLOC_046239	3.71468	2.2085	-0.750171	0.0002	0.00140709
VEGFA	XLOC_043560	50.4745	30.0523	-0.748079	5e-05	0.000391889
NUDT6	XLOC_039225	8.43402	5.03134	-0.745278	5e-05	0.000391889
CSNK1A1,CTB-89H12.4.1	XLOC_042329	168.156	100.369	-0.744483	5e-05	0.000391889
GAD1	XLOC_027925	2.41268	1.44095	-0.743611	0.0006	0.00372096
C7orf46	XLOC_046201	2.15178	1.28658	-0.741983	0.00335	0.0164848
ZNF192P1	XLOC_043263	2.39317	1.43168	-0.741218	0.0007	0.00425496
TNNC1	XLOC_035832	7.40769	4.43482	-0.740148	5e-05	0.000391889
RP11-442G21.1.1	XLOC_016518	3.78301	2.26517	-0.739915	0.0108	0.0432936
RP11-380I10.1.1	XLOC_049250	45.9853	27.559	-0.738648	5e-05	0.000391889
ELL3,MIR1282,SERINC4	XLOC_018448	9.62291	5.7725	-0.737275	5e-05	0.000391889
RP11-885L14.1.1	XLOC_008771	1.21496	0.729114	-0.736688	0.00035	0.00231242
HLCS	XLOC_032752	10.8933	6.53954	-0.736182	5e-05	0.000391889
HECW2	XLOC_029966	2.12038	1.27442	-0.734479	0.0053	0.024263
CCDC152	XLOC_040247	14.9275	8.97208	-0.734458	5e-05	0.000391889
CTC-281B15.1.1,CTD-2248H3.1.1	XLOC_041854	7.48645	4.49985	-0.734404	0.0003	0.00201597
LINC00467,RP11-318L16.6.1	XLOC_002112	13.8894	8.3486	-0.734377	0.0005	0.00316586
RPL41P1	XLOC_031144	58.974	35.5187	-0.731502	5e-05	0.000391889
RP11-21K20.1.1	XLOC_012236	10.7878	6.5002	-0.730839	5e-05	0.000391889
RP1-90J4.1.1	XLOC_012653	2.21646	1.33698	-0.729278	5e-05	0.000391889
ABCA8	XLOC_023166	0.999026	0.603429	-0.727337	0.0002	0.00140709
BEX2	XLOC_058545	3.41226	2.06212	-0.726601	0.00075	0.00451539
SDR42E1	XLOC_021078	1.47913	0.895215	-0.724441	0.00445	0.0209332
DEPDC1B	XLOC_041672	22.9906	13.9354	-0.722286	5e-05	0.000391889
DZIP3	XLOC_034707	4.57181	2.77156	-0.722069	5e-05	0.000391889
CSNK1A1P1,RP11-201P10.3.1	XLOC_018360	7.43633	4.51179	-0.720891	5e-05	0.000391889
CEP57L1P1	XLOC_005972	6.57161	3.99242	-0.718982	5e-05	0.000391889
IGBP1	XLOC_057206	34.8922	21.2044	-0.718541	5e-05	0.000391889
SEPP1	XLOC_041573	2.36664	1.43845	-0.718323	5e-05	0.000391889
AC017096.1.1	XLOC_028100	1.30511	0.793402	-0.718048	0.00315	0.0156448
IARS	XLOC_053250	161.6	98.306	-0.717074	5e-05	0.000391889
SRPX2	XLOC_057370	1.49244	0.908589	-0.715976	0.0018	0.00974396
ACSF2	XLOC_022031	6.81965	4.15357	-0.715345	5e-05	0.000391889
IGBP1P3	XLOC_035616	2.78209	1.69541	-0.71453	0.0005	0.00316586
RP11-412D9.4.1	XLOC_013241	2.6817	1.63712	-0.711986	5e-05	0.000391889
SDK1	XLOC_046068	2.68076	1.6368	-0.71177	0.00675	0.0298194
NPIPP1,PKD1P6,RP11-82O18.1.1	XLOC_020429	4.42712	2.70382	-0.711367	5e-05	0.000391889
TTC30A	XLOC_029869	4.25625	2.60218	-0.709864	5e-05	0.000391889
RNF149,SNORD89	XLOC_029329	50.5545	30.9451	-0.708132	5e-05	0.000391889
RP11-819M15.1.1	XLOC_010401	5.7139	3.49844	-0.707766	5e-05	0.000391889
NACAP1	XLOC_050932	16.4898	10.1044	-0.706595	0.00035	0.00231242
PTPLB	XLOC_036177	24.7625	15.1765	-0.706317	5e-05	0.000391889
TMSB15A	XLOC_058527	3.80695	2.33366	-0.706043	0.0011	0.00635085
XPOTP1	XLOC_031868	27.7807	17.0548	-0.703907	5e-05	0.000391889
RP11-517P14.6.1,ZNF487P	XLOC_005769	2.59475	1.59634	-0.700826	0.01065	0.042849
RP1-305B16.3.1	XLOC_058727	1.30031	0.801491	-0.698099	0.00455	0.0213026
PDLIM3	XLOC_039614	4.94238	3.05422	-0.694403	5e-05	0.000391889
UHRF1BP1	XLOC_043444	7.66454	4.744	-0.692095	5e-05	0.000391889
JDP2	XLOC_015748	30.1998	18.7362	-0.688711	5e-05	0.000391889
PTCD2	XLOC_040428	12.8432	7.96992	-0.688362	5e-05	0.000391889
RP11-564D11.3.1	XLOC_006436	4.85293	3.01259	-0.68785	5e-05	0.000391889
APLF	XLOC_027111	1.27458	0.792274	-0.685951	0.00045	0.00288701
RUNDC3B	XLOC_046703	2.43843	1.51659	-0.685125	0.00105	0.00609427
S100A14	XLOC_003907	2.52987	1.57397	-0.684653	0.00535	0.024465
RP11-778J16.2.1	XLOC_013131	10.0295	6.23989	-0.684652	5e-05	0.000391889
ICA1	XLOC_047434	4.95207	3.08188	-0.68422	0.0007	0.00425496
SLC39A10	XLOC_028077	44.2316	27.5379	-0.683657	5e-05	0.000391889
RP11-624L4.1.1	XLOC_018370	1.49	0.928594	-0.682193	0.0001	0.000747756
MND1	XLOC_038193	12.741	7.94342	-0.681642	5e-05	0.000391889
C4orf32	XLOC_037962	9.35133	5.83341	-0.680832	5e-05	0.000391889
EPRS	XLOC_004538	156.366	97.5759	-0.680328	5e-05	0.000391889
MRPS33	XLOC_048462	20.3082	12.6734	-0.680257	5e-05	0.000391889
MAPK6PS4	XLOC_050508	1.05112	0.656112	-0.679921	0.001	0.00583007
CLIC4	XLOC_000352	123.084	76.8769	-0.679015	5e-05	0.000391889
LINC00116	XLOC_029390	9.52613	5.95338	-0.678183	0.0006	0.00372096
RP11-14C22.4.1	XLOC_005687	3.43311	2.14587	-0.677953	0.0029	0.0146619
RPL13A,SNORD32A,SNORD33,SNORD34,SNORD35A	XLOC_025229	610.805	381.951	-0.677325	5e-05	0.000391889
AQP1,FAM188B,INMT,INMT-FAM188B	XLOC_046257	10.3783	6.50054	-0.674943	5e-05	0.000391889
SNORD12C,ZNFX1-AS1	XLOC_031410	153.637	96.2389	-0.674833	5e-05	0.000391889
RP11-1217F2.1.1	XLOC_047789	1.02909	0.645138	-0.673695	0.0021	0.0111307
CTC-459F4.1.1	XLOC_025839	1.43646	0.900525	-0.673675	0.0001	0.000747756
MPP7	XLOC_006718	2.55355	1.6012	-0.67335	5e-05	0.000391889
ZNF419	XLOC_025436	7.59092	4.76108	-0.672986	5e-05	0.000391889
HLTF	XLOC_036393	50.8509	31.9198	-0.671821	5e-05	0.000391889
TNFSF11	XLOC_013911	1.47976	0.929266	-0.671198	0.0024	0.0124607
EHHADH	XLOC_036663	3.35038	2.10451	-0.67084	0.00125	0.00710266
NARS	XLOC_024208	124.389	78.1634	-0.670296	5e-05	0.000391889
BMF	XLOC_018381	11.8115	7.4279	-0.669168	5e-05	0.000391889
ANGPT1	XLOC_050985	6.01718	3.78637	-0.668272	5e-05	0.000391889
RDM1	XLOC_022734	2.45009	1.54175	-0.668267	0.00415	0.019763
RBM43	XLOC_029686	1.57588	0.991744	-0.668114	0.00365	0.0177265
PTGS1	XLOC_052370	2.49301	1.5698	-0.667309	5e-05	0.000391889
LINGO4,RORC	XLOC_003865	2.82456	1.77969	-0.666403	5e-05	0.000391889
TMEM182	XLOC_027440	3.30066	2.08088	-0.665557	0.0085	0.0359052
RP11-380O24.1.1,RP11-58B17.1.1,SRGAP3	XLOC_035467	30.4125	19.1822	-0.664894	5e-05	0.000391889
MFGE8	XLOC_018934	2.72238	1.71867	-0.663572	0.00315	0.0156448
RP11-603K19.1.1	XLOC_011809	7.47635	4.72047	-0.663405	5e-05	0.000391889
RP11-46C24.7.1	XLOC_021159	0.829325	0.523796	-0.662931	0.00315	0.0156448
CTC-276P9.2.1	XLOC_040850	1.33368	0.842573	-0.662541	0.01225	0.0479163
AVL9	XLOC_046266	17.3074	10.9464	-0.66093	5e-05	0.000391889
SAMD15	XLOC_015766	1.76784	1.11876	-0.660093	0.0016	0.00880085
RP11-153M7.1.1	XLOC_038195	6.11486	3.86978	-0.660067	5e-05	0.000391889
C6orf120	XLOC_044282	9.77704	6.18883	-0.659732	0.0006	0.00372096
SAMD4A	XLOC_015551	1.8636	1.18099	-0.658098	0.00165	0.00902818
CTD-2319I12.1.1	XLOC_023092	19.0348	12.066	-0.657697	5e-05	0.000391889
RP11-218M22.1.1	XLOC_010956	5.67406	3.59715	-0.657526	5e-05	0.000391889
NTNG1	XLOC_001125	11.8049	7.4858	-0.657151	5e-05	0.000391889
PTGFRN	XLOC_001245	28.1453	17.852	-0.656811	5e-05	0.000391889
ZNF594	XLOC_022415	5.15911	3.27444	-0.655875	5e-05	0.000391889
ARMC4	XLOC_006716	3.49435	2.21935	-0.654884	0.0001	0.000747756
PTER	XLOC_005571	13.4235	8.52639	-0.654755	5e-05	0.000391889
SPOCK3	XLOC_039489	6.27287	3.98742	-0.653669	5e-05	0.000391889
TRIM45	XLOC_003663	6.01515	3.82439	-0.65337	5e-05	0.000391889
AC003029.1,C12orf47	XLOC_013300	17.2619	10.9838	-0.652222	0.00015	0.00108388
DUSP1	XLOC_042494	34.4738	21.9408	-0.651885	5e-05	0.000391889
FAM83A	XLOC_049902	3.50073	2.23015	-0.650516	0.0001	0.000747756
COL4A1	XLOC_014824	31.9001	20.3569	-0.648044	5e-05	0.000391889
ANKRA2	XLOC_041768	12.7063	8.11048	-0.647682	5e-05	0.000391889
CTD-3110H11.2.1	XLOC_017644	28.955	18.4861	-0.647369	5e-05	0.000391889
HCG11	XLOC_043212	9.56175	6.10506	-0.647268	5e-05	0.000391889
CASP10	XLOC_028127	1.73991	1.11103	-0.647119	0.00795	0.0340726
PMEL,RP11-973D8.4.1	XLOC_012839	1.47253	0.941417	-0.645394	0.00775	0.0334079
GRPEL2	XLOC_040991	18.6504	11.9309	-0.644512	5e-05	0.000391889
CTC-564N23.3.1,HMGB1P35	XLOC_040483	3.31896	2.12364	-0.644194	0.00125	0.00710266
MMP2	XLOC_019837	16.7809	10.7384	-0.644043	5e-05	0.000391889
UCHL1	XLOC_037515	6.37245	4.07836	-0.64386	5e-05	0.000391889
ZHX2	XLOC_049896	1.35392	0.867248	-0.64263	0.00445	0.0209332
EIF3D	XLOC_033741	155.069	99.3437	-0.642414	5e-05	0.000391889
GRK4	XLOC_037255	2.53224	1.62241	-0.642282	0.00345	0.0168772
U2	XLOC_042411	802.149	514.203	-0.641533	5e-05	0.000391889
IFNWP19	XLOC_051648	13.3718	8.58281	-0.639669	0.00115	0.00660291
FBXO21	XLOC_013343	28.4299	18.2576	-0.638913	5e-05	0.000391889
ERRFI1	XLOC_002592	10.9303	7.02522	-0.637719	5e-05	0.000391889
TLR1,TLR6	XLOC_038668	4.49653	2.89009	-0.637696	0.00045	0.00288701
YPEL5	XLOC_026873	15.6332	10.0504	-0.637369	5e-05	0.000391889
RPL3P4	XLOC_016839	1808.79	1162.87	-0.637337	5e-05	0.000391889
C1orf74	XLOC_004474	5.52357	3.55405	-0.636136	5e-05	0.000391889
YPEL2	XLOC_022090	2.31478	1.49048	-0.635098	5e-05	0.000391889
CTA-445C9.14.1	XLOC_033145	4.62896	2.98228	-0.634271	5e-05	0.000391889
EIF4BP3	XLOC_052202	91.2505	58.796	-0.634115	5e-05	0.000391889
ATP6V1E2	XLOC_028860	3.29844	2.12735	-0.632726	0.0004	0.00260965
ZNF33B	XLOC_006816	16.6359	10.732	-0.632387	5e-05	0.000391889
KB-1991G8.1.1	XLOC_049771	2.22029	1.43245	-0.632259	0.01285	0.0498512
IMPA1,SLC10A5,ZFAND1	XLOC_050773	74.8305	48.2997	-0.631612	5e-05	0.000391889
HDAC11	XLOC_034107	3.18345	2.05526	-0.63127	0.0083	0.0353038
ZNF572	XLOC_049927	1.48894	0.96219	-0.629892	5e-05	0.000391889
AMIGO2	XLOC_012647	14.6579	9.48515	-0.627941	5e-05	0.000391889
IGBP1P1	XLOC_015394	9.56075	6.19066	-0.627031	0.0005	0.00316586
GDAP1	XLOC_049616	7.61461	4.93105	-0.626875	5e-05	0.000391889
XPOT	XLOC_011622	65.4516	42.3934	-0.626588	5e-05	0.000391889
AL162151.3.1	XLOC_015909	124.796	80.8944	-0.625455	0.00135	0.00760859
PCNT	XLOC_032515	10.9575	7.1062	-0.624775	5e-05	0.000391889
CIRBP	XLOC_024565	55.1465	35.8104	-0.622892	5e-05	0.000391889
ACBD5	XLOC_006707	12.3881	8.04449	-0.622883	5e-05	0.000391889
RAET1L	XLOC_045440	4.13885	2.69055	-0.621329	0.00055	0.003452
PLCB4	XLOC_031059	2.7476	1.78743	-0.620288	0.00025	0.00171258
CTD-2314I6.1.1	XLOC_037572	1.7536	1.14095	-0.620084	0.00375	0.0181234
RP11-1212A22.1.1,RP11-1212A22.2.1,RP11-1212A22.3.1,RP11-1212A22.4.1	XLOC_020448	31.3004	20.3692	-0.619797	5e-05	0.000391889
RELL1,RP11-36B15.1.1	XLOC_038655	6.65683	4.33317	-0.619411	5e-05	0.000391889
LIAS	XLOC_037486	7.65355	4.98344	-0.618987	5e-05	0.000391889
DUSP19	XLOC_028018	1.89721	1.23571	-0.618546	0.0002	0.00140709
GDF15	XLOC_024861	8.09222	5.27197	-0.618195	5e-05	0.000391889
NBR2	XLOC_021910	5.7223	3.73073	-0.617137	5e-05	0.000391889
EIF2S3L.1	XLOC_011096	223.318	145.631	-0.616779	5e-05	0.000391889
RP11-390P2.4.1	XLOC_044084	8.20052	5.34873	-0.616519	0.0085	0.0359052
HDDC3	XLOC_018965	14.1779	9.25039	-0.616054	5e-05	0.000391889
EPHA3	XLOC_034599	1.87822	1.22559	-0.615892	0.0001	0.000747756
COL4A2	XLOC_014234	30.6062	19.9721	-0.615841	5e-05	0.000391889
FRRS1	XLOC_003507	8.55501	5.5836	-0.615574	5e-05	0.000391889
NAB1,TMEM194B	XLOC_029939	10.4418	6.81544	-0.615494	5e-05	0.000391889
RP11-255B23.3.1,RP11-255B23.4.1	XLOC_051091	343.837	224.631	-0.614166	5e-05	0.000391889
SH3KBP1	XLOC_057988	11.1701	7.30518	-0.612653	0.0002	0.00140709
COMT	XLOC_032917	47.0259	30.762	-0.612307	5e-05	0.000391889
RP13-331H15.1.1	XLOC_005723	28.7796	18.828	-0.61217	5e-05	0.000391889
LL0XNC01-131B10.2.1	XLOC_057374	4.70138	3.08023	-0.610046	0.00035	0.00231242
APC,CTC-554D6.1.1,SRP19,ZRSR1	XLOC_040686	87.6653	57.4388	-0.609981	5e-05	0.000391889
RPL22L1	XLOC_036552	65.886	43.2008	-0.608915	5e-05	0.000391889
RP11-365O10.1.1	XLOC_012443	3.70219	2.42794	-0.608646	0.00905	0.0377839
FAM107B	XLOC_006624	129.399	84.8988	-0.608014	5e-05	0.000391889
RP11-367G18.2.1	XLOC_043949	8.62737	5.66118	-0.607817	0.00085	0.00503735
MRAP2	XLOC_043759	2.3006	1.51193	-0.605616	5e-05	0.000391889
RP11-370B11.1.1	XLOC_051660	31.0834	20.4385	-0.604852	5e-05	0.000391889
GTPBP2	XLOC_044813	25.1116	16.5208	-0.604066	5e-05	0.000391889
SNORD3C	XLOC_022581	1537.3	1011.4	-0.604038	5e-05	0.000391889
SEL1L3	XLOC_038625	37.2404	24.502	-0.603969	5e-05	0.000391889
PIGA	XLOC_057952	6.69545	4.40615	-0.603661	0.0009	0.00530498
KRT8P12	XLOC_035127	3.01676	1.98576	-0.603309	0.0036	0.0175286
RPL3P2	XLOC_043360	162.775	107.274	-0.601575	5e-05	0.000391889
EEF1A1P33	XLOC_011163	1.83067	1.20651	-0.601533	0.00175	0.00950789
ZNF274	XLOC_025454	7.94528	5.23679	-0.601415	5e-05	0.000391889
WDR60	XLOC_047351	10.0784	6.64335	-0.601287	0.0043	0.020361
CRMP1	XLOC_038499	1.77487	1.17054	-0.600542	0.00785	0.0337552
MYO18A,TIAF1	XLOC_022669	6.44684	4.25294	-0.600132	0.0092	0.0382415
SAP30	XLOC_039523	4.14208	2.73261	-0.600075	0.0033	0.0162811
LPCAT1	XLOC_041301	42.8959	65.0743	0.601247	5e-05	0.000391889
MIB2	XLOC_000056	4.35922	6.61729	0.602171	0.00025	0.00171258
AC022498.1	XLOC_036691	0.985699	1.49711	0.602958	5e-05	0.000391889
SRM	XLOC_002627	13.9098	21.1319	0.603317	5e-05	0.000391889
SERTAD1	XLOC_025973	1.59575	2.42466	0.603546	5e-05	0.000391889
STARD13-AS2	XLOC_013864	0.413616	0.628483	0.603581	0.0098	0.0401189
ATG4D	XLOC_024702	2.69337	4.09373	0.604005	0.0076	0.032877
FOXF1	XLOC_020139	1.08151	1.6444	0.604516	0.00035	0.00231242
TMEM109	XLOC_008433	22.6039	34.4182	0.6066	5e-05	0.000391889
FAM173A,METRN	XLOC_019261	11.4186	17.3995	0.607669	0.00545	0.0248568
AC097711.1.1	XLOC_037785	2.75442	4.19771	0.607855	5e-05	0.000391889
TMUB1	XLOC_048584	12.5836	19.2167	0.61081	5e-05	0.000391889
BTG2	XLOC_002022	3.59392	5.48836	0.610818	5e-05	0.000391889
AP001266.1,RP11-770G2.3.1	XLOC_009978	1.9242	2.93855	0.610851	5e-05	0.000391889
NLRC5	XLOC_019867	11.2469	17.1792	0.611129	5e-05	0.000391889
CCDC86	XLOC_008430	8.1583	12.4636	0.611376	5e-05	0.000391889
DIO2	XLOC_016715	16.4678	25.2105	0.614381	5e-05	0.000391889
C9orf167	XLOC_052605	4.44483	6.80626	0.614734	5e-05	0.000391889
SEMA4B	XLOC_018056	5.25261	8.04724	0.615458	5e-05	0.000391889
KRT8	XLOC_012780	137.25	210.358	0.616039	5e-05	0.000391889
RPUSD1	XLOC_020222	10.0577	15.4197	0.61648	5e-05	0.000391889
MCTP2,RP11-4F5.2.1	XLOC_018108	8.39939	12.8831	0.617124	5e-05	0.000391889
RP11-351I24.3.1	XLOC_009447	22.897	35.1345	0.61773	0.0028	0.0142672
OGN	XLOC_053254	1.27447	1.95615	0.618114	0.00035	0.00231242
ZYX	XLOC_047196	3.32642	5.11248	0.620054	5e-05	0.000391889
AGFG2	XLOC_046813	7.52858	11.5798	0.621159	5e-05	0.000391889
LRRC37A	XLOC_021960	0.52576	0.809039	0.621805	0.0039	0.0187396
RASSF7,RP11-496I9.1.1	XLOC_007793	3.2059	4.93365	0.621924	0.0037	0.0179317
PPIF	XLOC_006066	21.053	32.4143	0.622609	5e-05	0.000391889
OAS3	XLOC_011999	2.99973	4.62371	0.624218	5e-05	0.000391889
TMEM201	XLOC_000130	1.8868	2.91253	0.626329	5e-05	0.000391889
RP11-677N16.1.1	XLOC_009487	1.47633	2.27909	0.626446	0.00385	0.0185464
NPDC1	XLOC_053687	7.78105	12.02	0.627401	5e-05	0.000391889
NAA15,RP11-83A24.1.1	XLOC_039305	0.966804	1.49395	0.627832	5e-05	0.000391889
C20orf27	XLOC_031618	10.3142	15.9625	0.630059	5e-05	0.000391889
RAI1	XLOC_021596	3.01966	4.67619	0.63095	5e-05	0.000391889
DNMBP-AS1	XLOC_006244	1.22214	1.89282	0.631125	0.00135	0.00760859
LRFN4	XLOC_008582	12.907	19.9992	0.631785	5e-05	0.000391889
ZNHIT2	XLOC_009961	4.03167	6.25613	0.633893	0.00035	0.00231242
AXIN2	XLOC_023152	1.86862	2.9023	0.635226	5e-05	0.000391889
RP11-45A16.3.1,RP11-45A16.4.1	XLOC_053471	1.57342	2.44398	0.635333	0.00615	0.0275902
FKBP4	XLOC_010972	73.7472	114.586	0.635766	5e-05	0.000391889
SLC36A1	XLOC_041018	1.87255	2.91304	0.637522	0.0003	0.00201597
RP13-588I20.1.1	XLOC_039185	2.815	4.37966	0.637684	5e-05	0.000391889
CTD-2027G2.1.1	XLOC_018124	146.508	228.259	0.639692	0.00435	0.0205463
C9,DAB2	XLOC_041552	19.6109	30.5753	0.64071	5e-05	0.000391889
ATXN7L2	XLOC_001150	1.63897	2.55632	0.641283	5e-05	0.000391889
CCDC124	XLOC_024849	11.844	18.4996	0.643333	5e-05	0.000391889
RP11-42O15.2.1	XLOC_000890	1.56671	2.44879	0.644333	0.00135	0.00760859
AP001468.1,LSS	XLOC_032794	10.2476	16.0176	0.64437	5e-05	0.000391889
C9orf47,S1PR3	XLOC_052130	5.85907	9.17215	0.646588	5e-05	0.000391889
RP11-330M19.1.1	XLOC_000688	0.361984	0.568091	0.650195	0.0067	0.0296426
LDHAL6B	XLOC_017721	1.41965	2.22808	0.650268	0.00155	0.00855519
GPRIN3	XLOC_039025	1.03735	1.62907	0.651148	5e-05	0.000391889
C17orf63	XLOC_022663	0.770107	1.21045	0.652411	0.0004	0.00260965
ARID3B	XLOC_017868	0.794716	1.24928	0.652582	0.01025	0.0415608
NBEAL2	XLOC_034342	4.21073	6.62079	0.652933	5e-05	0.000391889
MZT2A	XLOC_029570	41.0259	64.5379	0.653611	5e-05	0.000391889
SLC26A11	XLOC_022280	0.853933	1.34382	0.654144	0.0004	0.00260965
ANO7	XLOC_028489	0.696212	1.09691	0.655852	0.01275	0.0495556
AC007319.1.1	XLOC_028032	2.45646	3.87411	0.657282	0.00075	0.00451539
EHD4	XLOC_018416	6.22876	9.82715	0.65783	5e-05	0.000391889
SLC2A14,SLC2A3	XLOC_012321	6.29403	9.93432	0.658437	5e-05	0.000391889
LPHN1	XLOC_025725	0.55027	0.869487	0.660025	0.00345	0.0168772
TGFB2	XLOC_002168	6.28297	9.93512	0.66109	0.0007	0.00425496
COL16A1	XLOC_002913	3.09611	4.89607	0.661166	0.0021	0.0111307
TAS2R13	XLOC_012393	0.968212	1.53121	0.661278	0.0019	0.0102268
IRX3	XLOC_020817	11.9401	18.8899	0.661804	0.00185	0.00999643
FBXL18	XLOC_047401	1.36285	2.16022	0.664556	5e-05	0.000391889
SIPA1	XLOC_008545	4.33409	6.88133	0.666958	5e-05	0.000391889
PPP2R2B	XLOC_042307	1.40006	2.22426	0.66784	0.0039	0.0187396
SRRM2	XLOC_019325	9.61861	15.2863	0.668343	5e-05	0.000391889
TESK1	XLOC_051758	2.29877	3.65363	0.66847	0.004	0.0191362
RP11-250B2.3.1,RP11-250B2.5.1	XLOC_043743	1.57943	2.51189	0.669367	5e-05	0.000391889
SLC9A3R2	XLOC_019300	11.8392	18.8319	0.669611	5e-05	0.000391889
ZBTB7A	XLOC_025546	0.989872	1.57476	0.669816	5e-05	0.000391889
TMEM106A	XLOC_021912	0.907339	1.44371	0.670071	0.00245	0.0126919
AC174470.1,FAM195B	XLOC_023298	8.18231	13.0237	0.670559	5e-05	0.000391889
AP1S3	XLOC_030214	17.7481	28.2506	0.670619	5e-05	0.000391889
MYH11	XLOC_020431	0.565542	0.900773	0.671529	0.0002	0.00140709
KDM6B	XLOC_021510	0.422265	0.672732	0.671886	0.00135	0.00760859
SETP10	XLOC_001830	0.538962	0.858753	0.67206	0.0006	0.00372096
TSPAN13	XLOC_046148	4.82649	7.69172	0.672332	5e-05	0.000391889
AC006042.8.1	XLOC_046109	0.957287	1.52627	0.67299	0.0096	0.0394553
PRR4	XLOC_013523	0.933786	1.49075	0.67487	5e-05	0.000391889
FAM189B	XLOC_003949	2.05943	3.29439	0.677763	5e-05	0.000391889
EP400NL	XLOC_012194	0.555326	0.888585	0.678176	0.00865	0.0363912
TUBB4B	XLOC_052602	137.808	220.821	0.680224	5e-05	0.000391889
AC104654.2.1	XLOC_028811	1.23213	1.97637	0.681696	0.0074	0.0321521
MESDC1	XLOC_017956	1.33758	2.14755	0.68306	5e-05	0.000391889
KRT19	XLOC_022849	7.16444	11.5125	0.684271	5e-05	0.000391889
SLC1A1	XLOC_051519	9.8417	15.8188	0.68466	5e-05	0.000391889
CTRL,LCAT,PSMB10,SLC12A4	XLOC_020935	11.1899	17.9877	0.684809	5e-05	0.000391889
TPRG1L	XLOC_000079	7.61086	12.2417	0.685677	5e-05	0.000391889
ZFP36	XLOC_025044	0.64608	1.04042	0.687387	0.0064	0.0284969
CCND1	XLOC_008632	26.7527	43.0876	0.687589	5e-05	0.000391889
FASN	XLOC_023314	3.74732	6.04014	0.688722	5e-05	0.000391889
AP001062.8.1,C21orf2	XLOC_032755	1.58006	2.54952	0.690241	0.0036	0.0175286
BAHCC1	XLOC_023291	1.90768	3.08928	0.695452	0.00445	0.0209332
OMD	XLOC_053255	0.413599	0.669837	0.695578	0.0001	0.000747756
GPX1P1	XLOC_057940	14.1937	23.0175	0.697479	5e-05	0.000391889
RP5-979D14.1.1	XLOC_000329	0.567823	0.921795	0.699005	0.0104	0.0420462
SQLE	XLOC_049928	12.0972	19.6446	0.699465	5e-05	0.000391889
MIR30C2	XLOC_044962	2.53	4.10979	0.699927	0.0004	0.00260965
AL023807.2	XLOC_044420	0.411634	0.669076	0.700807	0.00155	0.00855519
PLS1	XLOC_034997	4.55097	7.42868	0.706932	5e-05	0.000391889
TM4SF1	XLOC_036400	169.225	276.929	0.710579	5e-05	0.000391889
HSPA1B	XLOC_043386	14.2464	23.3149	0.710658	5e-05	0.000391889
RAI1-AS1	XLOC_022555	0.506152	0.828683	0.711249	0.0003	0.00201597
C9orf25	XLOC_052855	1.12897	1.84906	0.711779	5e-05	0.000391889
TICAM1	XLOC_025559	0.683281	1.11988	0.712795	0.00025	0.00171258
MT1P2	XLOC_037672	90.2665	148.01	0.713436	5e-05	0.000391889
MBOAT7	XLOC_026259	11.9424	19.6011	0.71484	5e-05	0.000391889
C22orf29,GNB1L	XLOC_033501	4.46396	7.33074	0.715633	5e-05	0.000391889
GPR126	XLOC_044100	4.56943	7.50715	0.71625	5e-05	0.000391889
AC005863.1.1	XLOC_022516	1.01359	1.66558	0.716553	5e-05	0.000391889
SLC25A22	XLOC_009258	1.79631	2.95439	0.717825	0.00335	0.0164848
LYPLA2	XLOC_000340	9.69187	15.95	0.718713	5e-05	0.000391889
RP11-956A19.1.1	XLOC_012561	0.594914	0.979353	0.719148	0.00425	0.0201655
MAPK4	XLOC_023879	0.690102	1.13839	0.722107	5e-05	0.000391889
DLGAP4	XLOC_031275	1.50813	2.48966	0.723188	0.00935	0.0386797
RP11-799O21.1.1	XLOC_005515	1.81014	2.98986	0.723975	5e-05	0.000391889
KALRN	XLOC_034824	0.543926	0.898602	0.724273	0.01225	0.0479163
C10orf54	XLOC_007052	0.949482	1.5691	0.724727	0.01265	0.0492312
MAST4	XLOC_040374	4.54275	7.52189	0.727529	5e-05	0.000391889
ADAMTSL5	XLOC_025495	0.451653	0.749211	0.730157	0.0037	0.0179317
RAB11B	XLOC_024673	1.5631	2.59521	0.731441	5e-05	0.000391889
NRG1	XLOC_049288	1.15872	1.92672	0.733617	0.00235	0.0122408
RPL3P6	XLOC_041678	1.21083	2.01447	0.734402	5e-05	0.000391889
CEBPD	XLOC_050519	6.87532	11.4447	0.735175	5e-05	0.000391889
ZNF524	XLOC_025395	2.38733	3.97434	0.735318	5e-05	0.000391889
HSPH1	XLOC_014419	21.4535	35.7579	0.737049	5e-05	0.000391889
SLC19A1	XLOC_032787	2.55346	4.25666	0.737271	5e-05	0.000391889
MT1X,RP11-249C24.3.1,RP11-343H19.2.1	XLOC_019860	15.3503	25.6149	0.738715	5e-05	0.000391889
KLHL29	XLOC_026801	1.12327	1.87457	0.738853	5e-05	0.000391889
CTD-2165H16.3.1	XLOC_040083	0.401913	0.670815	0.739033	0.00055	0.003452
SCARNA2	XLOC_001145	261.183	436.112	0.739634	5e-05	0.000391889
MSMO1	XLOC_038281	15.2628	25.4921	0.740034	5e-05	0.000391889
MAML2	XLOC_010914	0.404177	0.675969	0.741969	5e-05	0.000391889
NDUFS7	XLOC_024569	25.2022	42.2043	0.74384	5e-05	0.000391889
VWA5A	XLOC_009127	2.72528	4.56744	0.744984	5e-05	0.000391889
TBXA2R	XLOC_025534	0.804941	1.34912	0.745067	0.0002	0.00140709
NR2F1	XLOC_040586	15.1511	25.4175	0.746399	5e-05	0.000391889
LXN	XLOC_036486	60.8212	102.061	0.746789	5e-05	0.000391889
CRB1	XLOC_001950	5.93584	9.97044	0.748206	5e-05	0.000391889
METTL12,SNORA57	XLOC_008471	646.971	1087.02	0.748601	5e-05	0.000391889
MBD3	XLOC_025498	14.9885	25.1906	0.749034	5e-05	0.000391889
TSPAN8	XLOC_013000	10.7362	18.0718	0.751261	5e-05	0.000391889
RP11-102H24.1.1	XLOC_007149	1.20205	2.02395	0.751681	0.00545	0.0248568
SGSH	XLOC_023277	1.34152	2.26048	0.752764	5e-05	0.000391889
NACC2	XLOC_053660	3.55717	6.00755	0.756045	5e-05	0.000391889
LAMA5	XLOC_032135	8.29977	14.0346	0.75784	5e-05	0.000391889
DOHH	XLOC_025531	2.12352	3.5959	0.759896	5e-05	0.000391889
RPL18A,SNORA68	XLOC_024847	2134.29	3615.28	0.76035	5e-05	0.000391889
MYPN	XLOC_005929	1.94124	3.29077	0.761449	5e-05	0.000391889
CTD-2522E6.4.1	XLOC_058130	0.548672	0.932757	0.765556	0.0061	0.0274072
KRT8P32	XLOC_041958	0.675599	1.14864	0.765691	0.00215	0.0113351
KCNK3	XLOC_026837	1.50955	2.57074	0.768068	0.00015	0.00108388
SCAND1	XLOC_031903	7.27015	12.3812	0.768097	5e-05	0.000391889
EVI2B	XLOC_022696	0.729488	1.24293	0.768788	0.00155	0.00855519
MAGIX	XLOC_057036	0.692844	1.18214	0.770797	0.01235	0.048253
TMEM104	XLOC_022201	1.27006	2.16929	0.772328	5e-05	0.000391889
AC007283.5.1	XLOC_028126	1.62297	2.77289	0.772751	0.00555	0.0252797
RARRES1	XLOC_036487	11.6781	19.9914	0.775566	5e-05	0.000391889
AC012531.25.1	XLOC_011485	0.334957	0.573692	0.776301	0.00035	0.00231242
RP13-100B2.4.1,SLC2A6	XLOC_053635	3.0242	5.18405	0.777526	5e-05	0.000391889
SCARA3	XLOC_049239	29.8912	51.2683	0.778347	5e-05	0.000391889
NEU4	XLOC_028499	3.2557	5.59026	0.779949	5e-05	0.000391889
TAGLN	XLOC_009039	7.792	13.3855	0.7806	5e-05	0.000391889
HSPA1A	XLOC_043385	22.7725	39.1381	0.781279	5e-05	0.000391889
PRR12	XLOC_025236	0.419799	0.72154	0.781382	5e-05	0.000391889
AC092535.3.1	XLOC_037233	1.62124	2.79465	0.78557	5e-05	0.000391889
Z83851.1.1	XLOC_033845	1.66713	2.87514	0.786261	0.00265	0.013586
KIRREL3	XLOC_010636	0.838226	1.44668	0.787336	0.00155	0.00855519
PABPC1P11	XLOC_052724	0.814638	1.41596	0.797554	5e-05	0.000391889
LAMP3	XLOC_036641	1.48755	2.58758	0.798661	0.00045	0.00288701
KLHL26	XLOC_024867	0.611656	1.06417	0.798936	0.00255	0.0131445
IDI1	XLOC_006519	23.6498	41.1967	0.800701	5e-05	0.000391889
RP4-584D14.7.1	XLOC_047271	0.476411	0.830305	0.801436	0.00405	0.0193532
RP11-325E14.2.1	XLOC_057299	0.288969	0.505499	0.806792	0.0097	0.0397799
AC022498.1	XLOC_035328	0.635337	1.11146	0.806862	0.00045	0.00288701
GPX1	XLOC_035784	22.2769	38.9723	0.806898	0.0025	0.0129284
AC132872.1	XLOC_022316	0.635243	1.11162	0.807277	0.00205	0.0109101
MVD	XLOC_021147	3.57535	6.28769	0.814446	0.00015	0.00108388
RP11-631M6.3.1	XLOC_040344	2.35774	4.14651	0.814495	5e-05	0.000391889
GS1-124K5.11.1	XLOC_047884	0.671319	1.18655	0.8217	5e-05	0.000391889
MAML2	XLOC_010915	0.456511	0.807931	0.823581	5e-05	0.000391889
ATP1B1P1	XLOC_037524	1.24759	2.20929	0.824432	0.0049	0.0227064
DHCR7	XLOC_010094	23.5014	41.6507	0.825592	5e-05	0.000391889
WIZ	XLOC_025746	0.87102	1.54451	0.82637	5e-05	0.000391889
GATAD2A	XLOC_024877	10.0472	17.8197	0.826677	5e-05	0.000391889
AL121902.1	XLOC_032070	1.63865	2.91036	0.828692	0.00125	0.00710266
ZNF703	XLOC_049327	0.527892	0.938405	0.829969	0.00325	0.016061
LAMA1	XLOC_024021	10.4455	18.5961	0.832124	5e-05	0.000391889
RPL18P11	XLOC_018820	8.61319	15.3865	0.837049	5e-05	0.000391889
RBM38	XLOC_031487	1.8801	3.36032	0.837784	5e-05	0.000391889
C9orf140	XLOC_053689	13.6468	24.4001	0.838328	5e-05	0.000391889
PLA2G15	XLOC_019965	4.74618	8.50103	0.84087	5e-05	0.000391889
CTD-2587M2.1.1	XLOC_042012	0.297497	0.533599	0.842881	0.0001	0.000747756
F2RL1	XLOC_040477	0.670632	1.2035	0.843638	0.0021	0.0111307
HIST2H3D	XLOC_003821	106.215	190.67	0.844094	5e-05	0.000391889
C5orf4	XLOC_042388	1.09549	1.97916	0.853306	0.0043	0.020361
RP11-147I3.1.1	XLOC_008719	1.50597	2.72457	0.855334	0.00035	0.00231242
RP11-250B2.1.1	XLOC_045025	0.281512	0.510656	0.859154	0.00415	0.019763
GTPBP6	XLOC_057866	5.55766	10.1082	0.862982	5e-05	0.000391889
NT5E	XLOC_043766	3.8192	6.96872	0.867625	5e-05	0.000391889
LDLR	XLOC_024716	10.0823	18.4634	0.872848	5e-05	0.000391889
ZFHX3	XLOC_021310	0.920443	1.68741	0.874407	5e-05	0.000391889
COMTD1	XLOC_007097	4.67725	8.57511	0.874496	0.00015	0.00108388
FTH1P12	XLOC_052714	1.20108	2.20647	0.877408	0.00775	0.0334079
TTYH3	XLOC_046063	1.56085	2.87442	0.880945	5e-05	0.000391889
CTD-2363C16.1.1,CTD-2363C16.2.1	XLOC_041061	0.816926	1.51011	0.886373	5e-05	0.000391889
ALDH3B2	XLOC_010039	0.574197	1.06472	0.890852	0.00455	0.0213026
PLCL2	XLOC_034132	8.46467	15.757	0.896463	5e-05	0.000391889
IL7R	XLOC_040204	1.0032	1.8785	0.904974	0.00015	0.00108388
DLG2,RP11-160H12.2.1	XLOC_008796	1.45991	2.74174	0.909211	0.00085	0.00503735
EPB49	XLOC_049186	0.435596	0.81889	0.910679	0.0092	0.0382415
SNORA54	XLOC_009297	900.812	1698.82	0.91523	0.00035	0.00231242
TMOD1	XLOC_052219	3.1825	6.00966	0.917122	5e-05	0.000391889
ARID5A	XLOC_027382	0.450343	0.850862	0.9179	0.0015	0.00833444
INSIG1	XLOC_047322	27.7211	52.5551	0.922849	5e-05	0.000391889
CHI3L1	XLOC_004395	0.567507	1.07963	0.927827	0.00275	0.0140296
CCDC85B	XLOC_008555	6.53757	12.4451	0.92875	5e-05	0.000391889
AC012513.4.1	XLOC_030134	0.956831	1.82181	0.929033	0.01085	0.0434271
U3	XLOC_046118	0.715354	1.36241	0.929432	0.00975	0.0399535
CD74	XLOC_042346	1.48719	2.83893	0.932762	5e-05	0.000391889
CHCHD2P9	XLOC_052057	25.3532	48.4063	0.933029	5e-05	0.000391889
MRPL41	XLOC_052608	12.7527	24.3517	0.933224	5e-05	0.000391889
RP11-128A6.2.1	XLOC_047012	0.295826	0.566518	0.937371	0.00945	0.0389387
GRIK1	XLOC_032650	0.281283	0.53891	0.938023	0.0002	0.00140709
DDX3YP1	XLOC_057258	0.820168	1.57153	0.938176	5e-05	0.000391889
MT1E	XLOC_019852	93.4353	179.309	0.94041	5e-05	0.000391889
SNORA76,SNORD104	XLOC_022136	190.017	365.002	0.941772	0.0004	0.00260965
ANGPTL4	XLOC_024672	0.444215	0.854717	0.94419	0.00055	0.003452
RP11-6O2.4.1	XLOC_019022	0.44865	0.864284	0.945916	0.01155	0.0456585
MFSD2A	XLOC_000562	0.645385	1.24371	0.946413	0.00065	0.00399299
AC007000.11.1,FAM185BP,RP11-467H10.2.1	XLOC_047985	1.93852	3.73657	0.946762	0.0007	0.00425496
SMCR5	XLOC_022556	0.253253	0.488358	0.947359	0.0052	0.0238787
LA16c-316G12.2.1,UNKL	XLOC_020242	4.14725	8.02286	0.95196	0.00235	0.0122408
RP11-227D13.4.1	XLOC_018508	0.437223	0.845946	0.952197	0.0006	0.00372096
RP11-15M15.1.1	XLOC_032071	0.487975	0.94757	0.957426	0.00165	0.00902818
GABRE,MIR224,MIR452	XLOC_058882	20.7267	40.2658	0.958068	5e-05	0.000391889
PRMT7	XLOC_019967	27.5769	53.7156	0.96188	5e-05	0.000391889
MLANA	XLOC_051556	0.889439	1.74026	0.968331	0.00035	0.00231242
NFIC	XLOC_024597	1.6417	3.21306	0.968757	5e-05	0.000391889
RP1-60N8.1.1	XLOC_056805	0.279815	0.548159	0.97012	0.0029	0.0146619
CYSLTR2	XLOC_013958	0.282573	0.556879	0.978738	0.0001	0.000747756
WFS1	XLOC_037284	1.21008	2.39096	0.982491	5e-05	0.000391889
AOC2	XLOC_021901	0.242205	0.480834	0.989311	0.00315	0.0156448
FIGN	XLOC_030663	0.308008	0.613248	0.993503	0.0084	0.0356128
RP11-359M6.3.1	XLOC_011740	1.07432	2.14762	0.999314	0.0088	0.0368955
DIRAS3	XLOC_003292	0.930417	1.86883	1.00618	0.00015	0.00108388
TPPP	XLOC_041290	1.09367	2.19895	1.00763	5e-05	0.000391889
KCNV2	XLOC_051510	0.375576	0.755822	1.00894	0.0005	0.00316586
RBPMS	XLOC_049278	3.66522	7.38768	1.01122	5e-05	0.000391889
SSTR1	XLOC_015439	2.72016	5.48924	1.01292	5e-05	0.000391889
GLP2R	XLOC_021529	16.4331	33.3299	1.02021	5e-05	0.000391889
SMAD5-AS1	XLOC_042214	1.16182	2.37178	1.02958	0.0006	0.00372096
RP11-368N21.2.1	XLOC_020572	1.62238	3.31381	1.03038	0.0022	0.0115724
SLC4A11	XLOC_031609	0.393493	0.803831	1.03055	0.00115	0.00660291
C4orf48	XLOC_037244	2.19751	4.50243	1.03484	0.00875	0.0367228
RP11-3K16.2.1	XLOC_036539	1.61023	3.30526	1.0375	0.0003	0.00201597
CXCL1	XLOC_037736	3.46799	7.13	1.0398	5e-05	0.000391889
RP11-326I11.1.1	XLOC_039598	1.19693	2.46273	1.04093	0.00135	0.00760859
HIST3H2A	XLOC_004637	21.8703	45.0304	1.04193	5e-05	0.000391889
AC097523.3.1	XLOC_027752	0.930067	1.93146	1.05428	0.0102	0.0414226
PBX1	XLOC_001694	1.70308	3.53682	1.0543	0.0002	0.00140709
TSPAN11	XLOC_011260	0.325634	0.681593	1.06566	0.003	0.0150325
ETV4	XLOC_022901	13.883	29.3014	1.07765	5e-05	0.000391889
RP11-29B11.4.1	XLOC_052243	0.366662	0.777415	1.08423	0.0003	0.00201597
MSX1	XLOC_037277	4.81456	10.2084	1.08428	5e-05	0.000391889
PTPRZ1	XLOC_046949	0.246473	0.522904	1.08512	0.01205	0.047276
TMC5,U4	XLOC_019469	0.786066	1.67001	1.08713	0.00585	0.0264437
AC111170.2.1	XLOC_022253	0.318918	0.680015	1.09238	0.0005	0.00316586
ANKRD11	XLOC_021400	0.295896	0.631795	1.09437	5e-05	0.000391889
NFATC2	XLOC_031440	0.668676	1.43161	1.09826	0.0004	0.00260965
RP11-544A12.8.1	XLOC_053608	0.284887	0.610356	1.09926	0.00075	0.00451539
TNFRSF1B	XLOC_000172	0.690031	1.47893	1.09982	0.0085	0.0359052
MARK2P8	XLOC_036231	0.477393	1.02413	1.10115	0.01285	0.0498512
RP4-669H2.1.1	XLOC_032073	0.64717	1.38955	1.1024	5e-05	0.000391889
PHLDA2	XLOC_009295	3.03225	6.52863	1.10639	5e-05	0.000391889
SYNGAP1	XLOC_043424	0.724631	1.56062	1.1068	0.0072	0.0314736
C2orf48	XLOC_026719	0.516185	1.11383	1.10957	5e-05	0.000391889
AC004080.12.1	XLOC_046224	0.759727	1.64066	1.11072	0.0116	0.0457866
GBP1P1	XLOC_000998	0.258183	0.560378	1.118	0.0013	0.00735866
CTD-3107M8.4.1	XLOC_050379	0.76976	1.68311	1.12865	0.0002	0.00140709
GNB3	XLOC_011018	0.47404	1.03956	1.13289	0.0051	0.0234765
AOX1	XLOC_028108	9.70529	21.7023	1.16101	5e-05	0.000391889
CTD-2022H16.3.1	XLOC_017400	2.71786	6.09744	1.16573	0.0002	0.00140709
SOLH	XLOC_019249	2.72104	6.18435	1.18446	5e-05	0.000391889
RP11-336F14.1.1	XLOC_008089	0.194135	0.445168	1.19729	0.00025	0.00171258
EDN2	XLOC_003039	0.545305	1.26295	1.21166	0.00875	0.0367228
AP003035.1	XLOC_008800	12503.8	29694.4	1.24783	5e-05	0.000391889
UTS2	XLOC_002588	1.0539	2.52923	1.26296	0.0014	0.00784791
PCSK9	XLOC_000784	11.992	28.9524	1.27161	5e-05	0.000391889
RP11-469H8.6.1	XLOC_012711	0.93162	2.24961	1.27186	0.0002	0.00140709
FGG	XLOC_039410	0.443869	1.07536	1.27661	0.00025	0.00171258
CTD-2636A23.2.1	XLOC_040255	0.189209	0.462857	1.29059	0.0065	0.0288804
UTS2D	XLOC_036707	0.459079	1.13384	1.3044	0.00855	0.0360652
RP11-114G11.2.1	XLOC_046471	0.412822	1.02721	1.31514	0.00725	0.0316324
HMGN2P6	XLOC_008699	0.379711	0.955298	1.33105	0.0125	0.0487933
RP11-834C11.4.1	XLOC_011489	0.523244	1.31838	1.33321	0.0001	0.000747756
AC106827.1,Y_RNA	XLOC_035909	0.653973	1.65448	1.33908	0.0018	0.00974396
RP11-263F15.1.1	XLOC_043691	0.251131	0.639225	1.34789	0.01065	0.042849
ARVCF	XLOC_033503	0.786384	2.01918	1.36047	0.00285	0.0144759
CRIP3	XLOC_044804	1.37826	3.53984	1.36084	5e-05	0.000391889
NMNAT2	XLOC_004270	0.30887	0.798784	1.3708	0.0003	0.00201597
IL33	XLOC_051559	0.278329	0.722267	1.37574	0.0002	0.00140709
RCN3	XLOC_025233	0.610779	1.59418	1.38409	5e-05	0.000391889
LYPD1	XLOC_029588	0.54987	1.43657	1.38546	0.0008	0.00478049
PKDCC	XLOC_026948	20.7942	54.7502	1.39669	5e-05	0.000391889
MED20,Y_RNA	XLOC_044781	15.8046	41.7149	1.40022	5e-05	0.000391889
CPA4	XLOC_047034	2.23305	5.92441	1.40766	5e-05	0.000391889
NTN3	XLOC_019317	0.363544	0.966235	1.41024	5e-05	0.000391889
MT1P3.1	XLOC_031255	30.5761	82.6646	1.43487	5e-05	0.000391889
SNHG12,SNORA16A,SNORA44,SNORA61	XLOC_002877	60.6065	164.63	1.44168	0.0005	0.00316586
CTD-2270L9.4.1	XLOC_019515	0.925884	2.53699	1.45421	0.00295	0.0148678
MGAT4A	XLOC_029312	0.197452	0.541828	1.45634	0.00725	0.0316324
FAM43A	XLOC_035373	4.7244	12.9932	1.45956	5e-05	0.000391889
AC073655.1	XLOC_011829	0.356177	0.985298	1.46797	0.0091	0.0379394
WNT11	XLOC_010177	0.448043	1.25464	1.48556	0.0001	0.000747756
PTPN23	XLOC_034347	1.23856	3.52277	1.50805	0.00015	0.00108388
AC111170.3.1	XLOC_022251	0.294275	0.846919	1.52506	5e-05	0.000391889
C1orf168	XLOC_003217	0.214551	0.62315	1.53826	0.00085	0.00503735
SERPINB3,SERPINB4	XLOC_024231	0.935166	2.72047	1.54056	5e-05	0.000391889
AC002066.1.1,AC073130.3.1	XLOC_048274	0.256125	0.755655	1.56088	0.00935	0.0386797
RP4-700A9.1.1	XLOC_000855	0.848592	2.58799	1.60869	0.0006	0.00372096
DKK1	XLOC_005863	1.03691	3.24382	1.64541	5e-05	0.000391889
CIITA	XLOC_019407	0.188728	0.604609	1.6797	5e-05	0.000391889
MT1F	XLOC_019858	0.62744	2.02271	1.68874	0.0077	0.0332406
MEOX1	XLOC_022902	1.39522	4.53856	1.70174	5e-05	0.000391889
7SK	XLOC_033849	129.021	428.167	1.73056	5e-05	0.000391889
RP11-93B14.5.1	XLOC_032144	0.285094	0.957945	1.74851	0.0096	0.0394553
ANKRD1	XLOC_007205	0.267657	0.914498	1.77259	5e-05	0.000391889
U1	XLOC_003775	7.42356	25.789	1.79658	0.00105	0.00609427
AC097713.2.1	XLOC_030294	1.20956	4.22122	1.80317	0.0041	0.0195562
RP11-529E10.6.1	XLOC_038474	0.213091	0.780368	1.87268	0.00915	0.0380945
FAM179A	XLOC_026868	0.218351	0.855043	1.96935	0.00015	0.00108388
AFG3L2,AP005264.1	XLOC_024044	34.2939	151.48	2.14311	5e-05	0.000391889
FGFBP1	XLOC_038574	0.512655	2.55241	2.3158	5e-05	0.000391889
RP11-49M9.2.1	XLOC_008911	0.250348	1.2789	2.3529	0.003	0.0150325
AL592307.1	XLOC_001313	127.5	692.288	2.44088	5e-05	0.000391889
RN5S268	XLOC_049554	0.66256	4.03865	2.60775	5e-05	0.000391889
PTCH2,RNU5E-6P	XLOC_003084	1.61098	12.6354	2.97146	5e-05	0.000391889
AC116340.1	XLOC_040426	2095.72	32297.9	3.94592	5e-05	0.000391889
AC131055.14,MTRNR2L1	XLOC_021701	0.142966	2.73511	4.25786	0.00045	0.00288701
AC116316.1	XLOC_037296	51.9942	1815.52	5.12589	5e-05	0.000391889
AC004866.1	XLOC_046681	2.77132	98.9349	5.15783	5e-05	0.000391889
AC090360.1	XLOC_023976	42.8974	1552.48	5.17754	5e-05	0.000391889
AL161626.1	XLOC_052039	79.1764	3285.05	5.3747	5e-05	0.000391889
AC092656.1	XLOC_038009	0.297415	15.3463	5.68927	5e-05	0.000391889
AC079949.1	XLOC_013447	197.151	10466.1	5.73027	5e-05	0.000391889
RN28S1	XLOC_058583	198.902	10879.4	5.7734	5e-05	0.000391889
AP001347.1	XLOC_032544	98.7842	5683.96	5.84647	5e-05	0.000391889
U6	XLOC_006704	0.735384	62.0739	6.39934	5e-05	0.000391889
SNORA40	XLOC_041447	0.607531	53.907	6.47137	5e-05	0.000391889
RN18S1	XLOC_059708	9.51655	851.98	6.48424	5e-05	0.000391889
AC112777.1	XLOC_011189	1562.7	152710	6.60507	5e-05	0.000391889
RN18S1	XLOC_059460	146.03	16096.7	6.78436	5e-05	0.000391889
RPS23P5	XLOC_041859	0.47016	272.092	9.17673	5e-05	0.000391889

## Sheet: Down-regulated gene
List of genes down-regulated by DNAJC17 knockdown.
Gene symbol	Gene ID	DNAJC17wt value	DNAJC17kd value	log2 fold-change	P value	FDR-adjusted P value
U6	XLOC_005756	68.8063	0.433058	-7.31184	5e-05	0.000391889
U6	XLOC_000541	35.8988	0.450058	-6.31768	5e-05	0.000391889
PEX3	XLOC_044107	667.056	12.6472	-5.72092	5e-05	0.000391889
SH2D6,Y_RNA	XLOC_027249	18.4133	1.17228	-3.97336	5e-05	0.000391889
BTF3P5	XLOC_028917	7.73695	0.531932	-3.86245	0.00015	0.00108388
INHBE	XLOC_011567	2.70607	0.193622	-3.80489	5e-05	0.000391889
RP3-337D23.3.1	XLOC_044125	1.47541	0.146533	-3.33182	0.00315	0.0156448
RP1-222E13.10.1,U6	XLOC_033848	248.998	29.2565	-3.08931	5e-05	0.000391889
RNU1-7	XLOC_015388	47.5091	5.65453	-3.07072	0.00065	0.00399299
CHAC1	XLOC_017530	15.1897	1.85181	-3.03609	5e-05	0.000391889
AC099535.4.1	XLOC_034179	1.39937	0.180447	-2.95513	0.00655	0.0290654
ASS1P9	XLOC_040290	2.60251	0.338448	-2.9429	5e-05	0.000391889
RP11-548C21.1.1	XLOC_003357	18.2443	2.3987	-2.92712	5e-05	0.000391889
ASNS	XLOC_048095	143.921	19.0385	-2.91829	5e-05	0.000391889
RP11-109P6.1.1	XLOC_050535	4.07211	0.622919	-2.70866	5e-05	0.000391889
ADM2	XLOC_033422	1.13641	0.177962	-2.67485	5e-05	0.000391889
RP11-450H5.2.1	XLOC_035147	19.7267	3.14765	-2.64781	5e-05	0.000391889
PSAT1	XLOC_052053	91.917	14.6896	-2.64553	5e-05	0.000391889
NUPR1	XLOC_020543	68.9648	11.3223	-2.60669	5e-05	0.000391889
G0S2	XLOC_002099	5.62354	0.934156	-2.58974	5e-05	0.000391889
ASS1P11	XLOC_047493	2.98177	0.517334	-2.527	5e-05	0.000391889
RP11-495P10.7.1	XLOC_003771	23.7994	4.17764	-2.51017	5e-05	0.000391889
RP11-548C21.1.1	XLOC_000945	6.38091	1.18303	-2.43128	5e-05	0.000391889
RP11-382M14.1.1	XLOC_008952	1.30772	0.244679	-2.41809	0.0001	0.000747756
RSL24D1P3	XLOC_047869	0.683635	0.128429	-2.41226	0.01245	0.0486073
ZRANB2-AS2	XLOC_000895	0.87275	0.168261	-2.37487	0.0051	0.0234765
S100P	XLOC_037288	5.27769	1.03833	-2.34565	0.0014	0.00784791
HSPB3	XLOC_040293	1.50588	0.301036	-2.3226	0.0012	0.0068635
PCK2	XLOC_015321	45.1343	9.31437	-2.27669	5e-05	0.000391889
KB-1183D5.11.1	XLOC_032953	0.641517	0.133363	-2.26613	0.004	0.0191362
RP11-495P10.5.1,RP11-495P10.6.1	XLOC_001364	13.2825	2.76894	-2.26212	5e-05	0.000391889
AC073871.2.1,C7orf13,RP5-982E9.1.1	XLOC_048622	0.993304	0.217947	-2.18826	0.00015	0.00108388
RP5-901A4.1.1	XLOC_010050	2.38142	0.526022	-2.17863	0.00775	0.0334079
ASS1	XLOC_052492	26.5541	5.88524	-2.17376	5e-05	0.000391889
RP11-336N8.2.1	XLOC_052050	3.67339	0.873755	-2.07181	5e-05	0.000391889
DNAJC17	XLOC_018397	15.245	3.6696	-2.05464	5e-05	0.000391889
RP11-316E14.2.1	XLOC_015739	0.847892	0.204326	-2.05301	0.0128	0.049685
CTD-2156G10.2.1	XLOC_041570	1.51169	0.365191	-2.04944	5e-05	0.000391889
RP11-336N8.2.1	XLOC_053162	9.62533	2.33514	-2.04333	5e-05	0.000391889
FAM84B	XLOC_051086	1.4057	0.348922	-2.01031	5e-05	0.000391889
ULBP1	XLOC_044149	2.58426	0.643533	-2.00567	5e-05	0.000391889
MAPK10	XLOC_038996	0.857846	0.214692	-1.99845	5e-05	0.000391889
RNU5D-1	XLOC_003080	14.4772	3.7835	-1.93599	5e-05	0.000391889
RNU1-2	XLOC_000252	112.332	29.403	-1.93374	0.00065	0.00399299
DDIT3	XLOC_012873	26.8791	7.45797	-1.84963	5e-05	0.000391889
C7orf57	XLOC_046382	0.479051	0.136991	-1.8061	0.0049	0.0227064
ASS1P1	XLOC_044461	3.15729	0.908403	-1.79728	5e-05	0.000391889
RP13-395E19.1.1	XLOC_018314	0.913065	0.265013	-1.78465	0.01165	0.0459578
TTC23L	XLOC_041508	0.514318	0.14968	-1.78078	0.01085	0.0434271
ISCA1P4	XLOC_018402	1.72751	0.506313	-1.77059	0.0005	0.00316586
FIBCD1	XLOC_053605	2.51277	0.739042	-1.76555	0.0069	0.0303661
SORCS2	XLOC_037295	0.927301	0.273487	-1.76157	0.00075	0.00451539
YIF1B	XLOC_025932	9.4046	2.78352	-1.75646	5e-05	0.000391889
RP11-48O20.4.1	XLOC_001622	9.20691	2.73399	-1.75171	5e-05	0.000391889
MCCC2	XLOC_040424	16.4481	4.95381	-1.73131	5e-05	0.000391889
RPL23P2	XLOC_032638	3.98088	1.2087	-1.71963	0.0037	0.0179317
NDUFA4L2	XLOC_012869	1.05956	0.324254	-1.70827	0.00225	0.0117907
7SK	XLOC_021803	49.058	15.0685	-1.70296	5e-05	0.000391889
RPL31P11	XLOC_004080	3.86897	1.19736	-1.69209	5e-05	0.000391889
AC096669.2.1	XLOC_029370	0.847257	0.265743	-1.67277	0.00065	0.00399299
SMC1B	XLOC_033877	0.98383	0.309982	-1.66622	5e-05	0.000391889
PAQR5,Y_RNA	XLOC_017810	16.7787	5.31324	-1.65896	5e-05	0.000391889
MB	XLOC_033724	0.712445	0.225751	-1.65804	0.004	0.0191362
DDR2	XLOC_001677	1.26079	0.401877	-1.6495	5e-05	0.000391889
TRIB3	XLOC_030985	24.2295	7.86829	-1.62264	5e-05	0.000391889
RP11-1008C21.2.1	XLOC_018365	1.05877	0.344584	-1.61946	0.0033	0.0162811
RAD9B	XLOC_011967	0.642338	0.209783	-1.61444	0.0085	0.0359052
TCP11L2	XLOC_011927	10.355	3.39428	-1.60914	5e-05	0.000391889
MLXIPL	XLOC_047933	3.13832	1.04236	-1.59014	5e-05	0.000391889
ASS1P12	XLOC_051704	5.34173	1.78018	-1.58528	5e-05	0.000391889
RP11-219E24.1.1	XLOC_036014	4.48837	1.49754	-1.5836	5e-05	0.000391889
ASS1P10	XLOC_040962	1.1522	0.384639	-1.58281	0.0126	0.0490733
TNFAIP1	XLOC_021722	13.4778	4.63165	-1.54099	5e-05	0.000391889
AC009299.3.1	XLOC_027870	4.84078	1.67691	-1.52943	5e-05	0.000391889
RP11-288G3.4.1	XLOC_044360	5.88238	2.04887	-1.52157	5e-05	0.000391889
CARS	XLOC_009298	60.817	21.3559	-1.50984	5e-05	0.000391889
CTD-2589M5.5.1	XLOC_008233	1.38578	0.488561	-1.50409	0.007	0.0307218
SLC38A9	XLOC_040307	0.580631	0.206056	-1.49458	0.0005	0.00316586
RP11-875O11.3.1	XLOC_050310	2.61994	0.939105	-1.48017	0.01225	0.0479163
HOXB9	XLOC_022983	1.37132	0.491684	-1.47976	5e-05	0.000391889
LONRF1	XLOC_050249	2.71186	0.973403	-1.47817	5e-05	0.000391889
SESN2	XLOC_000426	10.5748	3.84253	-1.46049	5e-05	0.000391889
PSPH	XLOC_047766	46.5052	16.9586	-1.45538	5e-05	0.000391889
ALDH1L2	XLOC_013227	3.9908	1.45904	-1.45166	5e-05	0.000391889
AC010127.4.1,SCN1A	XLOC_029772	4.63344	1.71545	-1.4335	5e-05	0.000391889
MATN3	XLOC_028637	0.782023	0.294486	-1.40901	0.00015	0.00108388
ACSM3	XLOC_019478	0.558786	0.210995	-1.40508	0.00955	0.0392886
RNU1-8	XLOC_016308	116.448	43.9779	-1.40483	5e-05	0.000391889
IDH1	XLOC_030091	92.8406	35.1515	-1.40117	5e-05	0.000391889
SLC43A1	XLOC_009804	1.50135	0.56996	-1.39732	5e-05	0.000391889
GARS	XLOC_046256	132.743	50.4671	-1.39522	5e-05	0.000391889
RP4-798A10.5.1	XLOC_002714	2.32118	0.895389	-1.37427	0.0008	0.00478049
RP11-341N2.1.1	XLOC_030371	0.723289	0.279827	-1.37004	0.0047	0.0218965
MTHFD2	XLOC_027173	125.57	48.9101	-1.36029	5e-05	0.000391889
GCA	XLOC_027883	2.59226	1.01289	-1.35573	5e-05	0.000391889
STC2	XLOC_042504	37.8268	14.8781	-1.34622	5e-05	0.000391889
RP11-145M9.3.1	XLOC_035227	28.7043	11.3657	-1.33658	5e-05	0.000391889
CRYAB	XLOC_010446	1.79646	0.714507	-1.33014	0.0001	0.000747756
LINC00521	XLOC_015870	1.42271	0.566939	-1.32737	0.00155	0.00855519
AC016757.1,FAM132B	XLOC_028463	1.10693	0.442209	-1.32377	0.00125	0.00710266
LNX1	XLOC_038765	1.62833	0.651112	-1.32242	0.0003	0.00201597
RP11-796G6.2.1	XLOC_016035	2.99669	1.19965	-1.32076	0.00275	0.0140296
CXXC4	XLOC_039096	1.86175	0.752573	-1.30676	5e-05	0.000391889
PON2	XLOC_048079	125.775	51.01	-1.30199	5e-05	0.000391889
PPM1E	XLOC_022080	1.10547	0.448938	-1.30006	5e-05	0.000391889
RSL24D1P1	XLOC_044509	9.64394	3.91787	-1.29956	5e-05	0.000391889
SYCP2	XLOC_032122	6.25588	2.54461	-1.29777	5e-05	0.000391889
STC2	XLOC_041152	2.75913	1.12395	-1.29564	5e-05	0.000391889
GPT2	XLOC_019754	16.2019	6.68081	-1.27807	5e-05	0.000391889
KB-1562D12.3.1	XLOC_050939	8.4535	3.49048	-1.27612	5e-05	0.000391889
GRAMD1C	XLOC_034742	0.965196	0.400075	-1.27055	0.0039	0.0187396
ABLIM3	XLOC_040989	1.23087	0.517887	-1.24897	0.00015	0.00108388
ITGB6	XLOC_029741	0.749104	0.315433	-1.24783	0.01275	0.0495556
CALM1P1	XLOC_057351	7.60511	3.21218	-1.24342	5e-05	0.000391889
SIDT1	XLOC_034738	1839.51	776.975	-1.24338	5e-05	0.000391889
PKIG	XLOC_031351	4.77266	2.01706	-1.24254	5e-05	0.000391889
ATF4P3	XLOC_023231	19.3915	8.2084	-1.24025	5e-05	0.000391889
SLC7A11	XLOC_039292	89.9366	38.3206	-1.23079	5e-05	0.000391889
FAM129A	XLOC_004279	10.2166	4.36597	-1.22654	5e-05	0.000391889
TIMP4	XLOC_035494	5.53612	2.36764	-1.22543	5e-05	0.000391889
XKRX	XLOC_058500	0.480468	0.205528	-1.2251	0.00045	0.00288701
AGT	XLOC_004679	0.784103	0.336163	-1.22188	0.00165	0.00902818
SARS	XLOC_001147	206.301	88.6046	-1.2193	5e-05	0.000391889
PYCARD	XLOC_020625	2.35694	1.01411	-1.21671	0.00315	0.0156448
RP11-319G6.1.1	XLOC_034969	4.01468	1.73389	-1.21127	0.00505	0.0233392
ZMAT1	XLOC_058520	0.456551	0.200235	-1.18908	0.01025	0.0415608
SLC1A5	XLOC_026098	115.572	50.7069	-1.18853	5e-05	0.000391889
MARS	XLOC_011569	109.838	48.4403	-1.1811	5e-05	0.000391889
AC009963.5.1	XLOC_027482	10.6275	4.69835	-1.17758	5e-05	0.000391889
CTD-2016O11.1.1	XLOC_041702	1.54315	0.682583	-1.1768	0.0011	0.00635085
RP11-241I20.3.1	XLOC_006755	66.5384	29.5828	-1.16943	5e-05	0.000391889
RP3-435K13.1.1	XLOC_045050	1.28582	0.572212	-1.16806	5e-05	0.000391889
MME	XLOC_035090	4.01558	1.78935	-1.16617	5e-05	0.000391889
WARS	XLOC_016853	91.3518	40.8001	-1.16286	5e-05	0.000391889
RP11-809O17.1.1	XLOC_051149	2.10354	0.939609	-1.16269	0.01	0.0407694
ZNF311	XLOC_044538	3.48044	1.55555	-1.16184	5e-05	0.000391889
RP11-392A22.2.1	XLOC_036469	1.77283	0.795505	-1.15611	0.0001	0.000747756
SNTG1	XLOC_049442	1.29408	0.581061	-1.15516	0.0005	0.00316586
C12orf63	XLOC_011850	0.48865	0.22064	-1.14711	0.0093	0.0385341
IL1A	XLOC_029414	0.718846	0.325021	-1.14515	0.0002	0.00140709
FAM133A	XLOC_057346	1.86112	0.854094	-1.1237	5e-05	0.000391889
FYN	XLOC_045211	15.784	7.24486	-1.12344	5e-05	0.000391889
ATF4P4	XLOC_009006	14.9449	6.86788	-1.12171	5e-05	0.000391889
CD33	XLOC_025266	1.34289	0.617499	-1.12083	0.00195	0.01045
PHGDH	XLOC_001268	255.955	117.949	-1.11772	5e-05	0.000391889
PXK	XLOC_034471	14.399	6.64278	-1.11611	5e-05	0.000391889
ATF4	XLOC_033312	455.537	210.6	-1.11306	5e-05	0.000391889
KIF3B	XLOC_031211	16.8625	7.83945	-1.105	5e-05	0.000391889
RP11-73K9.2.1	XLOC_039152	1.18543	0.551861	-1.10303	5e-05	0.000391889
SNORD3D	XLOC_022576	42.0674	19.6338	-1.09937	5e-05	0.000391889
PPP1R36	XLOC_015646	1.72442	0.807177	-1.09515	0.0001	0.000747756
DHFRL1	XLOC_036008	3.33544	1.56606	-1.09074	5e-05	0.000391889
RP1-39G22.7.1	XLOC_003020	7.74804	3.64113	-1.08945	5e-05	0.000391889
PPIL1P1	XLOC_026831	3.34687	1.58684	-1.07666	0.0009	0.00530498
SSPN	XLOC_011225	0.853847	0.40549	-1.07431	0.01015	0.0412598
ADC	XLOC_000486	1.9381	0.921187	-1.07307	0.005	0.023144
STK38L	XLOC_011236	23.8846	11.4036	-1.0666	5e-05	0.000391889
DPM2	XLOC_053565	23.4097	11.1856	-1.06546	5e-05	0.000391889
AARS	XLOC_020977	93.6933	44.8567	-1.06262	5e-05	0.000391889
RP1-67M12.2.1	XLOC_043151	1.29821	0.623041	-1.05912	5e-05	0.000391889
SYT7	XLOC_009884	0.692169	0.33303	-1.05547	0.0017	0.00926767
RPS4L.1	XLOC_031471	175.154	84.8813	-1.04511	5e-05	0.000391889
CSNK1A1L	XLOC_014452	5.47317	2.66977	-1.03566	5e-05	0.000391889
CASC2	XLOC_006397	1.34102	0.65615	-1.03124	0.00035	0.00231242
AC107983.4.1	XLOC_021622	7.13454	3.49421	-1.02985	0.00165	0.00902818
SLC9A9	XLOC_036364	5.2896	2.59189	-1.02916	0.0002	0.00140709
RP11-411G7.1.1	XLOC_022338	70.1604	34.4295	-1.02701	5e-05	0.000391889
TUBE1	XLOC_045212	14.7998	7.27261	-1.02503	5e-05	0.000391889
DAPL1	XLOC_027861	24.4673	12.0248	-1.02484	5e-05	0.000391889
CMYA5	XLOC_040507	0.471224	0.231794	-1.02357	0.0002	0.00140709
SNX10	XLOC_046214	0.970209	0.47806	-1.02111	0.00195	0.01045
ARL4C	XLOC_030295	1.17622	0.579587	-1.02106	5e-05	0.000391889
CTD-2284O10.1.1	XLOC_040215	28.864	14.2553	-1.01777	5e-05	0.000391889
CIB2	XLOC_018811	1.75699	0.870972	-1.01241	0.0012	0.0068635
NALCN	XLOC_014795	3.23594	1.60822	-1.00872	5e-05	0.000391889
SLC30A4	XLOC_018487	2.59146	1.28815	-1.00846	0.00075	0.00451539
CEBPG	XLOC_024941	24.7658	12.3255	-1.0067	5e-05	0.000391889
RP11-382A18.1.1	XLOC_051092	2.5493	1.27122	-1.00388	0.00015	0.00108388
SHMT2	XLOC_011563	158.564	79.1228	-1.0029	5e-05	0.000391889
ABCA1	XLOC_053360	3.12938	1.5625	-1.00203	5e-05	0.000391889
DMBT1	XLOC_006434	2.61178	1.30445	-1.00159	5e-05	0.000391889
KCNS3	XLOC_026774	1.29208	0.645726	-1.0007	0.0004	0.00260965
BBS5,KBTBD10,RP11-724O16.1.1	XLOC_027911	0.872316	0.436595	-0.998555	0.00755	0.0326879
KRCC1	XLOC_029174	11.1587	5.58628	-0.998205	5e-05	0.000391889
RP11-90E9.1.1	XLOC_011865	14.0855	7.06636	-0.995166	5e-05	0.000391889
YIF1A	XLOC_009997	52.3829	26.3094	-0.993515	5e-05	0.000391889
RNU2-6P	XLOC_014534	5557.19	2795.83	-0.99108	5e-05	0.000391889
FAM113B	XLOC_011341	1.41183	0.710874	-0.989905	5e-05	0.000391889
EIF2S2P2	XLOC_036664	7.7213	3.89084	-0.988763	5e-05	0.000391889
CYB5R2	XLOC_009414	1.24285	0.627291	-0.986444	0.0079	0.0339281
CNKSR1	XLOC_000376	1.39771	0.705458	-0.986429	0.0061	0.0274072
AC093642.5.1,AC134873.1.1	XLOC_028505	5.58707	2.82063	-0.986075	0.0001	0.000747756
PCSK1	XLOC_041941	17.3974	8.80117	-0.983107	5e-05	0.000391889
TIPARP-AS1	XLOC_036467	3.56339	1.804	-0.982053	0.0028	0.0142672
U40455.1.1	XLOC_058862	7.41477	3.765	-0.977754	5e-05	0.000391889
TCN2	XLOC_033194	1.81837	0.926018	-0.973535	0.0003	0.00201597
KLHDC9	XLOC_001647	6.71612	3.42965	-0.969565	5e-05	0.000391889
C11orf63	XLOC_009107	1.14541	0.585056	-0.969218	0.0003	0.00201597
HAX1	XLOC_001519	128.062	65.4343	-0.968725	5e-05	0.000391889
RP11-325K4.2.1,RP11-325K4.3.1	XLOC_019865	5.11896	2.62025	-0.966143	0.00435	0.0205463
ZNF846	XLOC_025642	1.00953	0.517423	-0.964265	0.0008	0.00478049
RP11-298I3.4.1	XLOC_015302	1.39484	0.71719	-0.959677	0.00595	0.0268201
U82671.12.1	XLOC_057799	0.530073	0.272758	-0.958571	0.0105	0.04236
EIF4EBP1	XLOC_049333	143.323	73.7661	-0.958237	5e-05	0.000391889
CTSS	XLOC_003840	2.37208	1.22123	-0.957821	0.01045	0.042191
WDR31	XLOC_053446	1.51542	0.780644	-0.956985	0.00025	0.00171258
RSL24D1P11	XLOC_023903	15.819	8.15222	-0.956394	5e-05	0.000391889
AC004917.1,CCDC71L	XLOC_048222	4.0724	2.10224	-0.953955	5e-05	0.000391889
C21orf119	XLOC_032424	4.79022	2.47281	-0.953939	0.0001	0.000747756
VLDLR	XLOC_051509	2.07596	1.07655	-0.947366	5e-05	0.000391889
RIMS4	XLOC_031974	0.747265	0.388046	-0.945393	0.00545	0.0248568
MKX	XLOC_006715	13.8101	7.17769	-0.944132	5e-05	0.000391889
AC011242.6.1	XLOC_028833	3.32757	1.72986	-0.943815	5e-05	0.000391889
GDPD1	XLOC_022088	2.71562	1.41192	-0.943628	5e-05	0.000391889
FIBIN	XLOC_008092	2.88833	1.50402	-0.941416	5e-05	0.000391889
KB-1836B5.1.1	XLOC_049334	2.14427	1.11717	-0.940639	5e-05	0.000391889
RPS4X	XLOC_058375	537.42	280.545	-0.937817	5e-05	0.000391889
SLC1A4	XLOC_027084	11.4646	6.0117	-0.931343	5e-05	0.000391889
RP5-1120P11.1.1	XLOC_044818	2.73322	1.43359	-0.930967	5e-05	0.000391889
DCLK1	XLOC_014440	2.72166	1.42806	-0.930434	5e-05	0.000391889
SLC44A5	XLOC_003331	2.90151	1.52576	-0.927276	5e-05	0.000391889
RPS4XP16	XLOC_013984	24.544	12.9131	-0.926535	5e-05	0.000391889
MAP2	XLOC_028223	3.37726	1.77746	-0.926038	5e-05	0.000391889
MDH1B	XLOC_030063	2.66665	1.40504	-0.92442	5e-05	0.000391889
RSL24D1P5	XLOC_012916	7.34559	3.87503	-0.922671	5e-05	0.000391889
STEAP1	XLOC_046717	5.73196	3.02391	-0.922613	5e-05	0.000391889
C6orf136	XLOC_043341	3.61562	1.90873	-0.921634	0.00225	0.0117907
C9orf91	XLOC_052337	5.08055	2.6893	-0.917753	5e-05	0.000391889
RP11-624G17.1.1	XLOC_009807	21.5672	11.4335	-0.91557	5e-05	0.000391889
RP11-501I19.4.1	XLOC_043094	6.09381	3.23176	-0.915026	5e-05	0.000391889
RP11-134L4.1.1	XLOC_044197	3.61255	1.92753	-0.906269	0.0001	0.000747756
RP11-686G23.1.1	XLOC_010217	2.71579	1.45057	-0.904753	0.0022	0.0115724
S1PR5	XLOC_025656	0.677952	0.362343	-0.903828	0.00115	0.00660291
MATN2	XLOC_049749	9.50235	5.08188	-0.902922	5e-05	0.000391889
ANKFN1	XLOC_022061	0.649645	0.347512	-0.902591	0.0012	0.0068635
RP11-550E22.3.1	XLOC_013983	2.51409	1.34749	-0.899762	0.00705	0.0308892
RP5-1068H6.3.1	XLOC_031628	60.6014	32.5552	-0.896465	5e-05	0.000391889
CPE	XLOC_038282	52.0177	27.9455	-0.896384	5e-05	0.000391889
JHDM1D	XLOC_048450	2.2517	1.21091	-0.894929	0.0001	0.000747756
DNAH7	XLOC_029962	1.04396	0.56167	-0.894264	0.0061	0.0274072
EIF2S2P4	XLOC_027921	107.94	58.1645	-0.892016	5e-05	0.000391889
KCNMB4	XLOC_011682	1.72792	0.931192	-0.89189	0.0005	0.00316586
YARS	XLOC_002934	134.021	72.3235	-0.889922	5e-05	0.000391889
CTC-459F4.2.1	XLOC_025838	5.20578	2.80978	-0.889659	5e-05	0.000391889
LAMB3	XLOC_004472	11.161	6.041	-0.885613	5e-05	0.000391889
RP11-135F9.1.1	XLOC_013174	53.5091	28.9773	-0.884863	5e-05	0.000391889
CHRDL1	XLOC_058591	1.46331	0.792526	-0.884709	5e-05	0.000391889
GCN1L1	XLOC_013365	20.3356	11.0211	-0.883735	5e-05	0.000391889
CTD-2224J9.4.1,CTD-2224J9.8.1,ZNF813	XLOC_025298	3.37979	1.83505	-0.881113	0.00025	0.00171258
ARMC2	XLOC_043900	2.24381	1.21891	-0.880367	0.00675	0.0298194
RP1-228H13.5.1,ZNF643	XLOC_000573	4.61945	2.51646	-0.876322	5e-05	0.000391889
ALS2CR8	XLOC_028169	2.54783	1.39449	-0.869532	0.00035	0.00231242
LPAR2	XLOC_025803	0.735988	0.402836	-0.86949	0.00575	0.0260482
CCDC122	XLOC_014502	2.52054	1.38081	-0.86822	0.0005	0.00316586
CTH	XLOC_000889	9.62351	5.27263	-0.868039	5e-05	0.000391889
RP1-241P17.3.1	XLOC_057524	2.06969	1.13418	-0.867756	0.00015	0.00108388
CARS-AS1	XLOC_007842	0.456803	0.250599	-0.866193	0.0067	0.0296426
RP11-3L8.3.1	XLOC_052695	1.23067	0.675815	-0.864749	5e-05	0.000391889
RNF41	XLOC_012846	32.7429	18.0218	-0.861439	5e-05	0.000391889
KLHL7-AS1	XLOC_047508	0.497943	0.274079	-0.861389	0.00355	0.0173135
ABCC6	XLOC_020436	1.00632	0.553969	-0.861218	0.0019	0.0102268
DEPDC4	XLOC_013177	2.4847	1.36921	-0.859725	0.0019	0.0102268
ARRDC4	XLOC_018131	3.34101	1.84616	-0.85576	5e-05	0.000391889
AC115115.2.1,ZC3H6	XLOC_027533	4.05079	2.24043	-0.854427	5e-05	0.000391889
HPD	XLOC_013396	10.8553	6.00467	-0.854245	5e-05	0.000391889
RSL24D1	XLOC_018558	108.512	60.0341	-0.854004	5e-05	0.000391889
GALC	XLOC_016744	2.27099	1.25684	-0.853518	0.0024	0.0124607
REPS2	XLOC_056801	2.75778	1.5264	-0.853378	0.0002	0.00140709
EIF2S2	XLOC_031867	52.5042	29.0879	-0.852015	5e-05	0.000391889
REEP2	XLOC_040875	1.52644	0.846015	-0.851421	0.00995	0.0406132
SAT1	XLOC_056836	24.7897	13.7416	-0.851189	5e-05	0.000391889
DDIT4	XLOC_005993	363.2	201.363	-0.850962	5e-05	0.000391889
SLC3A2	XLOC_008478	513.833	285.248	-0.849084	5e-05	0.000391889
TXNIP	XLOC_001316	89.7748	49.8557	-0.848551	5e-05	0.000391889
EIF2S2P3	XLOC_007222	9.67388	5.37773	-0.847097	5e-05	0.000391889
GPR1	XLOC_030053	2.0718	1.15271	-0.845856	0.00275	0.0140296
C1QL1	XLOC_022933	1.00713	0.56206	-0.841457	0.0107	0.0430003
SGPL1	XLOC_005978	14.146	7.9038	-0.839781	5e-05	0.000391889
KCNT2	XLOC_004330	4.356	2.44279	-0.834475	5e-05	0.000391889
ADSSL1	XLOC_016083	14.2473	7.99547	-0.83343	5e-05	0.000391889
RP11-422N19.3.1	XLOC_052036	1.37636	0.772631	-0.833009	0.01015	0.0412598
AJUBA,HAUS4,RP11-298I3.5.1	XLOC_016215	77.8803	43.7652	-0.831475	5e-05	0.000391889
RP11-254F7.2.1	XLOC_028586	1.80961	1.01692	-0.831473	0.00125	0.00710266
SNTB1	XLOC_051039	2.09334	1.17806	-0.829392	0.00075	0.00451539
ECEL1	XLOC_030277	5.06216	2.85045	-0.828562	5e-05	0.000391889
CTD-2139B15.5.1	XLOC_041406	3.44076	1.9385	-0.827785	0.00785	0.0337552
RP11-535K18.2.1	XLOC_058786	1.46359	0.824735	-0.827512	0.00075	0.00451539
PION	XLOC_047990	1.59347	0.898232	-0.827016	0.0028	0.0142672
TBX15	XLOC_003675	2.34223	1.32127	-0.825958	5e-05	0.000391889
VAMP5	XLOC_027253	0.856969	0.483497	-0.825736	0.0094	0.038771
RP11-700P18.1.1	XLOC_046436	21.7074	12.25	-0.825402	5e-05	0.000391889
PBXIP1	XLOC_003939	30.8755	17.4353	-0.824449	5e-05	0.000391889
SCIMP	XLOC_021466	1.57273	0.888739	-0.823437	5e-05	0.000391889
PRCD	XLOC_022236	1.00462	0.568109	-0.822418	5e-05	0.000391889
ZNF702P	XLOC_026226	1.29012	0.729841	-0.821853	0.0025	0.0129284
C6orf62	XLOC_044458	27.098	15.331	-0.821731	5e-05	0.000391889
CTSL2	XLOC_053301	6.94648	3.93037	-0.821615	5e-05	0.000391889
RBP1	XLOC_036328	4.75939	2.69333	-0.821385	5e-05	0.000391889
PLCD1	XLOC_035647	2.77035	1.56832	-0.820853	0.01125	0.0447102
RP11-325N19.3.1	XLOC_017500	0.481059	0.27245	-0.820219	0.00115	0.00660291
TRIM2	XLOC_038192	11.8265	6.70047	-0.819694	5e-05	0.000391889
RP11-725C19.1.1	XLOC_038088	8.50282	4.84157	-0.812466	5e-05	0.000391889
BCAT1	XLOC_012485	62.6361	35.7087	-0.810719	5e-05	0.000391889
RPL3P12	XLOC_057573	2.63829	1.50773	-0.807221	5e-05	0.000391889
AC104650.2.1,SH3TC1	XLOC_037300	3.74406	2.14088	-0.8064	0.00255	0.0131445
PTPRB	XLOC_012995	2.60233	1.48854	-0.805903	5e-05	0.000391889
HERPUD1	XLOC_019864	72.4658	41.5012	-0.804147	5e-05	0.000391889
DOCK2	XLOC_041116	1.88681	1.08075	-0.803919	0.00545	0.0248568
S1PR2	XLOC_025649	1.43303	0.82215	-0.801593	5e-05	0.000391889
EPCAM	XLOC_026985	1.6571	0.950963	-0.801198	0.0078	0.0335887
RPL13AP7	XLOC_032376	3.54667	2.0447	-0.794575	0.0034	0.0166836
ZFP90	XLOC_019969	4.58382	2.6462	-0.792632	5e-05	0.000391889
RP11-829H16.2.1	XLOC_015364	8.73997	5.05378	-0.790266	0.0002	0.00140709
RHBDD1	XLOC_028354	8.17676	4.73161	-0.789199	5e-05	0.000391889
SEC14L4	XLOC_033676	0.642727	0.371978	-0.788987	0.00925	0.0384034
H1F0	XLOC_033285	44.4755	25.7839	-0.786541	5e-05	0.000391889
APOM,C6orf47-AS1	XLOC_043379	2.79956	1.62306	-0.786479	0.00125	0.00710266
TARS	XLOC_040186	605.667	352.105	-0.782517	5e-05	0.000391889
ELOVL2	XLOC_044383	1.07592	0.625549	-0.782381	0.00345	0.0168772
RP11-558F24.4.1	XLOC_002615	1.46545	0.852146	-0.78217	0.00385	0.0185464
RBM26-AS1	XLOC_014108	1.79786	1.04551	-0.78207	0.00345	0.0168772
ACOT4	XLOC_015716	2.30016	1.33815	-0.781486	5e-05	0.000391889
CTA-14H9.5.1	XLOC_043213	6.95305	4.05165	-0.779136	0.0036	0.0175286
TNNT1	XLOC_026282	12.7657	7.45328	-0.776328	5e-05	0.000391889
SLC9A7P1	XLOC_013167	0.491179	0.286912	-0.775641	0.00195	0.01045
RP11-671M22.5.1	XLOC_017997	0.491917	0.28781	-0.773298	0.00195	0.01045
CTD-2031P19.4.1	XLOC_041638	5.82615	3.42856	-0.764941	0.0094	0.038771
RPL5P30	XLOC_009053	18.4157	10.8376	-0.764891	5e-05	0.000391889
PFN4	XLOC_028671	1.08035	0.636193	-0.763966	0.00475	0.0221047
DFNB59	XLOC_027998	1.21217	0.71384	-0.763923	0.0033	0.0162811
PTPRU	XLOC_000445	3.07014	1.80891	-0.763185	5e-05	0.000391889
AC105402.2.1	XLOC_029673	8.50572	5.01766	-0.761418	0.00225	0.0117907
CELF2	XLOC_005534	1.0365	0.611822	-0.760536	0.0002	0.00140709
OSCP1	XLOC_002971	5.84788	3.45836	-0.757829	5e-05	0.000391889
LMCD1	XLOC_034054	1.88989	1.11795	-0.757448	0.00395	0.0189493
PTGFR	XLOC_000939	0.742065	0.43953	-0.755584	0.0045	0.0211255
GCNT1	XLOC_052037	8.67654	5.14387	-0.754265	5e-05	0.000391889
SLC2A12	XLOC_045321	5.88706	3.49292	-0.753114	5e-05	0.000391889
MAPK11	XLOC_033916	3.36957	2.00023	-0.752399	5e-05	0.000391889
WDSUB1	XLOC_029733	6.67501	3.96713	-0.750674	5e-05	0.000391889
AC005232.1.1,CHN2	XLOC_046239	3.71468	2.2085	-0.750171	0.0002	0.00140709
VEGFA	XLOC_043560	50.4745	30.0523	-0.748079	5e-05	0.000391889
NUDT6	XLOC_039225	8.43402	5.03134	-0.745278	5e-05	0.000391889
CSNK1A1,CTB-89H12.4.1	XLOC_042329	168.156	100.369	-0.744483	5e-05	0.000391889
GAD1	XLOC_027925	2.41268	1.44095	-0.743611	0.0006	0.00372096
C7orf46	XLOC_046201	2.15178	1.28658	-0.741983	0.00335	0.0164848
ZNF192P1	XLOC_043263	2.39317	1.43168	-0.741218	0.0007	0.00425496
TNNC1	XLOC_035832	7.40769	4.43482	-0.740148	5e-05	0.000391889
RP11-442G21.1.1	XLOC_016518	3.78301	2.26517	-0.739915	0.0108	0.0432936
RP11-380I10.1.1	XLOC_049250	45.9853	27.559	-0.738648	5e-05	0.000391889
ELL3,MIR1282,SERINC4	XLOC_018448	9.62291	5.7725	-0.737275	5e-05	0.000391889
RP11-885L14.1.1	XLOC_008771	1.21496	0.729114	-0.736688	0.00035	0.00231242
HLCS	XLOC_032752	10.8933	6.53954	-0.736182	5e-05	0.000391889
HECW2	XLOC_029966	2.12038	1.27442	-0.734479	0.0053	0.024263
CCDC152	XLOC_040247	14.9275	8.97208	-0.734458	5e-05	0.000391889
CTC-281B15.1.1,CTD-2248H3.1.1	XLOC_041854	7.48645	4.49985	-0.734404	0.0003	0.00201597
LINC00467,RP11-318L16.6.1	XLOC_002112	13.8894	8.3486	-0.734377	0.0005	0.00316586
RPL41P1	XLOC_031144	58.974	35.5187	-0.731502	5e-05	0.000391889
RP11-21K20.1.1	XLOC_012236	10.7878	6.5002	-0.730839	5e-05	0.000391889
RP1-90J4.1.1	XLOC_012653	2.21646	1.33698	-0.729278	5e-05	0.000391889
ABCA8	XLOC_023166	0.999026	0.603429	-0.727337	0.0002	0.00140709
BEX2	XLOC_058545	3.41226	2.06212	-0.726601	0.00075	0.00451539
SDR42E1	XLOC_021078	1.47913	0.895215	-0.724441	0.00445	0.0209332
DEPDC1B	XLOC_041672	22.9906	13.9354	-0.722286	5e-05	0.000391889
DZIP3	XLOC_034707	4.57181	2.77156	-0.722069	5e-05	0.000391889
CSNK1A1P1,RP11-201P10.3.1	XLOC_018360	7.43633	4.51179	-0.720891	5e-05	0.000391889
CEP57L1P1	XLOC_005972	6.57161	3.99242	-0.718982	5e-05	0.000391889
IGBP1	XLOC_057206	34.8922	21.2044	-0.718541	5e-05	0.000391889
SEPP1	XLOC_041573	2.36664	1.43845	-0.718323	5e-05	0.000391889
AC017096.1.1	XLOC_028100	1.30511	0.793402	-0.718048	0.00315	0.0156448
IARS	XLOC_053250	161.6	98.306	-0.717074	5e-05	0.000391889
SRPX2	XLOC_057370	1.49244	0.908589	-0.715976	0.0018	0.00974396
ACSF2	XLOC_022031	6.81965	4.15357	-0.715345	5e-05	0.000391889
IGBP1P3	XLOC_035616	2.78209	1.69541	-0.71453	0.0005	0.00316586
RP11-412D9.4.1	XLOC_013241	2.6817	1.63712	-0.711986	5e-05	0.000391889
SDK1	XLOC_046068	2.68076	1.6368	-0.71177	0.00675	0.0298194
NPIPP1,PKD1P6,RP11-82O18.1.1	XLOC_020429	4.42712	2.70382	-0.711367	5e-05	0.000391889
TTC30A	XLOC_029869	4.25625	2.60218	-0.709864	5e-05	0.000391889
RNF149,SNORD89	XLOC_029329	50.5545	30.9451	-0.708132	5e-05	0.000391889
RP11-819M15.1.1	XLOC_010401	5.7139	3.49844	-0.707766	5e-05	0.000391889
NACAP1	XLOC_050932	16.4898	10.1044	-0.706595	0.00035	0.00231242
PTPLB	XLOC_036177	24.7625	15.1765	-0.706317	5e-05	0.000391889
TMSB15A	XLOC_058527	3.80695	2.33366	-0.706043	0.0011	0.00635085
XPOTP1	XLOC_031868	27.7807	17.0548	-0.703907	5e-05	0.000391889
RP11-517P14.6.1,ZNF487P	XLOC_005769	2.59475	1.59634	-0.700826	0.01065	0.042849
RP1-305B16.3.1	XLOC_058727	1.30031	0.801491	-0.698099	0.00455	0.0213026
PDLIM3	XLOC_039614	4.94238	3.05422	-0.694403	5e-05	0.000391889
UHRF1BP1	XLOC_043444	7.66454	4.744	-0.692095	5e-05	0.000391889
JDP2	XLOC_015748	30.1998	18.7362	-0.688711	5e-05	0.000391889
PTCD2	XLOC_040428	12.8432	7.96992	-0.688362	5e-05	0.000391889
RP11-564D11.3.1	XLOC_006436	4.85293	3.01259	-0.68785	5e-05	0.000391889
APLF	XLOC_027111	1.27458	0.792274	-0.685951	0.00045	0.00288701
RUNDC3B	XLOC_046703	2.43843	1.51659	-0.685125	0.00105	0.00609427
S100A14	XLOC_003907	2.52987	1.57397	-0.684653	0.00535	0.024465
RP11-778J16.2.1	XLOC_013131	10.0295	6.23989	-0.684652	5e-05	0.000391889
ICA1	XLOC_047434	4.95207	3.08188	-0.68422	0.0007	0.00425496
SLC39A10	XLOC_028077	44.2316	27.5379	-0.683657	5e-05	0.000391889
RP11-624L4.1.1	XLOC_018370	1.49	0.928594	-0.682193	0.0001	0.000747756
MND1	XLOC_038193	12.741	7.94342	-0.681642	5e-05	0.000391889
C4orf32	XLOC_037962	9.35133	5.83341	-0.680832	5e-05	0.000391889
EPRS	XLOC_004538	156.366	97.5759	-0.680328	5e-05	0.000391889
MRPS33	XLOC_048462	20.3082	12.6734	-0.680257	5e-05	0.000391889
MAPK6PS4	XLOC_050508	1.05112	0.656112	-0.679921	0.001	0.00583007
CLIC4	XLOC_000352	123.084	76.8769	-0.679015	5e-05	0.000391889
LINC00116	XLOC_029390	9.52613	5.95338	-0.678183	0.0006	0.00372096
RP11-14C22.4.1	XLOC_005687	3.43311	2.14587	-0.677953	0.0029	0.0146619
RPL13A,SNORD32A,SNORD33,SNORD34,SNORD35A	XLOC_025229	610.805	381.951	-0.677325	5e-05	0.000391889
AQP1,FAM188B,INMT,INMT-FAM188B	XLOC_046257	10.3783	6.50054	-0.674943	5e-05	0.000391889
SNORD12C,ZNFX1-AS1	XLOC_031410	153.637	96.2389	-0.674833	5e-05	0.000391889
RP11-1217F2.1.1	XLOC_047789	1.02909	0.645138	-0.673695	0.0021	0.0111307
CTC-459F4.1.1	XLOC_025839	1.43646	0.900525	-0.673675	0.0001	0.000747756
MPP7	XLOC_006718	2.55355	1.6012	-0.67335	5e-05	0.000391889
ZNF419	XLOC_025436	7.59092	4.76108	-0.672986	5e-05	0.000391889
HLTF	XLOC_036393	50.8509	31.9198	-0.671821	5e-05	0.000391889
TNFSF11	XLOC_013911	1.47976	0.929266	-0.671198	0.0024	0.0124607
EHHADH	XLOC_036663	3.35038	2.10451	-0.67084	0.00125	0.00710266
NARS	XLOC_024208	124.389	78.1634	-0.670296	5e-05	0.000391889
BMF	XLOC_018381	11.8115	7.4279	-0.669168	5e-05	0.000391889
ANGPT1	XLOC_050985	6.01718	3.78637	-0.668272	5e-05	0.000391889
RDM1	XLOC_022734	2.45009	1.54175	-0.668267	0.00415	0.019763
RBM43	XLOC_029686	1.57588	0.991744	-0.668114	0.00365	0.0177265
PTGS1	XLOC_052370	2.49301	1.5698	-0.667309	5e-05	0.000391889
LINGO4,RORC	XLOC_003865	2.82456	1.77969	-0.666403	5e-05	0.000391889
TMEM182	XLOC_027440	3.30066	2.08088	-0.665557	0.0085	0.0359052
RP11-380O24.1.1,RP11-58B17.1.1,SRGAP3	XLOC_035467	30.4125	19.1822	-0.664894	5e-05	0.000391889
MFGE8	XLOC_018934	2.72238	1.71867	-0.663572	0.00315	0.0156448
RP11-603K19.1.1	XLOC_011809	7.47635	4.72047	-0.663405	5e-05	0.000391889
RP11-46C24.7.1	XLOC_021159	0.829325	0.523796	-0.662931	0.00315	0.0156448
CTC-276P9.2.1	XLOC_040850	1.33368	0.842573	-0.662541	0.01225	0.0479163
AVL9	XLOC_046266	17.3074	10.9464	-0.66093	5e-05	0.000391889
SAMD15	XLOC_015766	1.76784	1.11876	-0.660093	0.0016	0.00880085
RP11-153M7.1.1	XLOC_038195	6.11486	3.86978	-0.660067	5e-05	0.000391889
C6orf120	XLOC_044282	9.77704	6.18883	-0.659732	0.0006	0.00372096
SAMD4A	XLOC_015551	1.8636	1.18099	-0.658098	0.00165	0.00902818
CTD-2319I12.1.1	XLOC_023092	19.0348	12.066	-0.657697	5e-05	0.000391889
RP11-218M22.1.1	XLOC_010956	5.67406	3.59715	-0.657526	5e-05	0.000391889
NTNG1	XLOC_001125	11.8049	7.4858	-0.657151	5e-05	0.000391889
PTGFRN	XLOC_001245	28.1453	17.852	-0.656811	5e-05	0.000391889
ZNF594	XLOC_022415	5.15911	3.27444	-0.655875	5e-05	0.000391889
ARMC4	XLOC_006716	3.49435	2.21935	-0.654884	0.0001	0.000747756
PTER	XLOC_005571	13.4235	8.52639	-0.654755	5e-05	0.000391889
SPOCK3	XLOC_039489	6.27287	3.98742	-0.653669	5e-05	0.000391889
TRIM45	XLOC_003663	6.01515	3.82439	-0.65337	5e-05	0.000391889
AC003029.1,C12orf47	XLOC_013300	17.2619	10.9838	-0.652222	0.00015	0.00108388
DUSP1	XLOC_042494	34.4738	21.9408	-0.651885	5e-05	0.000391889
FAM83A	XLOC_049902	3.50073	2.23015	-0.650516	0.0001	0.000747756
COL4A1	XLOC_014824	31.9001	20.3569	-0.648044	5e-05	0.000391889
ANKRA2	XLOC_041768	12.7063	8.11048	-0.647682	5e-05	0.000391889
CTD-3110H11.2.1	XLOC_017644	28.955	18.4861	-0.647369	5e-05	0.000391889
HCG11	XLOC_043212	9.56175	6.10506	-0.647268	5e-05	0.000391889
CASP10	XLOC_028127	1.73991	1.11103	-0.647119	0.00795	0.0340726
PMEL,RP11-973D8.4.1	XLOC_012839	1.47253	0.941417	-0.645394	0.00775	0.0334079
GRPEL2	XLOC_040991	18.6504	11.9309	-0.644512	5e-05	0.000391889
CTC-564N23.3.1,HMGB1P35	XLOC_040483	3.31896	2.12364	-0.644194	0.00125	0.00710266
MMP2	XLOC_019837	16.7809	10.7384	-0.644043	5e-05	0.000391889
UCHL1	XLOC_037515	6.37245	4.07836	-0.64386	5e-05	0.000391889
ZHX2	XLOC_049896	1.35392	0.867248	-0.64263	0.00445	0.0209332
EIF3D	XLOC_033741	155.069	99.3437	-0.642414	5e-05	0.000391889
GRK4	XLOC_037255	2.53224	1.62241	-0.642282	0.00345	0.0168772
U2	XLOC_042411	802.149	514.203	-0.641533	5e-05	0.000391889
IFNWP19	XLOC_051648	13.3718	8.58281	-0.639669	0.00115	0.00660291
FBXO21	XLOC_013343	28.4299	18.2576	-0.638913	5e-05	0.000391889
ERRFI1	XLOC_002592	10.9303	7.02522	-0.637719	5e-05	0.000391889
TLR1,TLR6	XLOC_038668	4.49653	2.89009	-0.637696	0.00045	0.00288701
YPEL5	XLOC_026873	15.6332	10.0504	-0.637369	5e-05	0.000391889
RPL3P4	XLOC_016839	1808.79	1162.87	-0.637337	5e-05	0.000391889
C1orf74	XLOC_004474	5.52357	3.55405	-0.636136	5e-05	0.000391889
YPEL2	XLOC_022090	2.31478	1.49048	-0.635098	5e-05	0.000391889
CTA-445C9.14.1	XLOC_033145	4.62896	2.98228	-0.634271	5e-05	0.000391889
EIF4BP3	XLOC_052202	91.2505	58.796	-0.634115	5e-05	0.000391889
ATP6V1E2	XLOC_028860	3.29844	2.12735	-0.632726	0.0004	0.00260965
ZNF33B	XLOC_006816	16.6359	10.732	-0.632387	5e-05	0.000391889
KB-1991G8.1.1	XLOC_049771	2.22029	1.43245	-0.632259	0.01285	0.0498512
IMPA1,SLC10A5,ZFAND1	XLOC_050773	74.8305	48.2997	-0.631612	5e-05	0.000391889
HDAC11	XLOC_034107	3.18345	2.05526	-0.63127	0.0083	0.0353038
ZNF572	XLOC_049927	1.48894	0.96219	-0.629892	5e-05	0.000391889
AMIGO2	XLOC_012647	14.6579	9.48515	-0.627941	5e-05	0.000391889
IGBP1P1	XLOC_015394	9.56075	6.19066	-0.627031	0.0005	0.00316586
GDAP1	XLOC_049616	7.61461	4.93105	-0.626875	5e-05	0.000391889
XPOT	XLOC_011622	65.4516	42.3934	-0.626588	5e-05	0.000391889
AL162151.3.1	XLOC_015909	124.796	80.8944	-0.625455	0.00135	0.00760859
PCNT	XLOC_032515	10.9575	7.1062	-0.624775	5e-05	0.000391889
CIRBP	XLOC_024565	55.1465	35.8104	-0.622892	5e-05	0.000391889
ACBD5	XLOC_006707	12.3881	8.04449	-0.622883	5e-05	0.000391889
RAET1L	XLOC_045440	4.13885	2.69055	-0.621329	0.00055	0.003452
PLCB4	XLOC_031059	2.7476	1.78743	-0.620288	0.00025	0.00171258
CTD-2314I6.1.1	XLOC_037572	1.7536	1.14095	-0.620084	0.00375	0.0181234
RP11-1212A22.1.1,RP11-1212A22.2.1,RP11-1212A22.3.1,RP11-1212A22.4.1	XLOC_020448	31.3004	20.3692	-0.619797	5e-05	0.000391889
RELL1,RP11-36B15.1.1	XLOC_038655	6.65683	4.33317	-0.619411	5e-05	0.000391889
LIAS	XLOC_037486	7.65355	4.98344	-0.618987	5e-05	0.000391889
DUSP19	XLOC_028018	1.89721	1.23571	-0.618546	0.0002	0.00140709
GDF15	XLOC_024861	8.09222	5.27197	-0.618195	5e-05	0.000391889
NBR2	XLOC_021910	5.7223	3.73073	-0.617137	5e-05	0.000391889
EIF2S3L.1	XLOC_011096	223.318	145.631	-0.616779	5e-05	0.000391889
RP11-390P2.4.1	XLOC_044084	8.20052	5.34873	-0.616519	0.0085	0.0359052
HDDC3	XLOC_018965	14.1779	9.25039	-0.616054	5e-05	0.000391889
EPHA3	XLOC_034599	1.87822	1.22559	-0.615892	0.0001	0.000747756
COL4A2	XLOC_014234	30.6062	19.9721	-0.615841	5e-05	0.000391889
FRRS1	XLOC_003507	8.55501	5.5836	-0.615574	5e-05	0.000391889
NAB1,TMEM194B	XLOC_029939	10.4418	6.81544	-0.615494	5e-05	0.000391889
RP11-255B23.3.1,RP11-255B23.4.1	XLOC_051091	343.837	224.631	-0.614166	5e-05	0.000391889
SH3KBP1	XLOC_057988	11.1701	7.30518	-0.612653	0.0002	0.00140709
COMT	XLOC_032917	47.0259	30.762	-0.612307	5e-05	0.000391889
RP13-331H15.1.1	XLOC_005723	28.7796	18.828	-0.61217	5e-05	0.000391889
LL0XNC01-131B10.2.1	XLOC_057374	4.70138	3.08023	-0.610046	0.00035	0.00231242
APC,CTC-554D6.1.1,SRP19,ZRSR1	XLOC_040686	87.6653	57.4388	-0.609981	5e-05	0.000391889
RPL22L1	XLOC_036552	65.886	43.2008	-0.608915	5e-05	0.000391889
RP11-365O10.1.1	XLOC_012443	3.70219	2.42794	-0.608646	0.00905	0.0377839
FAM107B	XLOC_006624	129.399	84.8988	-0.608014	5e-05	0.000391889
RP11-367G18.2.1	XLOC_043949	8.62737	5.66118	-0.607817	0.00085	0.00503735
MRAP2	XLOC_043759	2.3006	1.51193	-0.605616	5e-05	0.000391889
RP11-370B11.1.1	XLOC_051660	31.0834	20.4385	-0.604852	5e-05	0.000391889
GTPBP2	XLOC_044813	25.1116	16.5208	-0.604066	5e-05	0.000391889
SNORD3C	XLOC_022581	1537.3	1011.4	-0.604038	5e-05	0.000391889
SEL1L3	XLOC_038625	37.2404	24.502	-0.603969	5e-05	0.000391889
PIGA	XLOC_057952	6.69545	4.40615	-0.603661	0.0009	0.00530498
KRT8P12	XLOC_035127	3.01676	1.98576	-0.603309	0.0036	0.0175286
RPL3P2	XLOC_043360	162.775	107.274	-0.601575	5e-05	0.000391889
EEF1A1P33	XLOC_011163	1.83067	1.20651	-0.601533	0.00175	0.00950789
ZNF274	XLOC_025454	7.94528	5.23679	-0.601415	5e-05	0.000391889
WDR60	XLOC_047351	10.0784	6.64335	-0.601287	0.0043	0.020361
CRMP1	XLOC_038499	1.77487	1.17054	-0.600542	0.00785	0.0337552
MYO18A,TIAF1	XLOC_022669	6.44684	4.25294	-0.600132	0.0092	0.0382415
SAP30	XLOC_039523	4.14208	2.73261	-0.600075	0.0033	0.0162811

## Sheet: Up-regulated gene
	DNAJC17 is localized in nuclear speckles and interacts with splicing machinery components
	A Pascarella, G Ferrandino, SC Credendino, C Moccia, F D’Angelo, B Miranda, C D’Ambrosio, P Bielli, O Spadaro, M Ceccarelli, A Scaloni, C Sette, M De Felice, G De Vita, E Amendola
	Table S1 - List of genes up-regulated by DNAJC17 knockdown
Gene symbol	Gene ID	DNAJC17wt value	DNAJC17kd value	log2 fold-change	P value	FDR-adjusted P value
LPCAT1	XLOC_041301	42.8959	65.0743	0.601247	5e-05	0.000391889
MIB2	XLOC_000056	4.35922	6.61729	0.602171	0.00025	0.00171258
AC022498.1	XLOC_036691	0.985699	1.49711	0.602958	5e-05	0.000391889
SRM	XLOC_002627	13.9098	21.1319	0.603317	5e-05	0.000391889
SERTAD1	XLOC_025973	1.59575	2.42466	0.603546	5e-05	0.000391889
STARD13-AS2	XLOC_013864	0.413616	0.628483	0.603581	0.0098	0.0401189
ATG4D	XLOC_024702	2.69337	4.09373	0.604005	0.0076	0.032877
FOXF1	XLOC_020139	1.08151	1.6444	0.604516	0.00035	0.00231242
TMEM109	XLOC_008433	22.6039	34.4182	0.6066	5e-05	0.000391889
FAM173A,METRN	XLOC_019261	11.4186	17.3995	0.607669	0.00545	0.0248568
AC097711.1.1	XLOC_037785	2.75442	4.19771	0.607855	5e-05	0.000391889
TMUB1	XLOC_048584	12.5836	19.2167	0.61081	5e-05	0.000391889
BTG2	XLOC_002022	3.59392	5.48836	0.610818	5e-05	0.000391889
AP001266.1,RP11-770G2.3.1	XLOC_009978	1.9242	2.93855	0.610851	5e-05	0.000391889
NLRC5	XLOC_019867	11.2469	17.1792	0.611129	5e-05	0.000391889
CCDC86	XLOC_008430	8.1583	12.4636	0.611376	5e-05	0.000391889
DIO2	XLOC_016715	16.4678	25.2105	0.614381	5e-05	0.000391889
C9orf167	XLOC_052605	4.44483	6.80626	0.614734	5e-05	0.000391889
SEMA4B	XLOC_018056	5.25261	8.04724	0.615458	5e-05	0.000391889
KRT8	XLOC_012780	137.25	210.358	0.616039	5e-05	0.000391889
RPUSD1	XLOC_020222	10.0577	15.4197	0.61648	5e-05	0.000391889
MCTP2,RP11-4F5.2.1	XLOC_018108	8.39939	12.8831	0.617124	5e-05	0.000391889
RP11-351I24.3.1	XLOC_009447	22.897	35.1345	0.61773	0.0028	0.0142672
OGN	XLOC_053254	1.27447	1.95615	0.618114	0.00035	0.00231242
ZYX	XLOC_047196	3.32642	5.11248	0.620054	5e-05	0.000391889
AGFG2	XLOC_046813	7.52858	11.5798	0.621159	5e-05	0.000391889
LRRC37A	XLOC_021960	0.52576	0.809039	0.621805	0.0039	0.0187396
RASSF7,RP11-496I9.1.1	XLOC_007793	3.2059	4.93365	0.621924	0.0037	0.0179317
PPIF	XLOC_006066	21.053	32.4143	0.622609	5e-05	0.000391889
OAS3	XLOC_011999	2.99973	4.62371	0.624218	5e-05	0.000391889
TMEM201	XLOC_000130	1.8868	2.91253	0.626329	5e-05	0.000391889
RP11-677N16.1.1	XLOC_009487	1.47633	2.27909	0.626446	0.00385	0.0185464
NPDC1	XLOC_053687	7.78105	12.02	0.627401	5e-05	0.000391889
NAA15,RP11-83A24.1.1	XLOC_039305	0.966804	1.49395	0.627832	5e-05	0.000391889
C20orf27	XLOC_031618	10.3142	15.9625	0.630059	5e-05	0.000391889
RAI1	XLOC_021596	3.01966	4.67619	0.63095	5e-05	0.000391889
DNMBP-AS1	XLOC_006244	1.22214	1.89282	0.631125	0.00135	0.00760859
LRFN4	XLOC_008582	12.907	19.9992	0.631785	5e-05	0.000391889
ZNHIT2	XLOC_009961	4.03167	6.25613	0.633893	0.00035	0.00231242
AXIN2	XLOC_023152	1.86862	2.9023	0.635226	5e-05	0.000391889
RP11-45A16.3.1,RP11-45A16.4.1	XLOC_053471	1.57342	2.44398	0.635333	0.00615	0.0275902
FKBP4	XLOC_010972	73.7472	114.586	0.635766	5e-05	0.000391889
SLC36A1	XLOC_041018	1.87255	2.91304	0.637522	0.0003	0.00201597
RP13-588I20.1.1	XLOC_039185	2.815	4.37966	0.637684	5e-05	0.000391889
CTD-2027G2.1.1	XLOC_018124	146.508	228.259	0.639692	0.00435	0.0205463
C9,DAB2	XLOC_041552	19.6109	30.5753	0.64071	5e-05	0.000391889
ATXN7L2	XLOC_001150	1.63897	2.55632	0.641283	5e-05	0.000391889
CCDC124	XLOC_024849	11.844	18.4996	0.643333	5e-05	0.000391889
RP11-42O15.2.1	XLOC_000890	1.56671	2.44879	0.644333	0.00135	0.00760859
AP001468.1,LSS	XLOC_032794	10.2476	16.0176	0.64437	5e-05	0.000391889
C9orf47,S1PR3	XLOC_052130	5.85907	9.17215	0.646588	5e-05	0.000391889
RP11-330M19.1.1	XLOC_000688	0.361984	0.568091	0.650195	0.0067	0.0296426
LDHAL6B	XLOC_017721	1.41965	2.22808	0.650268	0.00155	0.00855519
GPRIN3	XLOC_039025	1.03735	1.62907	0.651148	5e-05	0.000391889
C17orf63	XLOC_022663	0.770107	1.21045	0.652411	0.0004	0.00260965
ARID3B	XLOC_017868	0.794716	1.24928	0.652582	0.01025	0.0415608
NBEAL2	XLOC_034342	4.21073	6.62079	0.652933	5e-05	0.000391889
MZT2A	XLOC_029570	41.0259	64.5379	0.653611	5e-05	0.000391889
SLC26A11	XLOC_022280	0.853933	1.34382	0.654144	0.0004	0.00260965
ANO7	XLOC_028489	0.696212	1.09691	0.655852	0.01275	0.0495556
AC007319.1.1	XLOC_028032	2.45646	3.87411	0.657282	0.00075	0.00451539
EHD4	XLOC_018416	6.22876	9.82715	0.65783	5e-05	0.000391889
SLC2A14,SLC2A3	XLOC_012321	6.29403	9.93432	0.658437	5e-05	0.000391889
LPHN1	XLOC_025725	0.55027	0.869487	0.660025	0.00345	0.0168772
TGFB2	XLOC_002168	6.28297	9.93512	0.66109	0.0007	0.00425496
COL16A1	XLOC_002913	3.09611	4.89607	0.661166	0.0021	0.0111307
TAS2R13	XLOC_012393	0.968212	1.53121	0.661278	0.0019	0.0102268
IRX3	XLOC_020817	11.9401	18.8899	0.661804	0.00185	0.00999643
FBXL18	XLOC_047401	1.36285	2.16022	0.664556	5e-05	0.000391889
SIPA1	XLOC_008545	4.33409	6.88133	0.666958	5e-05	0.000391889
PPP2R2B	XLOC_042307	1.40006	2.22426	0.66784	0.0039	0.0187396
SRRM2	XLOC_019325	9.61861	15.2863	0.668343	5e-05	0.000391889
TESK1	XLOC_051758	2.29877	3.65363	0.66847	0.004	0.0191362
RP11-250B2.3.1,RP11-250B2.5.1	XLOC_043743	1.57943	2.51189	0.669367	5e-05	0.000391889
SLC9A3R2	XLOC_019300	11.8392	18.8319	0.669611	5e-05	0.000391889
ZBTB7A	XLOC_025546	0.989872	1.57476	0.669816	5e-05	0.000391889
TMEM106A	XLOC_021912	0.907339	1.44371	0.670071	0.00245	0.0126919
AC174470.1,FAM195B	XLOC_023298	8.18231	13.0237	0.670559	5e-05	0.000391889
AP1S3	XLOC_030214	17.7481	28.2506	0.670619	5e-05	0.000391889
MYH11	XLOC_020431	0.565542	0.900773	0.671529	0.0002	0.00140709
KDM6B	XLOC_021510	0.422265	0.672732	0.671886	0.00135	0.00760859
SETP10	XLOC_001830	0.538962	0.858753	0.67206	0.0006	0.00372096
TSPAN13	XLOC_046148	4.82649	7.69172	0.672332	5e-05	0.000391889
AC006042.8.1	XLOC_046109	0.957287	1.52627	0.67299	0.0096	0.0394553
PRR4	XLOC_013523	0.933786	1.49075	0.67487	5e-05	0.000391889
FAM189B	XLOC_003949	2.05943	3.29439	0.677763	5e-05	0.000391889
EP400NL	XLOC_012194	0.555326	0.888585	0.678176	0.00865	0.0363912
TUBB4B	XLOC_052602	137.808	220.821	0.680224	5e-05	0.000391889
AC104654.2.1	XLOC_028811	1.23213	1.97637	0.681696	0.0074	0.0321521
MESDC1	XLOC_017956	1.33758	2.14755	0.68306	5e-05	0.000391889
KRT19	XLOC_022849	7.16444	11.5125	0.684271	5e-05	0.000391889
SLC1A1	XLOC_051519	9.8417	15.8188	0.68466	5e-05	0.000391889
CTRL,LCAT,PSMB10,SLC12A4	XLOC_020935	11.1899	17.9877	0.684809	5e-05	0.000391889
TPRG1L	XLOC_000079	7.61086	12.2417	0.685677	5e-05	0.000391889
ZFP36	XLOC_025044	0.64608	1.04042	0.687387	0.0064	0.0284969
CCND1	XLOC_008632	26.7527	43.0876	0.687589	5e-05	0.000391889
FASN	XLOC_023314	3.74732	6.04014	0.688722	5e-05	0.000391889
AP001062.8.1,C21orf2	XLOC_032755	1.58006	2.54952	0.690241	0.0036	0.0175286
BAHCC1	XLOC_023291	1.90768	3.08928	0.695452	0.00445	0.0209332
OMD	XLOC_053255	0.413599	0.669837	0.695578	0.0001	0.000747756
GPX1P1	XLOC_057940	14.1937	23.0175	0.697479	5e-05	0.000391889
RP5-979D14.1.1	XLOC_000329	0.567823	0.921795	0.699005	0.0104	0.0420462
SQLE	XLOC_049928	12.0972	19.6446	0.699465	5e-05	0.000391889
MIR30C2	XLOC_044962	2.53	4.10979	0.699927	0.0004	0.00260965
AL023807.2	XLOC_044420	0.411634	0.669076	0.700807	0.00155	0.00855519
PLS1	XLOC_034997	4.55097	7.42868	0.706932	5e-05	0.000391889
TM4SF1	XLOC_036400	169.225	276.929	0.710579	5e-05	0.000391889
HSPA1B	XLOC_043386	14.2464	23.3149	0.710658	5e-05	0.000391889
RAI1-AS1	XLOC_022555	0.506152	0.828683	0.711249	0.0003	0.00201597
C9orf25	XLOC_052855	1.12897	1.84906	0.711779	5e-05	0.000391889
TICAM1	XLOC_025559	0.683281	1.11988	0.712795	0.00025	0.00171258
MT1P2	XLOC_037672	90.2665	148.01	0.713436	5e-05	0.000391889
MBOAT7	XLOC_026259	11.9424	19.6011	0.71484	5e-05	0.000391889
C22orf29,GNB1L	XLOC_033501	4.46396	7.33074	0.715633	5e-05	0.000391889
GPR126	XLOC_044100	4.56943	7.50715	0.71625	5e-05	0.000391889
AC005863.1.1	XLOC_022516	1.01359	1.66558	0.716553	5e-05	0.000391889
SLC25A22	XLOC_009258	1.79631	2.95439	0.717825	0.00335	0.0164848
LYPLA2	XLOC_000340	9.69187	15.95	0.718713	5e-05	0.000391889
RP11-956A19.1.1	XLOC_012561	0.594914	0.979353	0.719148	0.00425	0.0201655
MAPK4	XLOC_023879	0.690102	1.13839	0.722107	5e-05	0.000391889
DLGAP4	XLOC_031275	1.50813	2.48966	0.723188	0.00935	0.0386797
RP11-799O21.1.1	XLOC_005515	1.81014	2.98986	0.723975	5e-05	0.000391889
KALRN	XLOC_034824	0.543926	0.898602	0.724273	0.01225	0.0479163
C10orf54	XLOC_007052	0.949482	1.5691	0.724727	0.01265	0.0492312
MAST4	XLOC_040374	4.54275	7.52189	0.727529	5e-05	0.000391889
ADAMTSL5	XLOC_025495	0.451653	0.749211	0.730157	0.0037	0.0179317
RAB11B	XLOC_024673	1.5631	2.59521	0.731441	5e-05	0.000391889
NRG1	XLOC_049288	1.15872	1.92672	0.733617	0.00235	0.0122408
RPL3P6	XLOC_041678	1.21083	2.01447	0.734402	5e-05	0.000391889
CEBPD	XLOC_050519	6.87532	11.4447	0.735175	5e-05	0.000391889
ZNF524	XLOC_025395	2.38733	3.97434	0.735318	5e-05	0.000391889
HSPH1	XLOC_014419	21.4535	35.7579	0.737049	5e-05	0.000391889
SLC19A1	XLOC_032787	2.55346	4.25666	0.737271	5e-05	0.000391889
MT1X,RP11-249C24.3.1,RP11-343H19.2.1	XLOC_019860	15.3503	25.6149	0.738715	5e-05	0.000391889
KLHL29	XLOC_026801	1.12327	1.87457	0.738853	5e-05	0.000391889
CTD-2165H16.3.1	XLOC_040083	0.401913	0.670815	0.739033	0.00055	0.003452
SCARNA2	XLOC_001145	261.183	436.112	0.739634	5e-05	0.000391889
MSMO1	XLOC_038281	15.2628	25.4921	0.740034	5e-05	0.000391889
MAML2	XLOC_010914	0.404177	0.675969	0.741969	5e-05	0.000391889
NDUFS7	XLOC_024569	25.2022	42.2043	0.74384	5e-05	0.000391889
VWA5A	XLOC_009127	2.72528	4.56744	0.744984	5e-05	0.000391889
TBXA2R	XLOC_025534	0.804941	1.34912	0.745067	0.0002	0.00140709
NR2F1	XLOC_040586	15.1511	25.4175	0.746399	5e-05	0.000391889
LXN	XLOC_036486	60.8212	102.061	0.746789	5e-05	0.000391889
CRB1	XLOC_001950	5.93584	9.97044	0.748206	5e-05	0.000391889
METTL12,SNORA57	XLOC_008471	646.971	1087.02	0.748601	5e-05	0.000391889
MBD3	XLOC_025498	14.9885	25.1906	0.749034	5e-05	0.000391889
TSPAN8	XLOC_013000	10.7362	18.0718	0.751261	5e-05	0.000391889
RP11-102H24.1.1	XLOC_007149	1.20205	2.02395	0.751681	0.00545	0.0248568
SGSH	XLOC_023277	1.34152	2.26048	0.752764	5e-05	0.000391889
NACC2	XLOC_053660	3.55717	6.00755	0.756045	5e-05	0.000391889
LAMA5	XLOC_032135	8.29977	14.0346	0.75784	5e-05	0.000391889
DOHH	XLOC_025531	2.12352	3.5959	0.759896	5e-05	0.000391889
RPL18A,SNORA68	XLOC_024847	2134.29	3615.28	0.76035	5e-05	0.000391889
MYPN	XLOC_005929	1.94124	3.29077	0.761449	5e-05	0.000391889
CTD-2522E6.4.1	XLOC_058130	0.548672	0.932757	0.765556	0.0061	0.0274072
KRT8P32	XLOC_041958	0.675599	1.14864	0.765691	0.00215	0.0113351
KCNK3	XLOC_026837	1.50955	2.57074	0.768068	0.00015	0.00108388
SCAND1	XLOC_031903	7.27015	12.3812	0.768097	5e-05	0.000391889
EVI2B	XLOC_022696	0.729488	1.24293	0.768788	0.00155	0.00855519
MAGIX	XLOC_057036	0.692844	1.18214	0.770797	0.01235	0.048253
TMEM104	XLOC_022201	1.27006	2.16929	0.772328	5e-05	0.000391889
AC007283.5.1	XLOC_028126	1.62297	2.77289	0.772751	0.00555	0.0252797
RARRES1	XLOC_036487	11.6781	19.9914	0.775566	5e-05	0.000391889
AC012531.25.1	XLOC_011485	0.334957	0.573692	0.776301	0.00035	0.00231242
RP13-100B2.4.1,SLC2A6	XLOC_053635	3.0242	5.18405	0.777526	5e-05	0.000391889
SCARA3	XLOC_049239	29.8912	51.2683	0.778347	5e-05	0.000391889
NEU4	XLOC_028499	3.2557	5.59026	0.779949	5e-05	0.000391889
TAGLN	XLOC_009039	7.792	13.3855	0.7806	5e-05	0.000391889
HSPA1A	XLOC_043385	22.7725	39.1381	0.781279	5e-05	0.000391889
PRR12	XLOC_025236	0.419799	0.72154	0.781382	5e-05	0.000391889
AC092535.3.1	XLOC_037233	1.62124	2.79465	0.78557	5e-05	0.000391889
Z83851.1.1	XLOC_033845	1.66713	2.87514	0.786261	0.00265	0.013586
KIRREL3	XLOC_010636	0.838226	1.44668	0.787336	0.00155	0.00855519
PABPC1P11	XLOC_052724	0.814638	1.41596	0.797554	5e-05	0.000391889
LAMP3	XLOC_036641	1.48755	2.58758	0.798661	0.00045	0.00288701
KLHL26	XLOC_024867	0.611656	1.06417	0.798936	0.00255	0.0131445
IDI1	XLOC_006519	23.6498	41.1967	0.800701	5e-05	0.000391889
RP4-584D14.7.1	XLOC_047271	0.476411	0.830305	0.801436	0.00405	0.0193532
RP11-325E14.2.1	XLOC_057299	0.288969	0.505499	0.806792	0.0097	0.0397799
AC022498.1	XLOC_035328	0.635337	1.11146	0.806862	0.00045	0.00288701
GPX1	XLOC_035784	22.2769	38.9723	0.806898	0.0025	0.0129284
AC132872.1	XLOC_022316	0.635243	1.11162	0.807277	0.00205	0.0109101
MVD	XLOC_021147	3.57535	6.28769	0.814446	0.00015	0.00108388
RP11-631M6.3.1	XLOC_040344	2.35774	4.14651	0.814495	5e-05	0.000391889
GS1-124K5.11.1	XLOC_047884	0.671319	1.18655	0.8217	5e-05	0.000391889
MAML2	XLOC_010915	0.456511	0.807931	0.823581	5e-05	0.000391889
ATP1B1P1	XLOC_037524	1.24759	2.20929	0.824432	0.0049	0.0227064
DHCR7	XLOC_010094	23.5014	41.6507	0.825592	5e-05	0.000391889
WIZ	XLOC_025746	0.87102	1.54451	0.82637	5e-05	0.000391889
GATAD2A	XLOC_024877	10.0472	17.8197	0.826677	5e-05	0.000391889
AL121902.1	XLOC_032070	1.63865	2.91036	0.828692	0.00125	0.00710266
ZNF703	XLOC_049327	0.527892	0.938405	0.829969	0.00325	0.016061
LAMA1	XLOC_024021	10.4455	18.5961	0.832124	5e-05	0.000391889
RPL18P11	XLOC_018820	8.61319	15.3865	0.837049	5e-05	0.000391889
RBM38	XLOC_031487	1.8801	3.36032	0.837784	5e-05	0.000391889
C9orf140	XLOC_053689	13.6468	24.4001	0.838328	5e-05	0.000391889
PLA2G15	XLOC_019965	4.74618	8.50103	0.84087	5e-05	0.000391889
CTD-2587M2.1.1	XLOC_042012	0.297497	0.533599	0.842881	0.0001	0.000747756
F2RL1	XLOC_040477	0.670632	1.2035	0.843638	0.0021	0.0111307
HIST2H3D	XLOC_003821	106.215	190.67	0.844094	5e-05	0.000391889
C5orf4	XLOC_042388	1.09549	1.97916	0.853306	0.0043	0.020361
RP11-147I3.1.1	XLOC_008719	1.50597	2.72457	0.855334	0.00035	0.00231242
RP11-250B2.1.1	XLOC_045025	0.281512	0.510656	0.859154	0.00415	0.019763
GTPBP6	XLOC_057866	5.55766	10.1082	0.862982	5e-05	0.000391889
NT5E	XLOC_043766	3.8192	6.96872	0.867625	5e-05	0.000391889
LDLR	XLOC_024716	10.0823	18.4634	0.872848	5e-05	0.000391889
ZFHX3	XLOC_021310	0.920443	1.68741	0.874407	5e-05	0.000391889
COMTD1	XLOC_007097	4.67725	8.57511	0.874496	0.00015	0.00108388
FTH1P12	XLOC_052714	1.20108	2.20647	0.877408	0.00775	0.0334079
TTYH3	XLOC_046063	1.56085	2.87442	0.880945	5e-05	0.000391889
CTD-2363C16.1.1,CTD-2363C16.2.1	XLOC_041061	0.816926	1.51011	0.886373	5e-05	0.000391889
ALDH3B2	XLOC_010039	0.574197	1.06472	0.890852	0.00455	0.0213026
PLCL2	XLOC_034132	8.46467	15.757	0.896463	5e-05	0.000391889
IL7R	XLOC_040204	1.0032	1.8785	0.904974	0.00015	0.00108388
DLG2,RP11-160H12.2.1	XLOC_008796	1.45991	2.74174	0.909211	0.00085	0.00503735
EPB49	XLOC_049186	0.435596	0.81889	0.910679	0.0092	0.0382415
SNORA54	XLOC_009297	900.812	1698.82	0.91523	0.00035	0.00231242
TMOD1	XLOC_052219	3.1825	6.00966	0.917122	5e-05	0.000391889
ARID5A	XLOC_027382	0.450343	0.850862	0.9179	0.0015	0.00833444
INSIG1	XLOC_047322	27.7211	52.5551	0.922849	5e-05	0.000391889
CHI3L1	XLOC_004395	0.567507	1.07963	0.927827	0.00275	0.0140296
CCDC85B	XLOC_008555	6.53757	12.4451	0.92875	5e-05	0.000391889
AC012513.4.1	XLOC_030134	0.956831	1.82181	0.929033	0.01085	0.0434271
U3	XLOC_046118	0.715354	1.36241	0.929432	0.00975	0.0399535
CD74	XLOC_042346	1.48719	2.83893	0.932762	5e-05	0.000391889
CHCHD2P9	XLOC_052057	25.3532	48.4063	0.933029	5e-05	0.000391889
MRPL41	XLOC_052608	12.7527	24.3517	0.933224	5e-05	0.000391889
RP11-128A6.2.1	XLOC_047012	0.295826	0.566518	0.937371	0.00945	0.0389387
GRIK1	XLOC_032650	0.281283	0.53891	0.938023	0.0002	0.00140709
DDX3YP1	XLOC_057258	0.820168	1.57153	0.938176	5e-05	0.000391889
MT1E	XLOC_019852	93.4353	179.309	0.94041	5e-05	0.000391889
SNORA76,SNORD104	XLOC_022136	190.017	365.002	0.941772	0.0004	0.00260965
ANGPTL4	XLOC_024672	0.444215	0.854717	0.94419	0.00055	0.003452
RP11-6O2.4.1	XLOC_019022	0.44865	0.864284	0.945916	0.01155	0.0456585
MFSD2A	XLOC_000562	0.645385	1.24371	0.946413	0.00065	0.00399299
AC007000.11.1,FAM185BP,RP11-467H10.2.1	XLOC_047985	1.93852	3.73657	0.946762	0.0007	0.00425496
SMCR5	XLOC_022556	0.253253	0.488358	0.947359	0.0052	0.0238787
LA16c-316G12.2.1,UNKL	XLOC_020242	4.14725	8.02286	0.95196	0.00235	0.0122408
RP11-227D13.4.1	XLOC_018508	0.437223	0.845946	0.952197	0.0006	0.00372096
RP11-15M15.1.1	XLOC_032071	0.487975	0.94757	0.957426	0.00165	0.00902818
GABRE,MIR224,MIR452	XLOC_058882	20.7267	40.2658	0.958068	5e-05	0.000391889
PRMT7	XLOC_019967	27.5769	53.7156	0.96188	5e-05	0.000391889
MLANA	XLOC_051556	0.889439	1.74026	0.968331	0.00035	0.00231242
NFIC	XLOC_024597	1.6417	3.21306	0.968757	5e-05	0.000391889
RP1-60N8.1.1	XLOC_056805	0.279815	0.548159	0.97012	0.0029	0.0146619
CYSLTR2	XLOC_013958	0.282573	0.556879	0.978738	0.0001	0.000747756
WFS1	XLOC_037284	1.21008	2.39096	0.982491	5e-05	0.000391889
AOC2	XLOC_021901	0.242205	0.480834	0.989311	0.00315	0.0156448
FIGN	XLOC_030663	0.308008	0.613248	0.993503	0.0084	0.0356128
RP11-359M6.3.1	XLOC_011740	1.07432	2.14762	0.999314	0.0088	0.0368955
DIRAS3	XLOC_003292	0.930417	1.86883	1.00618	0.00015	0.00108388
TPPP	XLOC_041290	1.09367	2.19895	1.00763	5e-05	0.000391889
KCNV2	XLOC_051510	0.375576	0.755822	1.00894	0.0005	0.00316586
RBPMS	XLOC_049278	3.66522	7.38768	1.01122	5e-05	0.000391889
SSTR1	XLOC_015439	2.72016	5.48924	1.01292	5e-05	0.000391889
GLP2R	XLOC_021529	16.4331	33.3299	1.02021	5e-05	0.000391889
SMAD5-AS1	XLOC_042214	1.16182	2.37178	1.02958	0.0006	0.00372096
RP11-368N21.2.1	XLOC_020572	1.62238	3.31381	1.03038	0.0022	0.0115724
SLC4A11	XLOC_031609	0.393493	0.803831	1.03055	0.00115	0.00660291
C4orf48	XLOC_037244	2.19751	4.50243	1.03484	0.00875	0.0367228
RP11-3K16.2.1	XLOC_036539	1.61023	3.30526	1.0375	0.0003	0.00201597
CXCL1	XLOC_037736	3.46799	7.13	1.0398	5e-05	0.000391889
RP11-326I11.1.1	XLOC_039598	1.19693	2.46273	1.04093	0.00135	0.00760859
HIST3H2A	XLOC_004637	21.8703	45.0304	1.04193	5e-05	0.000391889
AC097523.3.1	XLOC_027752	0.930067	1.93146	1.05428	0.0102	0.0414226
PBX1	XLOC_001694	1.70308	3.53682	1.0543	0.0002	0.00140709
TSPAN11	XLOC_011260	0.325634	0.681593	1.06566	0.003	0.0150325
ETV4	XLOC_022901	13.883	29.3014	1.07765	5e-05	0.000391889
RP11-29B11.4.1	XLOC_052243	0.366662	0.777415	1.08423	0.0003	0.00201597
MSX1	XLOC_037277	4.81456	10.2084	1.08428	5e-05	0.000391889
PTPRZ1	XLOC_046949	0.246473	0.522904	1.08512	0.01205	0.047276
TMC5,U4	XLOC_019469	0.786066	1.67001	1.08713	0.00585	0.0264437
AC111170.2.1	XLOC_022253	0.318918	0.680015	1.09238	0.0005	0.00316586
ANKRD11	XLOC_021400	0.295896	0.631795	1.09437	5e-05	0.000391889
NFATC2	XLOC_031440	0.668676	1.43161	1.09826	0.0004	0.00260965
RP11-544A12.8.1	XLOC_053608	0.284887	0.610356	1.09926	0.00075	0.00451539
TNFRSF1B	XLOC_000172	0.690031	1.47893	1.09982	0.0085	0.0359052
MARK2P8	XLOC_036231	0.477393	1.02413	1.10115	0.01285	0.0498512
RP4-669H2.1.1	XLOC_032073	0.64717	1.38955	1.1024	5e-05	0.000391889
PHLDA2	XLOC_009295	3.03225	6.52863	1.10639	5e-05	0.000391889
SYNGAP1	XLOC_043424	0.724631	1.56062	1.1068	0.0072	0.0314736
C2orf48	XLOC_026719	0.516185	1.11383	1.10957	5e-05	0.000391889
AC004080.12.1	XLOC_046224	0.759727	1.64066	1.11072	0.0116	0.0457866
GBP1P1	XLOC_000998	0.258183	0.560378	1.118	0.0013	0.00735866
CTD-3107M8.4.1	XLOC_050379	0.76976	1.68311	1.12865	0.0002	0.00140709
GNB3	XLOC_011018	0.47404	1.03956	1.13289	0.0051	0.0234765
AOX1	XLOC_028108	9.70529	21.7023	1.16101	5e-05	0.000391889
CTD-2022H16.3.1	XLOC_017400	2.71786	6.09744	1.16573	0.0002	0.00140709
SOLH	XLOC_019249	2.72104	6.18435	1.18446	5e-05	0.000391889
RP11-336F14.1.1	XLOC_008089	0.194135	0.445168	1.19729	0.00025	0.00171258
EDN2	XLOC_003039	0.545305	1.26295	1.21166	0.00875	0.0367228
AP003035.1	XLOC_008800	12503.8	29694.4	1.24783	5e-05	0.000391889
UTS2	XLOC_002588	1.0539	2.52923	1.26296	0.0014	0.00784791
PCSK9	XLOC_000784	11.992	28.9524	1.27161	5e-05	0.000391889
RP11-469H8.6.1	XLOC_012711	0.93162	2.24961	1.27186	0.0002	0.00140709
FGG	XLOC_039410	0.443869	1.07536	1.27661	0.00025	0.00171258
CTD-2636A23.2.1	XLOC_040255	0.189209	0.462857	1.29059	0.0065	0.0288804
UTS2D	XLOC_036707	0.459079	1.13384	1.3044	0.00855	0.0360652
RP11-114G11.2.1	XLOC_046471	0.412822	1.02721	1.31514	0.00725	0.0316324
HMGN2P6	XLOC_008699	0.379711	0.955298	1.33105	0.0125	0.0487933
RP11-834C11.4.1	XLOC_011489	0.523244	1.31838	1.33321	0.0001	0.000747756
AC106827.1,Y_RNA	XLOC_035909	0.653973	1.65448	1.33908	0.0018	0.00974396
RP11-263F15.1.1	XLOC_043691	0.251131	0.639225	1.34789	0.01065	0.042849
ARVCF	XLOC_033503	0.786384	2.01918	1.36047	0.00285	0.0144759
CRIP3	XLOC_044804	1.37826	3.53984	1.36084	5e-05	0.000391889
NMNAT2	XLOC_004270	0.30887	0.798784	1.3708	0.0003	0.00201597
IL33	XLOC_051559	0.278329	0.722267	1.37574	0.0002	0.00140709
RCN3	XLOC_025233	0.610779	1.59418	1.38409	5e-05	0.000391889
LYPD1	XLOC_029588	0.54987	1.43657	1.38546	0.0008	0.00478049
PKDCC	XLOC_026948	20.7942	54.7502	1.39669	5e-05	0.000391889
MED20,Y_RNA	XLOC_044781	15.8046	41.7149	1.40022	5e-05	0.000391889
CPA4	XLOC_047034	2.23305	5.92441	1.40766	5e-05	0.000391889
NTN3	XLOC_019317	0.363544	0.966235	1.41024	5e-05	0.000391889
MT1P3.1	XLOC_031255	30.5761	82.6646	1.43487	5e-05	0.000391889
SNHG12,SNORA16A,SNORA44,SNORA61	XLOC_002877	60.6065	164.63	1.44168	0.0005	0.00316586
CTD-2270L9.4.1	XLOC_019515	0.925884	2.53699	1.45421	0.00295	0.0148678
MGAT4A	XLOC_029312	0.197452	0.541828	1.45634	0.00725	0.0316324
FAM43A	XLOC_035373	4.7244	12.9932	1.45956	5e-05	0.000391889
AC073655.1	XLOC_011829	0.356177	0.985298	1.46797	0.0091	0.0379394
WNT11	XLOC_010177	0.448043	1.25464	1.48556	0.0001	0.000747756
PTPN23	XLOC_034347	1.23856	3.52277	1.50805	0.00015	0.00108388
AC111170.3.1	XLOC_022251	0.294275	0.846919	1.52506	5e-05	0.000391889
C1orf168	XLOC_003217	0.214551	0.62315	1.53826	0.00085	0.00503735
SERPINB3,SERPINB4	XLOC_024231	0.935166	2.72047	1.54056	5e-05	0.000391889
AC002066.1.1,AC073130.3.1	XLOC_048274	0.256125	0.755655	1.56088	0.00935	0.0386797
RP4-700A9.1.1	XLOC_000855	0.848592	2.58799	1.60869	0.0006	0.00372096
DKK1	XLOC_005863	1.03691	3.24382	1.64541	5e-05	0.000391889
CIITA	XLOC_019407	0.188728	0.604609	1.6797	5e-05	0.000391889
MT1F	XLOC_019858	0.62744	2.02271	1.68874	0.0077	0.0332406
MEOX1	XLOC_022902	1.39522	4.53856	1.70174	5e-05	0.000391889
7SK	XLOC_033849	129.021	428.167	1.73056	5e-05	0.000391889
RP11-93B14.5.1	XLOC_032144	0.285094	0.957945	1.74851	0.0096	0.0394553
ANKRD1	XLOC_007205	0.267657	0.914498	1.77259	5e-05	0.000391889
U1	XLOC_003775	7.42356	25.789	1.79658	0.00105	0.00609427
AC097713.2.1	XLOC_030294	1.20956	4.22122	1.80317	0.0041	0.0195562
RP11-529E10.6.1	XLOC_038474	0.213091	0.780368	1.87268	0.00915	0.0380945
FAM179A	XLOC_026868	0.218351	0.855043	1.96935	0.00015	0.00108388
AFG3L2,AP005264.1	XLOC_024044	34.2939	151.48	2.14311	5e-05	0.000391889
FGFBP1	XLOC_038574	0.512655	2.55241	2.3158	5e-05	0.000391889
RP11-49M9.2.1	XLOC_008911	0.250348	1.2789	2.3529	0.003	0.0150325
AL592307.1	XLOC_001313	127.5	692.288	2.44088	5e-05	0.000391889
RN5S268	XLOC_049554	0.66256	4.03865	2.60775	5e-05	0.000391889
PTCH2,RNU5E-6P	XLOC_003084	1.61098	12.6354	2.97146	5e-05	0.000391889
AC116340.1	XLOC_040426	2095.72	32297.9	3.94592	5e-05	0.000391889
AC131055.14,MTRNR2L1	XLOC_021701	0.142966	2.73511	4.25786	0.00045	0.00288701
AC116316.1	XLOC_037296	51.9942	1815.52	5.12589	5e-05	0.000391889
AC004866.1	XLOC_046681	2.77132	98.9349	5.15783	5e-05	0.000391889
AC090360.1	XLOC_023976	42.8974	1552.48	5.17754	5e-05	0.000391889
AL161626.1	XLOC_052039	79.1764	3285.05	5.3747	5e-05	0.000391889
AC092656.1	XLOC_038009	0.297415	15.3463	5.68927	5e-05	0.000391889
AC079949.1	XLOC_013447	197.151	10466.1	5.73027	5e-05	0.000391889
RN28S1	XLOC_058583	198.902	10879.4	5.7734	5e-05	0.000391889
AP001347.1	XLOC_032544	98.7842	5683.96	5.84647	5e-05	0.000391889
U6	XLOC_006704	0.735384	62.0739	6.39934	5e-05	0.000391889
SNORA40	XLOC_041447	0.607531	53.907	6.47137	5e-05	0.000391889
RN18S1	XLOC_059708	9.51655	851.98	6.48424	5e-05	0.000391889
AC112777.1	XLOC_011189	1562.7	152710	6.60507	5e-05	0.000391889
RN18S1	XLOC_059460	146.03	16096.7	6.78436	5e-05	0.000391889
RPS23P5	XLOC_041859	0.47016	272.092	9.17673	5e-05	0.000391889
