# Supplementary material for: DNAJC17 is localized in nuclear speckles and interacts with splicing machinery components
Source: Sci Rep. 2018 May 17;8:7794. doi: 10.1038/s41598-018-26093-1 (PMC5958099; doi:10.1038/s41598-018-26093-1)
Supplement: Supplementary file 3 — Table S2 [file 41598_2018_26093_MOESM3_ESM.xlsx]

## Sheet: Foglio2
DNAJC17 is localized in nuclear speckles and interacts with splicing machinery components
A Pascarella, G Ferrandino, SC Credendino, C Moccia, F D’Angelo, B Miranda, C D’Ambrosio, P Bielli, O Spadaro, M Ceccarelli, A Scaloni, C Sette, M De Felice, G De Vita, E Amendola
Table S2 - List of proteins interacting with DNAJC17
Accession	Gene names	Description	ΣCoverage	Σ# Proteins	Σ# Unique Peptides	# Peptides	Σ# PSMs	# AAs	MW [kDa]	calc. pI
A8K4Z4	RPLP0	cDNA FLJ75549, highly similar to Homo sapiens ribosomal protein, large, P0 (RPLP0), transcript variant 1,	38.17	20	7	7	16	317	34.2178	5.97314
A8KAM9	PPIE	cDNA FLJ78607, highly similar to Homo sapiens peptidylprolyl isomerase E (cyclophilin E) (PPIE), transcript variant 1	19.93	10	4	4	8	301	33.3956	5.47803
A8MUD9	RPL7	60S ribosomal protein L7	20.67	5	4	4	5	208	24.4174	10.6675
A8MW61	PLRG1	Pleiotropic regulator 1	25.68	5	9	9	15	514	57.1461	9.17334
B2R9I9	SNRNP40	cDNA, FLJ94417, highly similar to Homo sapiens U5 Small Nuclear Ribonucleoprotein 40 KDa Protein	21.29	3	3	3	6	357	39.2417	8.41162
B3KM36	BAG2	cDNA FLJ10153 fis, clone HEMBA1003417, highly similar to BAG family molecular chaperone regulator 2	15.64	5	3	3	4	211	23.6972	6.69775
B3KTM6	RPL5	Ribosomal protein L5, isoform CRA_b	19.43	5	4	4	5	247	28.0262	9.12939
B4DMJ5	TUBB	cDNA FLJ53012, highly similar to Tubulin beta-7 chain	22.73	43	3	3	4	242	27.2899	4.50049
B4DSH1	CDC5L	cDNA FLJ51295, highly similar to Cell division cycle 5-like protein	21.94	3	12	12	22	775	89.1712	8.54346
B5BUB1	RUVBL1	RuvB-like 1 (Fragment)	18.42	6	6	6	6	456	50.1843	6.41748
J3KPM5	SNRPD2	Small nuclear ribonucleoprotein D2 polypeptide 16.5kDa, isoform CRA_b	31.48	2	3	3	6	108	12.3906	9.89111
O75643	SNRNP200	U5 small nuclear ribonucleoprotein 200 kDa helicase	20.83	11	35	35	76	2136	244.353	6.06201
O94906	PRPF6	Pre-mRNA-processing factor 6	2.87	1	2	2	2	941	106.858	8.25049
P08107	HSPA1A	Heat shock 70 kDa protein 1A/1B	44.93	20	4	20	47	641	70.009	5.65576
P16383	GCFC2	GC-rich sequence DNA-binding factor 2	13.32	7	8	8	10	781	89.3294	5.98584
P62314	SNRPD1	Small nuclear ribonucleoprotein Sm D1	45.38	3	3	3	6	119	13.2734	11.561
Q53FD1	ZNHIT2	Zinc finger, HIT domain containing 2 variant (Fragment)	8.93	4	3	3	4	403	42.8868	5.98584
Q5JR95	RPS8	40S ribosomal protein S8	21.28	3	3	3	4	188	21.866	10.3599
Q69YN2	CWF19L1	CWF19-like protein 1	6.51	2	3	3	3	538	60.5808	7.23975
Q69YP1	CRNKL1	Putative uncharacterized protein DKFZp762M013 (Fragment)	25.55	4	14	14	23	728	87.3125	6.87354
Q6P2Q9	PRPF8	Pre-mRNA-processing-splicing factor 8	19.01	8	36	36	88	2335	273.427	8.83643
Q8N523	TFIP11	Tuftelin-interacting protein 11	19.71	9	13	13	22	837	96.7324	5.66846
Q9NR30	DDX21	Nucleolar RNA helicase 2	3.32	5	2	2	5	783	87.2904	9.27588
Q9NVM6	DNAJC17	DnaJ homolog subfamily C member 17	29.93	4	9	9	350	304	34.6661	8.52881
Q9UMS4	PRPF19	Pre-mRNA-processing factor 19	62.3	5	16	16	30	504	55.1463	6.60986
E5RI99	RPL30	60S ribosomal protein L30 (Fragment)	24.56	2	2	2	2	114	12.6	9.55
Q9Y312	AAR2	Protein AAR2 homolog	14.58	2	4	4	6	384	43.4441	5.96045
A5D904	RPS9	RPS9 protein (Fragment)	8.85	5	2	2	2	113	13.1533	10.4478
A8K3Q9	RPL14	cDNA FLJ76611, highly similar to Homo sapiens ribosomal protein L14 (RPL14), mRNA	11.57	7	2	2	5	216	23.44	10.9312
B0AZS6	YWHAZ	14-3-3 protein zeta/delta	13.1	27	2	2	3	168	19.0604	4.56396
B2RBX8	SYF2	cDNA, FLJ95758, highly similar to Homo sapiens GCIP-interacting protein p29 (P29), mRNA	12.76	3	3	3	3	243	28.7208	8.27979
B3KM80	NCL	Nucleolin, isoform CRA_c	10.07	6	5	5	9	536	58.5193	4.66553
B3W5Y6	SERPINB3	Squamous cell carcinoma antigen-1 isoform SCCA-PD	10	13	3	3	3	390	44.5506	6.81494
B4DJP7	SNRPD3	Small nuclear ribonucleoprotein Sm D3	25.83	3	2	2	2	120	13.2829	8.90967
B4DKS8	HNRNPF	cDNA FLJ57121, highly similar to Heterogeneous nuclear ribonucleoprotein F	19.53	7	2	3	5	338	37.2318	6.04932
B4DZB1	EFTUD2	cDNA FLJ59645, highly similar to 116 kDa U5 small nuclear ribonucleoprotein component	30.01	8	21	21	64	923	103.756	5.37646
B4E0S6	DHX15	cDNA FLJ55635, highly similar to pre-mRNA-splicing factorATP-dependent RNA helicase DHX15 (EC 3.6.1.-)	19.26	5	13	13	24	784	89.4906	7.45947
E7ETK0	RPS24	40S ribosomal protein S24	20.61	3	2	2	3	131	15.1873	10.8872
F2Z2S8	RPS3	40S ribosomal protein S3	33.33	15	3	3	3	117	13.0612	9.90576
F2Z388	RPL35	60S ribosomal protein L35	23.96	4	2	2	3	96	10.638	10.2866
F8VWC5	RPL18	60S ribosomal protein L18	30.19	9	4	4	22	159	18.08	11.8394
F8W7C6	RPL10	60S ribosomal protein L10	19.02	1	1	2	2	163	18.5797	9.94971
G3V576	HNRNPC	Heterogeneous nuclear ribonucleoproteins C1/C2	29.87	29	6	6	11	231	25.2411	9.81787
H0YB39	HNRNPH1	Heterogeneous nuclear ribonucleoprotein H, N-terminally processed (Fragment)	12.27	16	1	2	3	277	30.4745	8.01611
H0YMA0	SNRPA1	U2 small nuclear ribonucleoprotein A' (Fragment)	16.2	7	2	2	2	142	15.8297	10.1987
H7C3G7	CWF19L2	CWF19-like protein 2 (Fragment)	17.34	4	8	8	14	623	71.5978	7.15186
J3QRC4	RPL26	60S ribosomal protein L26 (Fragment)	8.15	11	1	2	2	135	15.7405	11.2095
J3QSB4	RPL13	60S ribosomal protein L13 (Fragment)	15.08	5	2	2	7	126	14.6833	12.1177
O60306	AQR	Intron-binding protein aquarius	12.39	5	14	14	24	1485	171.186	6.3667
O75934	BCAS2	Pre-mRNA-splicing factor SPF27	11.11	2	2	2	3	225	26.115	5.65576
P05387	RPLP2	60S acidic ribosomal protein P2	59.13	1	2	3	4	115	11.6578	4.53857
P12273	PIP	Prolactin-inducible protein	26.03	1	3	3	4	146	16.5618	8.04541
P30050	RPL12	60S ribosomal protein L12	37.58	3	4	4	4	165	17.8075	9.42236
P35579	MYH9	Myosin-9	6.38	18	9	9	11	1960	226.392	5.60498
P62424	RPL7A	60S ribosomal protein L7a	27.07	5	7	7	21	266	29.977	10.6089
Q05BA7	NOP2	NOP2 protein	3.82	5	2	2	2	628	69.5716	6.58057
Q13573	SNW1	SNW domain-containing protein 1	25.19	11	8	8	16	536	61.4565	9.5249
Q1JQ76	RPL10A	Ribosomal protein (Fragment)	26.7	2	4	4	4	206	23.5209	10.0669
Q59H56	CDC40	Pre-mRNA splicing factor 17 variant (Fragment)	17.96	7	6	6	7	501	56.6592	6.80029
Q5JXT4	NOP56	NOP56 Ribonucleoprotein (56kDa with KKE/D repeat) (Fragment)	15.6	7	2	2	2	218	24.1297	9.43701
Q5THR1	DHX35	DEAH (Asp-Glu-Ala-His) box polypeptide 35	5.3	8	2	2	2	679	75.9986	8.67529
Q68CN2	XAB2	Putative uncharacterized protein DKFZp762C1015 (Fragment)	25.78	4	14	14	21	706	81.6801	5.41455
Q6FG99	RPLP1	RPLP1 protein	51.75	1	2	2	4	114	11.5608	4.37354
Q8J015	RPL13a	Ribosomal protein L13a	14.08	8	2	2	4	142	16.7204	10.814
Q8WU19	TUBA1B	TUBA1B protein	16.12	37	1	3	6	335	37.1941	4.98291
Q96BS4	FBL	FBL protein (Fragment)	11.54	4	2	2	2	260	28.4318	9.42236
Q9NW64	RBM22	Pre-mRNA-splicing factor RBM22	14.29	4	4	4	6	420	46.8654	8.54346
Q9NY85	rpl3	Ribosomal protein L3 (Fragment)	20.99	13	5	5	5	343	39.3582	10.0522
Q9Y230	RUVBL2	RuvB-like 2	23.33	4	8	8	11	463	51.1246	5.64307
Q9Y3C6	PPIL1	Peptidyl-prolyl cis-trans isomerase-like 1	16.27	1	2	2	2	166	18.2251	7.98682
Q9Y3U8	RPL36	60S ribosomal protein L36	19.05	4	2	2	3	105	12.2459	11.5903
