# Supplementary material for: DNAJC17 is localized in nuclear speckles and interacts with splicing machinery components
Source: Sci Rep. 2018 May 17;8:7794. doi: 10.1038/s41598-018-26093-1 (PMC5958099; doi:10.1038/s41598-018-26093-1)
Supplement: Supplementary file 4 — Table S3 [file 41598_2018_26093_MOESM4_ESM.xlsx]

## Sheet: splicing_efficiency_5s
DNAJC17 is localized in nuclear speckles and interacts with splicing machinery components
A Pascarella, G Ferrandino, SC Credendino, C Moccia, F D’Angelo, B Miranda, C D’Ambrosio, P Bielli, O Spadaro, M Ceccarelli, A Scaloni, C Sette, M De Felice, G De Vita, E Amendola
Table S3
Determination of splicing efficiency in DNAJC17 knockdown RNAseq data for intron 5' splicing sites
chrom	start	end	Transcript ID	GeneSymbol	score	strand	log2RNAi	log2RNAsc	log2FC
7	97498218	97498219	ENST00000175506,ENST00000394308,ENST00000394309,ENST00000422745,ENST00000437628,ENST00000437657,ENST00000442734,ENST00000444334,ENST00000448127,ENST00000453600,ENST00000454046,ENST00000455086,ENST00000495255	ASNS	0	-	2.84	5.29	-2.45
X	23802000	23802001	ENST00000379254,ENST00000379270,ENST00000462639,ENST00000463236,ENST00000474223,ENST00000487713,ENST00000489394	SAT1	0	+	0.14	2.48	-2.34
7	95041622	95041623	ENST00000222572,ENST00000433091,ENST00000446142,ENST00000455123,ENST00000469926,ENST00000490778,ENST00000491069,ENST00000493290,ENST00000536183	PON2	0	-	0.88	2.95	-2.07
7	95035429	95035430	ENST00000222572,ENST00000433091,ENST00000446142,ENST00000455123,ENST00000483292,ENST00000536183	PON2	0	-	3.65	5.72	-2.07
7	95041622	95041623	ENST00000222572,ENST00000433091,ENST00000446142,ENST00000455123,ENST00000469926,ENST00000490778,ENST00000491069,ENST00000493290,ENST00000536183	PON2	0	-	3.36	5.36	-2.01
7	95045552	95045553	ENST00000222572,ENST00000433091,ENST00000446142,ENST00000455123,ENST00000460873,ENST00000469926,ENST00000478801,ENST00000490778,ENST00000491069,ENST00000493290,ENST00000493469,ENST00000536183	PON2	0	-	2.78	4.73	-1.95
11	65190854	65190855	ENST00000499732	NEAT1	0	+	-1.61	0.19	-1.81
19	54710592	54710593	ENST00000302907,ENST00000391751,ENST00000391752,ENST00000391753,ENST00000402367,ENST00000436445,ENST00000441429,ENST00000445961,ENST00000448962,ENST00000484121,ENST00000495002	RPS9	0	+	0.59	2.28	-1.7
6	31804294	31804295	ENST00000375633,ENST00000375635,ENST00000375638,ENST00000375639,ENST00000375640,ENST00000375641,ENST00000375642,ENST00000395788,ENST00000395789	C6orf48	0	+	0.05	1.72	-1.68
12	57914199	57914200	ENST00000346473,ENST00000547303,ENST00000547526,ENST00000551116,ENST00000552740	DDIT3	0	-	0.77	2.45	-1.67
3	140685878	140685879	ENST00000324194,ENST00000446041,ENST00000453248,ENST00000502594,ENST00000502866,ENST00000511757,ENST00000512023,ENST00000512506,ENST00000513887	SLC25A36	0	+	-0.7	0.96	-1.66
5	148897355	148897356	ENST00000261798,ENST00000322237,ENST00000377843,ENST00000504676,ENST00000515435,ENST00000515768	CSNK1A1	0	-	1.56	3.21	-1.65
5	54456071	54456072	ENST00000296734,ENST00000502733,ENST00000503787,ENST00000505096,ENST00000506123,ENST00000511617,ENST00000514317,ENST00000515370	GPX8	0	+	-4.21	-2.56	-1.65
1	109779995	109779996	ENST00000234677,ENST00000369923,ENST00000468588	SARS	0	+	4.61	6.22	-1.61
5	180670678	180670679	ENST00000376817,ENST00000456394,ENST00000502548,ENST00000502844,ENST00000503081,ENST00000503170,ENST00000503494,ENST00000504325,ENST00000504726,ENST00000505461,ENST00000506312,ENST00000507000,ENST00000507261,ENST00000508682,ENST00000508963,ENST00000510199,ENST00000511473,ENST00000511566,ENST00000511900,ENST00000512805,ENST00000512968,ENST00000513027,ENST00000513060,ENST00000514183,ENST00000514318…	RACK1	0	-	1.01	2.62	-1.6
4	109759252	109759253	ENST00000399127,ENST00000399132,ENST00000494183	COL25A1	0	-	2.56	4.15	-1.59
7	56140804	56140805	ENST00000275607,ENST00000342190,ENST00000395435,ENST00000395436,ENST00000413756,ENST00000413952,ENST00000423763,ENST00000434526,ENST00000436782,ENST00000437307,ENST00000438133,ENST00000447501,ENST00000451338,ENST00000452216,ENST00000483327,ENST00000498777,ENST00000529457	SUMF2	0	+	-0.36	1.22	-1.59
21	34956894	34956895	ENST00000303071,ENST00000303113,ENST00000417871,ENST00000432378,ENST00000437395,ENST00000440810,ENST00000442660,ENST00000444517,ENST00000453626,ENST00000457359	DONSON	0	-	0.81	2.37	-1.55
3	48732125	48732126	ENST00000340879,ENST00000412795,ENST00000412850,ENST00000413298,ENST00000413654,ENST00000416707,ENST00000417896,ENST00000431721,ENST00000432678,ENST00000433104,ENST00000437427,ENST00000443853,ENST00000443964,ENST00000446860,ENST00000449563,ENST00000449610,ENST00000450045,ENST00000454335,ENST00000455545	IP6K2	0	-	-0.96	0.56	-1.53
1	78435607	78435608	ENST00000294623,ENST00000370767,ENST00000370768,ENST00000421641,ENST00000436586	FUBP1	0	-	0.91	2.42	-1.52
2	61413632	61413633	ENST00000357022,ENST00000394457,ENST00000410073,ENST00000471542,ENST00000484217,ENST00000489653,ENST00000491217,ENST00000493628	AHSA2	0	+	1.76	3.27	-1.51
12	76442978	76442979	ENST00000261182,ENST00000393263,ENST00000431879,ENST00000535020,ENST00000540878,ENST00000542344,ENST00000544816,ENST00000547773,ENST00000549596,ENST00000552013,ENST00000552056,ENST00000552147	NAP1L1	0	-	4.86	6.37	-1.51
1	186304468	186304469	ENST00000367478	TPR	0	-	4.44	5.95	-1.51
4	139144351	139144352	ENST00000280612,ENST00000509248	SLC7A11	0	-	4.39	5.88	-1.49
1	33502335	33502336	ENST00000354858,ENST00000373449,ENST00000467905,ENST00000480134,ENST00000487289,ENST00000548033,ENST00000548559,ENST00000550338,ENST00000551979	AK2	0	-	0.08	1.55	-1.47
1	78413136	78413137	ENST00000294623,ENST00000474632,ENST00000480673,ENST00000488814,ENST00000489495,ENST00000492405,ENST00000492724	FUBP1	0	-	-3.34	-1.87	-1.47
19	1271245	1271246	ENST00000320936,ENST00000413636,ENST00000444172,ENST00000585630,ENST00000585913,ENST00000585914,ENST00000586472,ENST00000586548,ENST00000586636,ENST00000586773,ENST00000587169,ENST00000587323,ENST00000587812,ENST00000587896,ENST00000588030,ENST00000588090,ENST00000588230,ENST00000588344,ENST00000588411,ENST00000589235,ENST00000589266,ENST00000589660,ENST00000589686,ENST00000589710,ENST00000590171…	CIRBP	0	+	3.77	5.24	-1.47
5	40835119	40835120	ENST00000274242,ENST00000504562,ENST00000507642,ENST00000508493,ENST00000509877	RPL37	0	-	-1.09	0.37	-1.46
2	209113091	209113092	ENST00000345146,ENST00000415282,ENST00000415913,ENST00000446179,ENST00000462386	IDH1	0	-	3.39	4.84	-1.45
12	24985655	24985656	ENST00000261192,ENST00000342945,ENST00000538118,ENST00000539282,ENST00000539780,ENST00000543099	BCAT1	0	-	3.31	4.76	-1.45
6	24776052	24776053	ENST00000230056,ENST00000356509,ENST00000378054,ENST00000378059,ENST00000468943,ENST00000476555	GMNN	0	+	-0.03	1.4	-1.43
16	66592251	66592252	ENST00000264001,ENST00000345436,ENST00000351137,ENST00000362093,ENST00000417030,ENST00000526149,ENST00000527729,ENST00000527845,ENST00000529718,ENST00000532838,ENST00000534692,ENST00000563092	CKLF, CKLF-CMTM1	0	+	0.03	1.44	-1.42
12	46598082	46598083	ENST00000398637,ENST00000439706,ENST00000546893,ENST00000549049,ENST00000549633,ENST00000552197	SLC38A1	0	-	5.59	7	-1.41
17	56082773	56082774	ENST00000584668,ENST00000584773,ENST00000585096	SRSF1	0	-	-6.23	-4.83	-1.41
5	32415072	32415073	ENST00000265069,ENST00000505366	ZFR	0	-	3.19	4.6	-1.41
6	136590573	136590574	ENST00000353331,ENST00000392348,ENST00000527536,ENST00000527613,ENST00000527759,ENST00000529917,ENST00000530429,ENST00000530767,ENST00000531224,ENST00000532076,ENST00000532384,ENST00000534269,ENST00000534321,ENST00000534762,ENST00000534792	BCLAF1	0	-	0.08	1.48	-1.4
2	74435848	74435849	ENST00000264090,ENST00000394050,ENST00000394053,ENST00000409601,ENST00000409804,ENST00000462026,ENST00000470592,ENST00000477455,ENST00000489041	MTHFD2	0	+	3.87	5.27	-1.4
16	70304097	70304098	ENST00000261772	AARS	0	-	3.97	5.36	-1.39
1	70696301	70696302	ENST00000370950,ENST00000370951,ENST00000395136,ENST00000405432,ENST00000436161,ENST00000454435,ENST00000463116,ENST00000469170,ENST00000473950,ENST00000475204,ENST00000481648,ENST00000484162,ENST00000486667	SRSF11	0	+	-1.82	-0.44	-1.38
4	83905975	83905976	ENST00000340417,ENST00000395282,ENST00000395283,ENST00000442461,ENST00000446851,ENST00000505397,ENST00000506560,ENST00000508171,ENST00000509748,ENST00000510557,ENST00000510877	LIN54	0	-	-1.16	0.22	-1.38
14	50052666	50052667	ENST00000245458,ENST00000396020,ENST00000554075,ENST00000556230,ENST00000557111,ENST00000557367,ENST00000557519	RPS29	0	-	-1.2	0.17	-1.37
1	43850715	43850716	ENST00000290663,ENST00000372455,ENST00000372457	MED8	0	-	-3.18	-1.81	-1.37
17	48828213	48828214	ENST00000503728,ENST00000505658,ENST00000508482,ENST00000509487,ENST00000511974,ENST00000513969,ENST00000544170	LUC7L3	0	+	-4.23	-2.87	-1.37
17	76676270	76676271	ENST00000361101,ENST00000446868,ENST00000585509,ENST00000586175,ENST00000586430,ENST00000589296,ENST00000589297,ENST00000590775,ENST00000591455,ENST00000591574	CYTH1	0	-	2.59	3.95	-1.36
1	109774408	109774409	ENST00000234677,ENST00000369923,ENST00000471705,ENST00000477544	SARS	0	+	3.59	4.94	-1.35
2	174228623	174228624	ENST00000306721,ENST00000347703,ENST00000392567,ENST00000410019,ENST00000410101,ENST00000435616,ENST00000467411,ENST00000468359,ENST00000496441	CDCA7	0	+	-0.62	0.73	-1.35
17	45915634	45915635	ENST00000290216,ENST00000407215,ENST00000581645,ENST00000582459,ENST00000584123,ENST00000584567	SCRN2	0	-	2.07	3.42	-1.35
10	103557735	103557736	ENST00000357797,ENST00000361464,ENST00000439817,ENST00000479811,ENST00000482611	MGEA5	0	-	2.37	3.72	-1.35
2	190332374	190332375	ENST00000314761,ENST00000427960,ENST00000436347	WDR75	0	+	3.32	4.66	-1.35
3	52561843	52561844	ENST00000307076,ENST00000307092,ENST00000422318,ENST00000459839,ENST00000466112,ENST00000478091,ENST00000489316,ENST00000492555	NT5DC2	0	-	3.9	5.24	-1.34
22	29195946	29195947	ENST00000216037,ENST00000344347,ENST00000403532,ENST00000405219,ENST00000415306,ENST00000482720	XBP1	0	-	-0.08	1.26	-1.34
15	50647742	50647743	ENST00000499326,ENST00000499624,ENST00000560359,ENST00000561289	GABPB1-AS1	0	+	-1.49	-0.16	-1.33
20	2637864	2637865	ENST00000329276,ENST00000415272,ENST00000462630,ENST00000466447,ENST00000467196,ENST00000467857,ENST00000471023,ENST00000480447,ENST00000490753,ENST00000492135	NOP56	0	+	-0.23	1.1	-1.33
7	112099073	112099074	ENST00000005558,ENST00000403825,ENST00000466459,ENST00000486688,ENST00000535603	IFRD1	0	+	4.35	5.68	-1.33
15	50647962	50647963	ENST00000499326,ENST00000499624,ENST00000560359,ENST00000561289	GABPB1-AS1	0	+	-0.91	0.41	-1.32
12	27068933	27068934	ENST00000261191,ENST00000536232,ENST00000538155,ENST00000539625,ENST00000542392	INTS13	0	-	-0.4	0.91	-1.31
5	86679597	86679598	ENST00000274376,ENST00000456692,ENST00000506290,ENST00000512763,ENST00000515800	RASA1	0	+	1.4	2.71	-1.31
1	228296654	228296655	ENST00000295008,ENST00000336300,ENST00000336520,ENST00000348259,ENST00000366731,ENST00000366732,ENST00000366733,ENST00000366734,ENST00000366735,ENST00000366736,ENST00000366738,ENST00000366739,ENST00000366740,ENST00000366741,ENST00000366742,ENST00000366744,ENST00000366746,ENST00000366747,ENST00000391867,ENST00000411464,ENST00000430433,ENST00000457264,ENST00000463898,ENST00000464148,ENST00000465397…	MRPL55	0	-	-0.69	0.59	-1.29
22	41924026	41924027	ENST00000216254,ENST00000396512	ACO2	0	+	1.28	2.57	-1.28
9	139983457	139983458	ENST00000371587,ENST00000371589,ENST00000474902,ENST00000535144,ENST00000538003,ENST00000540346,ENST00000542372,ENST00000544448,ENST00000545539	MAN1B1	0	+	3.8	5.08	-1.28
7	44027684	44027685	ENST00000420754,ENST00000422304,ENST00000427076,ENST00000454572	POLR2J4	0	-	0.48	1.75	-1.28
4	42069209	42069210	ENST00000264451,ENST00000505523,ENST00000509683,ENST00000513699	SLC30A9	0	+	3.4	4.67	-1.27
5	145522973	145522974	ENST00000274562,ENST00000394434,ENST00000504323,ENST00000510191,ENST00000512412,ENST00000514104,ENST00000545646	LARS	0	-	4.58	5.84	-1.27
7	112102234	112102235	ENST00000005558,ENST00000403825,ENST00000421296,ENST00000466459,ENST00000535603	IFRD1	0	+	4.85	6.12	-1.27
16	84132656	84132657	ENST00000343411,ENST00000570012	MBTPS1	0	-	3.44	4.7	-1.26
16	28411190	28411191	ENST00000380876,ENST00000398943,ENST00000398944	EIF3CL	0	-	5.11	6.37	-1.26
16	70287820	70287821	ENST00000261772,ENST00000569825	AARS	0	-	4.59	5.85	-1.26
12	57910120	57910121	ENST00000262027,ENST00000537638,ENST00000545888,ENST00000548944,ENST00000551172,ENST00000552499,ENST00000552914	MARS	0	+	3.89	5.16	-1.26
1	33100367	33100368	ENST00000373501,ENST00000373506,ENST00000436661,ENST00000465588,ENST00000466361,ENST00000467652,ENST00000468695,ENST00000473294,ENST00000476493,ENST00000478041,ENST00000479075,ENST00000483138,ENST00000488075,ENST00000492007,ENST00000498691	ZBTB8OS	0	-	0.12	1.38	-1.26
12	10766036	10766037	ENST00000320756,ENST00000381881,ENST00000537852,ENST00000539554,ENST00000540074,ENST00000543929,ENST00000544176,ENST00000544850,ENST00000545236,ENST00000546173	MAGOHB	0	-	-0.79	0.47	-1.26
17	25633908	25633909	ENST00000262394,ENST00000348811,ENST00000427287,ENST00000467843,ENST00000487603,ENST00000579733,ENST00000581185,ENST00000583096,ENST00000583193,ENST00000584114	WSB1	0	+	1.39	2.64	-1.25
12	104715094	104715095	ENST00000354940,ENST00000378070,ENST00000388854,ENST00000397736,ENST00000427956,ENST00000429002,ENST00000503506,ENST00000524698,ENST00000525566,ENST00000526390,ENST00000526691,ENST00000526950,ENST00000527688,ENST00000529546,ENST00000529751,ENST00000540716,ENST00000542918	TXNRD1	0	+	4.68	5.93	-1.25
1	120279889	120279890	ENST00000369407,ENST00000369409	PHGDH	0	+	4.17	5.42	-1.25
1	120254783	120254784	ENST00000369409,ENST00000462324,ENST00000493622,ENST00000496756	PHGDH	0	+	4.02	5.27	-1.24
18	55269585	55269586	ENST00000256854,ENST00000423481,ENST00000586807,ENST00000589314	NARS	0	-	3.98	5.22	-1.23
3	73114292	73114293	ENST00000295862,ENST00000356692,ENST00000394284	PPP4R2	0	+	3.3	4.53	-1.23
12	57908841	57908842	ENST00000262027,ENST00000315473,ENST00000537638,ENST00000545888,ENST00000547665,ENST00000548202,ENST00000548944,ENST00000551805,ENST00000552914	MARS	0	+	3.7	4.92	-1.23
1	120277389	120277390	ENST00000369407,ENST00000369409,ENST00000469443	PHGDH	0	+	4.33	5.56	-1.23
3	9783837	9783838	ENST00000302054,ENST00000383829,ENST00000424362,ENST00000433861,ENST00000457855	BRPF1	0	+	0.43	1.65	-1.22
16	70296247	70296248	ENST00000261772,ENST00000564359,ENST00000565361,ENST00000567490,ENST00000569790	AARS	0	-	4.33	5.55	-1.22
6	26440876	26440877	ENST00000244519,ENST00000339789,ENST00000361232,ENST00000467524,ENST00000471353,ENST00000474790,ENST00000476281,ENST00000480110,ENST00000482451,ENST00000487272,ENST00000487627,ENST00000490254,ENST00000494393,ENST00000496719	BTN3A3	0	+	1.22	2.43	-1.21
1	145440525	145440526	ENST00000369317,ENST00000425134,ENST00000475171,ENST00000488537	TXNIP	0	+	3.9	5.11	-1.21
19	49604728	49604729	ENST00000221448,ENST00000401730	SNRNP70	0	+	2.24	3.45	-1.2
X	100353223	100353224	ENST00000218507,ENST00000403304,ENST00000423383,ENST00000435570	CENPI	0	+	-0.47	0.74	-1.2
21	44317157	44317158	ENST00000340344,ENST00000354250,ENST00000460259,ENST00000460740	NDUFV3	0	+	2.42	3.62	-1.2
4	39881346	39881347	ENST00000303538	PDS5A	0	-	3.82	5.01	-1.2
6	56466239	56466240	ENST00000244364,ENST00000312431,ENST00000361203,ENST00000370754,ENST00000370769,ENST00000370788,ENST00000421834,ENST00000446842	DST	0	-	-0.08	1.12	-1.2
11	62557151	62557152	ENST00000333449,ENST00000526546,ENST00000532345,ENST00000532586,ENST00000533861	TMEM179B	0	+	2.92	4.11	-1.19
1	33149857	33149858	ENST00000373484,ENST00000409190	SYNC	0	-	-2.83	-1.64	-1.19
X	15342785	15342786	ENST00000333590,ENST00000428964,ENST00000463173,ENST00000475746,ENST00000482148,ENST00000542278	PIGA	0	-	0.71	1.9	-1.19
5	176729396	176729397	ENST00000303251,ENST00000303270,ENST00000393610,ENST00000393611,ENST00000471466,ENST00000478234,ENST00000495458,ENST00000503473	RAB24, MXD3	0	-	2.15	3.34	-1.19
5	33459966	33459967	ENST00000265112,ENST00000414361,ENST00000455217,ENST00000502553,ENST00000507716,ENST00000508361,ENST00000509731,ENST00000541634	TARS	0	+	5.3	6.49	-1.19
6	31504275	31504276	ENST00000376177,ENST00000376185,ENST00000396172,ENST00000415382,ENST00000417556,ENST00000419338,ENST00000427214,ENST00000428098,ENST00000431908,ENST00000453105,ENST00000456662,ENST00000458640,ENST00000462256,ENST00000481456,ENST00000482195	DDX39B, ATP6V1G2-DDX39B	0	-	4.92	6.1	-1.19
19	51302549	51302550	ENST00000345523,ENST00000391812	C19orf48	0	-	2.89	4.07	-1.18
5	148892631	148892632	ENST00000261798,ENST00000322237,ENST00000377843,ENST00000503350,ENST00000504676,ENST00000515435,ENST00000515768	CSNK1A1	0	-	4.79	5.96	-1.17
12	56510714	56510715	ENST00000358888,ENST00000501597,ENST00000546485,ENST00000546591,ENST00000546654,ENST00000552314	RPL41	0	+	-2.15	-0.98	-1.17
X	24759621	24759622	ENST00000379059,ENST00000379068	POLA1	0	+	3.28	4.45	-1.17
22	38259352	38259353	ENST00000262832,ENST00000381683,ENST00000406934,ENST00000412331,ENST00000425539,ENST00000436452,ENST00000439997,ENST00000464790,ENST00000476955,ENST00000477256,ENST00000482600	EIF3L	0	+	5.94	7.12	-1.17
1	235283131	235283132	ENST00000366607,ENST00000467767,ENST00000473132	TOMM20	0	-	0.12	1.28	-1.16
1	145290511	145290512	ENST00000344859,ENST00000369339,ENST00000468030,ENST00000479995	NOTCH2NL	0	+	-0.69	0.47	-1.16
20	34319861	34319862	ENST00000253363,ENST00000338163,ENST00000361162,ENST00000374038,ENST00000403542,ENST00000407261,ENST00000412738,ENST00000416108,ENST00000425184,ENST00000426951,ENST00000427743,ENST00000429968,ENST00000434927,ENST00000442447,ENST00000444878,ENST00000455343,ENST00000461283,ENST00000463004,ENST00000477334,ENST00000481037,ENST00000492779,ENST00000528062	RBM39	0	-	3.94	5.1	-1.16
X	71497041	71497042	ENST00000316084,ENST00000373626	RPS4X	0	-	5.48	6.64	-1.16
1	148744625	148744626	ENST00000417839	logical(0)	0	+	3.59	4.75	-1.16
6	56489326	56489327	ENST00000244364,ENST00000312431,ENST00000361203,ENST00000370754,ENST00000370765,ENST00000370769,ENST00000370788,ENST00000421834,ENST00000439203,ENST00000446842,ENST00000518935,ENST00000520645,ENST00000522360	DST	0	-	2.65	3.8	-1.16
6	136599001	136599002	ENST00000353331,ENST00000392348,ENST00000527536,ENST00000527613,ENST00000527759,ENST00000529826,ENST00000530429,ENST00000530767,ENST00000531224,ENST00000532384,ENST00000533621,ENST00000534269	BCLAF1	0	-	0.52	1.67	-1.15
2	32696192	32696193	ENST00000421745	BIRC6	0	+	-1.51	-0.36	-1.15
10	79799983	79799984	ENST00000360830,ENST00000372360,ENST00000435275,ENST00000440692,ENST00000465692,ENST00000476545,ENST00000480662,ENST00000482069,ENST00000485708	RPS24	0	+	4.45	5.6	-1.15
2	70456189	70456190	ENST00000282574,ENST00000415783,ENST00000416149,ENST00000433529,ENST00000445587,ENST00000454815,ENST00000470096,ENST00000474809,ENST00000477044,ENST00000496452	TIA1, C2orf42	0	-	0.08	1.22	-1.14
5	10254317	10254318	ENST00000280326,ENST00000423695,ENST00000503026,ENST00000503454,ENST00000506600,ENST00000508451,ENST00000510326,ENST00000511700,ENST00000512975,ENST00000515390,ENST00000515676	CCT5	0	+	1.54	2.67	-1.13
4	123818777	123818778	ENST00000304430,ENST00000339154,ENST00000502270,ENST00000503370,ENST00000510735,ENST00000512116,ENST00000513517	NUDT6	0	-	-0.78	0.35	-1.13
12	95887993	95887994	ENST00000261220,ENST00000323666,ENST00000535095,ENST00000546753,ENST00000549808,ENST00000550777,ENST00000551840,ENST00000553151	METAP2	0	+	3.71	4.84	-1.13
5	177658404	177658405	ENST00000308158,ENST00000323594,ENST00000474052,ENST00000476170,ENST00000481811,ENST00000489262,ENST00000493197,ENST00000494126,ENST00000506001,ENST00000510991,ENST00000511716	PHYKPL	0	-	1.37	2.5	-1.13
12	53413810	53413811	ENST00000262056,ENST00000416762,ENST00000420463,ENST00000549077,ENST00000549481,ENST00000549645,ENST00000550025,ENST00000550390,ENST00000550704,ENST00000551002,ENST00000551527,ENST00000552490	EIF4B	0	+	-0.26	0.86	-1.12
7	74528329	74528330	ENST00000312575,ENST00000356115,ENST00000398546,ENST00000423666,ENST00000430511,ENST00000483059	logical(0)	0	+	-1.45	-0.33	-1.12
7	74988678	74988679	ENST00000338421,ENST00000339898,ENST00000402225,ENST00000436837,ENST00000456374	STAG3L1	0	+	2.11	3.23	-1.12
11	66444137	66444138	ENST00000310046,ENST00000524637,ENST00000525754,ENST00000531969	RBM4B	0	-	0.95	2.06	-1.11
22	39714403	39714404	ENST00000216146,ENST00000401609,ENST00000402527,ENST00000420536,ENST00000427905,ENST00000453303,ENST00000459859,ENST00000460589,ENST00000461967,ENST00000465618,ENST00000484615,ENST00000498462	RPL3	0	-	7.22	8.33	-1.11
1	6252988	6252989	ENST00000234875,ENST00000462296,ENST00000465335,ENST00000465387,ENST00000471204,ENST00000480661,ENST00000484532,ENST00000497965	RPL22	0	-	0.64	1.75	-1.11
1	109756750	109756751	ENST00000234677,ENST00000369923,ENST00000477544,ENST00000482384	SARS	0	+	0.44	1.55	-1.11
1	109772194	109772195	ENST00000234677,ENST00000369923,ENST00000477544	SARS	0	+	5.58	6.68	-1.11
10	122665533	122665534	ENST00000263461,ENST00000497136	WDR11	0	+	2.45	3.55	-1.1
4	1936989	1936990	ENST00000312087,ENST00000353275,ENST00000382891,ENST00000382892,ENST00000382895,ENST00000398261,ENST00000420906,ENST00000503128,ENST00000508803,ENST00000511904,ENST00000513726,ENST00000514045	NSD2	0	+	3.77	4.87	-1.1
5	33445510	33445511	ENST00000265112,ENST00000414361,ENST00000455217,ENST00000502508,ENST00000502553,ENST00000505012,ENST00000506040,ENST00000507716,ENST00000508361,ENST00000509731,ENST00000513066,ENST00000514259,ENST00000541634	TARS	0	+	5.97	7.07	-1.1
1	76251959	76251960	ENST00000319942,ENST00000370826,ENST00000461653,ENST00000462042,ENST00000470201,ENST00000471759,ENST00000473406,ENST00000485459,ENST00000491266,ENST00000496055,ENST00000497648,ENST00000528016,ENST00000535300	RABGGTB, ACADM	0	+	0.09	1.19	-1.1
16	28726755	28726756	ENST00000331666,ENST00000395587,ENST00000564243,ENST00000565099,ENST00000565932,ENST00000566501,ENST00000566866	EIF3C	0	+	6.16	7.25	-1.09
2	66795888	66795889	ENST00000272369,ENST00000398506,ENST00000407092,ENST00000409517,ENST00000444274,ENST00000488550,ENST00000495021,ENST00000542964	MEIS1	0	+	1.56	2.65	-1.09
5	94014660	94014661	ENST00000265140,ENST00000450932	SLF1	0	+	3.43	4.51	-1.08
12	9800924	9800925	ENST00000537668,ENST00000545363,ENST00000573622,ENST00000574035,ENST00000575094,ENST00000576948	logical(0)	0	+	0.26	1.33	-1.08
15	75197493	75197494	ENST00000357635,ENST00000457294,ENST00000562698,ENST00000563069,ENST00000563119,ENST00000563413,ENST00000563671,ENST00000563706,ENST00000563877,ENST00000564019,ENST00000564857,ENST00000565772,ENST00000566194,ENST00000566894,ENST00000567388,ENST00000569524,ENST00000569761,ENST00000570143	FAM219B	0	-	-0.93	0.15	-1.08
3	196669239	196669240	ENST00000321256,ENST00000411704,ENST00000422610,ENST00000427641,ENST00000428425,ENST00000447325,ENST00000452404,ENST00000455953,ENST00000463783,ENST00000468923,ENST00000479647,ENST00000482976	NCBP2	0	-	-0.66	0.42	-1.08
18	12794381	12794382	ENST00000309660,ENST00000327283,ENST00000353319,ENST00000585666,ENST00000587703,ENST00000591115,ENST00000591497,ENST00000591901	PTPN2	0	-	0.1	1.17	-1.08
1	196643092	196643093	ENST00000359637,ENST00000367429,ENST00000439155	CFH	0	+	3.59	4.66	-1.07
9	36669403	36669404	ENST00000298048,ENST00000536329,ENST00000536860,ENST00000536987,ENST00000538311,ENST00000541717,ENST00000543751,ENST00000545008	MELK	0	+	3.85	4.92	-1.07
5	72858416	72858417	ENST00000296785,ENST00000504641,ENST00000506130,ENST00000509433,ENST00000514916,ENST00000515804	ANKRA2	0	-	0.63	1.69	-1.06
7	30649346	30649347	ENST00000389266,ENST00000478124	GARS	0	+	3.79	4.85	-1.06
20	57611524	57611525	ENST00000355937,ENST00000371033,ENST00000463057	PRELID3B	0	-	5.33	6.38	-1.06
12	52631353	52631354	ENST00000331817,ENST00000547613,ENST00000551537	KRT7	0	+	6.8	7.85	-1.05
19	17972281	17972282	ENST00000222247,ENST00000420197	RPL18A	0	+	1.9	2.96	-1.05
17	26656197	26656198	ENST00000357896,ENST00000395418,ENST00000578009,ENST00000578122,ENST00000578985,ENST00000579419,ENST00000585089,ENST00000585313	IFT20	0	-	3.28	4.33	-1.05
6	75950015	75950016	ENST00000230459,ENST00000370081,ENST00000370089,ENST00000377978,ENST00000459637,ENST00000460985,ENST00000472311,ENST00000509698	COX7A2	0	-	5.51	6.56	-1.05
5	33461400	33461401	ENST00000265112,ENST00000414361,ENST00000455217,ENST00000502553,ENST00000507716,ENST00000508361,ENST00000509410,ENST00000509731,ENST00000541634	TARS	0	+	6.58	7.62	-1.05
6	43746655	43746656	ENST00000230480,ENST00000324450,ENST00000372055,ENST00000372064,ENST00000372067,ENST00000372077,ENST00000413642,ENST00000417285,ENST00000425836,ENST00000457104,ENST00000480614,ENST00000482630,ENST00000493786,ENST00000497139,ENST00000518538,ENST00000518689,ENST00000518824,ENST00000519767,ENST00000520265,ENST00000520948,ENST00000523125,ENST00000523873,ENST00000523950	VEGFA	0	+	0.2	1.24	-1.04
10	114206461	114206462	ENST00000369404,ENST00000369405	ZDHHC6	0	-	2.7	3.75	-1.04
2	228205096	228205097	ENST00000304593,ENST00000337110,ENST00000349901,ENST00000353339,ENST00000354503,ENST00000392059,ENST00000409565,ENST00000409616,ENST00000436791,ENST00000456345,ENST00000460756,ENST00000470090,ENST00000476924,ENST00000490857,ENST00000524634,ENST00000530359,ENST00000531278,ENST00000534203	MFF	0	+	3.2	4.24	-1.04
8	37914778	37914779	ENST00000338825,ENST00000520657	EIF4EBP1	0	+	4.58	5.62	-1.04
5	148885008	148885009	ENST00000261798,ENST00000322237,ENST00000377843,ENST00000504676,ENST00000515435,ENST00000515768	CSNK1A1	0	-	1.12	2.16	-1.03
1	113246264	113246265	ENST00000285735,ENST00000339083,ENST00000369632,ENST00000369633,ENST00000369636,ENST00000369637,ENST00000369638,ENST00000369642,ENST00000414971,ENST00000425265,ENST00000436685,ENST00000468093,ENST00000471038,ENST00000473074,ENST00000484054,ENST00000484280,ENST00000528831,ENST00000534717	RHOC	0	-	4.88	5.91	-1.03
15	59961089	59961090	ENST00000267859,ENST00000415213,ENST00000439052,ENST00000441746,ENST00000478981,ENST00000560776	BNIP2	0	-	3.91	4.94	-1.03
14	62193536	62193537	ENST00000323441,ENST00000337138,ENST00000394997,ENST00000539097,ENST00000556237,ENST00000557206,ENST00000557538	HIF1A	0	+	4.86	5.88	-1.02
16	70294945	70294946	ENST00000261772,ENST00000564359,ENST00000565361,ENST00000567490,ENST00000569790	AARS	0	-	4.2	5.22	-1.02
20	47895275	47895276	ENST00000326677,ENST00000371743,ENST00000417721,ENST00000428008,ENST00000441722,ENST00000450535,ENST00000458653	ZFAS1	0	+	-1.22	-0.2	-1.02
1	242012518	242012519	ENST00000348581,ENST00000366548,ENST00000423131,ENST00000437497,ENST00000450748,ENST00000493702,ENST00000518483,ENST00000519225,ENST00000523590	EXO1	0	+	1.52	2.54	-1.02
17	41150848	41150849	ENST00000253788,ENST00000586277,ENST00000587478,ENST00000588830,ENST00000589037,ENST00000589913,ENST00000590864,ENST00000593262	RPL27	0	+	8.43	9.45	-1.02
6	150158472	150158473	ENST00000239367,ENST00000546019	LRP11	0	-	4.72	5.74	-1.02
15	40477580	40477581	ENST00000287598,ENST00000412359	BUB1B	0	+	3.58	4.6	-1.02
6	147581885	147581886	ENST00000179882,ENST00000321680,ENST00000367480,ENST00000367481,ENST00000546097	STXBP5	0	+	3.91	4.92	-1.02
X	71494901	71494902	ENST00000316084,ENST00000373626,ENST00000486733	RPS4X	0	-	4.05	5.07	-1.01
12	52631501	52631502	ENST00000331817,ENST00000547613,ENST00000551537	KRT7	0	+	-0.28	0.74	-1.01
19	57791492	57791493	ENST00000360338,ENST00000537645	ZNF460	0	+	0.33	1.34	-1.01
17	26989062	26989063	ENST00000247020,ENST00000585749,ENST00000587338,ENST00000587629,ENST00000588472,ENST00000591903,ENST00000592250	SDF2	0	-	0.88	1.89	-1.01
X	106229211	106229212	ENST00000255495,ENST00000355610,ENST00000358740,ENST00000535534	MORC4	0	-	2.88	3.89	-1.01
13	25889605	25889606	ENST00000381718,ENST00000381736,ENST00000381747,ENST00000394327,ENST00000463407,ENST00000466694,ENST00000495460	NUP58	0	+	2.92	3.93	-1.01
4	139106273	139106274	ENST00000280612,ENST00000509248	SLC7A11	0	-	4.49	5.5	-1.01
7	72891196	72891197	ENST00000339594,ENST00000404251	BAZ1B	0	-	3.82	4.83	-1.01
10	79795478	79795479	ENST00000360830,ENST00000372360,ENST00000435275,ENST00000440692,ENST00000464716,ENST00000465692,ENST00000466129,ENST00000467106,ENST00000476545,ENST00000478655,ENST00000482069,ENST00000485708	RPS24	0	+	5.19	6.19	-1
6	136590573	136590574	ENST00000031135,ENST00000353331,ENST00000392348,ENST00000526228,ENST00000527536,ENST00000527613,ENST00000527759,ENST00000529522,ENST00000529917,ENST00000530429,ENST00000530767,ENST00000531224,ENST00000532076,ENST00000532384,ENST00000534269,ENST00000534321,ENST00000534762,ENST00000534792	BCLAF1	0	-	2.2	3.21	-1
22	20102787	20102788	ENST00000252136,ENST00000402382,ENST00000403707,ENST00000404751,ENST00000439169,ENST00000459644,ENST00000463710,ENST00000471040,ENST00000492988,ENST00000494820	TRMT2A	0	-	1.89	2.89	-1
19	58823828	58823829	ENST00000413518,ENST00000427361,ENST00000590505,ENST00000591325	ERVK3-1	0	+	3.01	4	-1
6	18255960	18255961	ENST00000244776,ENST00000397239,ENST00000505224,ENST00000512145,ENST00000515770	DEK	0	-	5.13	6.12	-1
1	32381494	32381495	ENST00000344035,ENST00000356536,ENST00000457805,ENST00000468531,ENST00000470404,ENST00000528253,ENST00000532001	PTP4A2	0	-	3.22	4.21	-0.99
12	56549376	56549377	ENST00000207437,ENST00000405661,ENST00000548548,ENST00000548571,ENST00000549178,ENST00000550152,ENST00000550443,ENST00000550550,ENST00000552568,ENST00000553066	MYL6B	0	+	4.15	5.14	-0.99
5	94044215	94044216	ENST00000312216,ENST00000429576,ENST00000505078,ENST00000509850,ENST00000514040,ENST00000515393	MCTP1	0	-	-0.89	0.1	-0.99
5	138615747	138615748	ENST00000361059,ENST00000394800,ENST00000502394,ENST00000502929,ENST00000504203,ENST00000505016,ENST00000505522,ENST00000506147,ENST00000506188,ENST00000507197,ENST00000509644,ENST00000509990,ENST00000512107,ENST00000513259,ENST00000514694	SNHG4	0	+	0.41	1.39	-0.99
9	130699711	130699712	ENST00000314392,ENST00000373110,ENST00000470181,ENST00000473360,ENST00000495270	DPM2	0	-	1.86	2.84	-0.99
17	16343567	16343568	ENST00000460249,ENST00000470491,ENST00000472293,ENST00000472367,ENST00000475947,ENST00000475953,ENST00000477249,ENST00000478103,ENST00000480811,ENST00000481027,ENST00000481898,ENST00000483140,ENST00000483588,ENST00000484836,ENST00000487066,ENST00000491009,ENST00000492250,ENST00000497774,ENST00000578757,ENST00000579473,ENST00000580180,ENST00000580770,ENST00000581361,ENST00000581718,ENST00000581913…	LRRC75A-AS1	0	+	3.08	4.07	-0.99
6	10728960	10728961	ENST00000229563,ENST00000466421,ENST00000467415,ENST00000495549,ENST00000541412	TMEM14C	0	+	5.14	6.12	-0.99
11	62620281	62620282	ENST00000535076,ENST00000537068,ENST00000537869,ENST00000537925,ENST00000538266,ENST00000538654,ENST00000539921,ENST00000539975,ENST00000540725,ENST00000541578,ENST00000541615,ENST00000542112,ENST00000545440,ENST00000545688	SNHG1	0	-	-0.87	0.12	-0.98
7	56140804	56140805	ENST00000275607,ENST00000342190,ENST00000395435,ENST00000395436,ENST00000413756,ENST00000413952,ENST00000423763,ENST00000434526,ENST00000436782,ENST00000437307,ENST00000438133,ENST00000447501,ENST00000451338,ENST00000452216,ENST00000483327,ENST00000498777,ENST00000529457	SUMF2	0	+	4.12	5.11	-0.98
5	37064080	37064081	ENST00000282516,ENST00000448238,ENST00000507919,ENST00000513819,ENST00000514335	NIPBL	0	+	1.24	2.22	-0.98
5	16463589	16463590	ENST00000308683	ZNF622	0	-	4.48	5.46	-0.98
16	87874654	87874655	ENST00000261622,ENST00000565644	SLC7A5	0	-	3.69	4.67	-0.98
16	84103469	84103470	ENST00000343411,ENST00000570064	MBTPS1	0	-	3.46	4.44	-0.98
13	103288742	103288743	ENST00000376052,ENST00000376065	TPP2	0	+	2.77	3.74	-0.98
5	145508233	145508234	ENST00000274562,ENST00000394434,ENST00000506231,ENST00000508709,ENST00000510191,ENST00000545646	LARS	0	-	5.41	6.39	-0.97
5	111092831	111092832	ENST00000257435,ENST00000379671,ENST00000395634,ENST00000419114,ENST00000446294,ENST00000447165,ENST00000450761,ENST00000453526,ENST00000455559,ENST00000503429,ENST00000504018,ENST00000505864,ENST00000507032,ENST00000507742,ENST00000508161,ENST00000508870,ENST00000509025,ENST00000509427,ENST00000509979,ENST00000513100,ENST00000513684,ENST00000514515,ENST00000515855	NREP	0	-	1.55	2.52	-0.97
17	19575269	19575270	ENST00000176643,ENST00000339618,ENST00000395575,ENST00000472059,ENST00000476965,ENST00000571163,ENST00000573565,ENST00000573947,ENST00000574597,ENST00000575384,ENST00000579855,ENST00000581518,ENST00000582991	ALDH3A2	0	+	1.51	2.48	-0.97
5	137846732	137846733	ENST00000360541,ENST00000499810,ENST00000503014	ETF1	0	-	4.09	5.06	-0.97
7	44836392	44836393	ENST00000355968,ENST00000415933,ENST00000451562,ENST00000468812,ENST00000479021,ENST00000481437,ENST00000489459,ENST00000494484	PPIA	0	+	-0.89	0.08	-0.96
9	95009657	95009658	ENST00000375629,ENST00000375643,ENST00000421189,ENST00000436450,ENST00000443024,ENST00000447699,ENST00000449893	IARS	0	-	5.14	6.1	-0.96
7	27856013	27856014	ENST00000265393,ENST00000396319,ENST00000409980,ENST00000416801,ENST00000433216,ENST00000457186,ENST00000543117	TAX1BP1	0	+	3.52	4.48	-0.96
5	148899851	148899852	ENST00000261798,ENST00000322237,ENST00000377843,ENST00000504676,ENST00000515435,ENST00000515768	CSNK1A1	0	-	2.31	3.27	-0.96
X	110340912	110340913	ENST00000372007,ENST00000372010,ENST00000425146,ENST00000446737,ENST00000484442,ENST00000518291,ENST00000519681	PAK3	0	+	0.45	1.41	-0.96
14	100813081	100813082	ENST00000344102,ENST00000355338,ENST00000358655,ENST00000392882,ENST00000554100,ENST00000554601,ENST00000554950,ENST00000556645,ENST00000557135	WARS	0	-	3.5	4.46	-0.96
6	74227751	74227752	ENST00000309268,ENST00000316292,ENST00000331523,ENST00000490569,ENST00000491404	EEF1A1	0	-	-0.88	0.08	-0.96
2	55462098	55462099	ENST00000272317,ENST00000402285,ENST00000404735,ENST00000478196,ENST00000495843	RPS27A	0	+	2.55	3.51	-0.96
10	73587769	73587770	ENST00000373120,ENST00000394934,ENST00000394936	PSAP	0	-	6.62	7.57	-0.95
9	130210154	130210155	ENST00000361436,ENST00000497322,ENST00000497825,ENST00000536368	RPL12	0	-	1.77	2.72	-0.95
2	228205096	228205097	ENST00000304593,ENST00000337110,ENST00000349901,ENST00000353339,ENST00000354503,ENST00000392059,ENST00000409565,ENST00000409616,ENST00000436791,ENST00000456345,ENST00000460756,ENST00000470090,ENST00000476924,ENST00000524634,ENST00000530359,ENST00000531278,ENST00000534203	MFF	0	+	2.44	3.39	-0.95
1	153963510	153963511	ENST00000368567,ENST00000392558,ENST00000477151,ENST00000493224	RPS27	0	+	0.81	1.76	-0.95
3	42661200	42661201	ENST00000232978,ENST00000429888,ENST00000442970,ENST00000445842,ENST00000465584,ENST00000466553,ENST00000468735,ENST00000478488,ENST00000487466	NKTR	0	+	-0.58	0.37	-0.95
1	101458191	101458192	ENST00000342173,ENST00000370105,ENST00000370109,ENST00000427040,ENST00000464270,ENST00000466807,ENST00000477293,ENST00000479661,ENST00000481871,ENST00000488176,ENST00000488789,ENST00000490732,ENST00000492067,ENST00000498372	DPH5	0	-	3.45	4.39	-0.95
15	29996424	29996425	ENST00000346128,ENST00000356107,ENST00000400007,ENST00000400011,ENST00000545208	TJP1	0	-	-0.8	0.15	-0.94
1	78434704	78434705	ENST00000294623,ENST00000370767,ENST00000370768,ENST00000421641,ENST00000436586	FUBP1	0	-	1.15	2.09	-0.94
4	139101793	139101794	ENST00000280612,ENST00000509248	SLC7A11	0	-	3.94	4.89	-0.94
3	33174192	33174193	ENST00000320954,ENST00000449224	CRTAP	0	+	5.21	6.15	-0.94
3	150282168	150282169	ENST00000273435,ENST00000406576,ENST00000460851,ENST00000462221,ENST00000474505,ENST00000477551,ENST00000482093,ENST00000487799,ENST00000494558	EIF2A	0	+	4.11	5.05	-0.94
4	76695949	76695950	ENST00000264904,ENST00000504414,ENST00000508939,ENST00000514213,ENST00000538159	USO1	0	+	2.57	3.51	-0.94
6	4062867	4062868	ENST00000461612,ENST00000463634,ENST00000480058,ENST00000481109,ENST00000494674	PRPF4B	0	+	1.05	1.98	-0.94
5	70858722	70858723	ENST00000358731,ENST00000380675,ENST00000514903,ENST00000525844	BDP1	0	+	-0.62	0.32	-0.94
20	2636392	2636393	ENST00000329276,ENST00000415272,ENST00000467196,ENST00000480992,ENST00000484998	NOP56	0	+	3.85	4.79	-0.93
14	103804809	103804810	ENST00000216554,ENST00000392715,ENST00000558265,ENST00000558506,ENST00000559011,ENST00000561380,ENST00000561439	EIF5	0	+	4.53	5.46	-0.93
11	3023198	3023199	ENST00000278224,ENST00000380525,ENST00000397111,ENST00000397114,ENST00000401769,ENST00000466442,ENST00000470221,ENST00000484484,ENST00000526890,ENST00000529772,ENST00000531387	CARS	0	-	1.76	2.69	-0.93
7	112108170	112108171	ENST00000005558,ENST00000403825,ENST00000421296,ENST00000462155,ENST00000470441,ENST00000489994,ENST00000535603	IFRD1	0	+	4.27	5.2	-0.93
22	39917676	39917677	ENST00000337304,ENST00000396680,ENST00000404241	ATF4	0	+	4.67	5.6	-0.93
5	138614429	138614430	ENST00000361059,ENST00000394800,ENST00000448190,ENST00000502394,ENST00000502929,ENST00000504203,ENST00000505016,ENST00000505522,ENST00000506147,ENST00000506188,ENST00000507197,ENST00000507692,ENST00000508735,ENST00000509644,ENST00000509990,ENST00000512107,ENST00000513259,ENST00000514110,ENST00000514694	SNHG4	0	+	-1.81	-0.88	-0.93
8	117868403	117868404	ENST00000297338	RAD21	0	-	4.3	5.23	-0.93
17	41150848	41150849	ENST00000253788,ENST00000586277,ENST00000587478,ENST00000588830,ENST00000589037,ENST00000589913,ENST00000590864,ENST00000593262	RPL27	0	+	3.79	4.72	-0.93
3	48732521	48732522	ENST00000328631,ENST00000340879,ENST00000412795,ENST00000412850,ENST00000413298,ENST00000413654,ENST00000416707,ENST00000417896,ENST00000431721,ENST00000432678,ENST00000433104,ENST00000436134,ENST00000437427,ENST00000443853,ENST00000443964,ENST00000446860,ENST00000449563,ENST00000449610,ENST00000450045,ENST00000454335,ENST00000455545,ENST00000479914	IP6K2	0	-	-0.08	0.84	-0.93
11	47753667	47753668	ENST00000263773,ENST00000524696,ENST00000525316,ENST00000525792,ENST00000528388,ENST00000529156,ENST00000531394,ENST00000534003	FNBP4	0	-	-0.78	0.14	-0.93
X	24075871	24075872	ENST00000253039,ENST00000423068,ENST00000487075	EIF2S3	0	+	4.81	5.74	-0.93
7	44838503	44838504	ENST00000355968,ENST00000415933,ENST00000451562,ENST00000468812,ENST00000479021,ENST00000480603,ENST00000481437,ENST00000489459,ENST00000494484	PPIA	0	+	-0.72	0.2	-0.93
11	47776078	47776079	ENST00000263773,ENST00000533707,ENST00000534003,ENST00000540172,ENST00000542975	FNBP4	0	-	3.42	4.34	-0.93
15	30927391	30927392	ENST00000428041,ENST00000563110,ENST00000564902,ENST00000566362,ENST00000568574	ARHGAP11B	0	+	-0.92	0.01	-0.93
4	139153419	139153420	ENST00000280612	SLC7A11	0	-	4.71	5.63	-0.93
17	61864630	61864631	ENST00000359353,ENST00000389924,ENST00000457800,ENST00000578137,ENST00000578681,ENST00000580108,ENST00000581135,ENST00000583590	DDX42	0	+	4.1	5.02	-0.92
1	93599752	93599753	ENST00000370298,ENST00000370303,ENST00000467953,ENST00000471953,ENST00000476037,ENST00000489480,ENST00000540243,ENST00000545708	MTF2	0	+	2.68	3.6	-0.92
3	56667070	56667071	ENST00000355628,ENST00000431842,ENST00000459993,ENST00000461863,ENST00000487036,ENST00000493960	FAM208A	0	-	3.38	4.3	-0.92
17	74725876	74725877	ENST00000341249,ENST00000586200,ENST00000586738,ENST00000586752,ENST00000587459,ENST00000588302,ENST00000588563,ENST00000588783,ENST00000588822,ENST00000588964,ENST00000589581,ENST00000589977,ENST00000590964,ENST00000591571,ENST00000592849	METTL23	0	+	3.2	4.12	-0.92
1	33248003	33248004	ENST00000373477,ENST00000469100,ENST00000478828,ENST00000487404	YARS	0	-	4.67	5.59	-0.92
5	180664607	180664608	ENST00000376817,ENST00000502905,ENST00000504128,ENST00000504325,ENST00000504726,ENST00000507273,ENST00000507756,ENST00000508682,ENST00000509148,ENST00000509535,ENST00000511473,ENST00000511566,ENST00000511900,ENST00000512805,ENST00000512968,ENST00000513060,ENST00000514455	RACK1	0	-	-1.71	-0.79	-0.92
10	6155031	6155032	ENST00000379888,ENST00000446108,ENST00000476706	RBM17	0	+	-0.09	0.83	-0.92
2	170662087	170662088	ENST00000260956,ENST00000409005,ENST00000409333,ENST00000413002,ENST00000417292,ENST00000422006,ENST00000461708	SSB	0	+	3.17	4.09	-0.92
9	95870098	95870099	ENST00000375464,ENST00000466409,ENST00000466929,ENST00000468781,ENST00000475574,ENST00000488630,ENST00000490488,ENST00000495641,ENST00000498243	CARD19	0	+	0.6	1.52	-0.92
16	89628159	89628160	ENST00000311528,ENST00000393099,ENST00000399461,ENST00000452368,ENST00000484610,ENST00000491523,ENST00000562879,ENST00000563270,ENST00000565571,ENST00000567815,ENST00000570149	RPL13	0	+	5.4	6.31	-0.92
5	138614097	138614098	ENST00000361059,ENST00000394800,ENST00000448190,ENST00000502394,ENST00000502929,ENST00000504203,ENST00000505016,ENST00000505522,ENST00000506147,ENST00000506188,ENST00000507197,ENST00000507692,ENST00000508735,ENST00000509644,ENST00000509990,ENST00000512107,ENST00000513259,ENST00000514110,ENST00000514694	SNHG4	0	+	1.97	2.89	-0.92
1	20981931	20981932	ENST00000375048,ENST00000415136,ENST00000464364,ENST00000486473	DDOST	0	-	5.57	6.49	-0.92
15	100211659	100211660	ENST00000338042,ENST00000354410,ENST00000449277,ENST00000453228,ENST00000557785,ENST00000557942,ENST00000558812,ENST00000558983	MEF2A	0	+	1.99	2.9	-0.92
1	32498935	32498936	ENST00000307714,ENST00000327300,ENST00000484270,ENST00000492989	KHDRBS1	0	+	3.34	4.25	-0.92
1	78411189	78411190	ENST00000474632,ENST00000480673,ENST00000483894,ENST00000488814,ENST00000489495,ENST00000492405,ENST00000492724	FUBP1	0	-	-0.21	0.71	-0.92
2	190640289	190640290	ENST00000325795,ENST00000392349,ENST00000392350,ENST00000409519,ENST00000442547,ENST00000458355,ENST00000496543	ORMDL1	0	-	4.7	5.61	-0.91
1	145439052	145439053	ENST00000369317,ENST00000425134,ENST00000475171	TXNIP	0	+	2.26	3.17	-0.91
1	32496023	32496024	ENST00000307714,ENST00000327300,ENST00000484270,ENST00000492989	KHDRBS1	0	+	3.92	4.83	-0.91
17	30665225	30665226	ENST00000577809,ENST00000580485,ENST00000580558,ENST00000581747,ENST00000582073,ENST00000583221,ENST00000583334,ENST00000583774	C17orf75	0	-	1.35	2.25	-0.91
7	23571406	23571407	ENST00000297071,ENST00000392502,ENST00000448549,ENST00000474586,ENST00000490942,ENST00000494255,ENST00000538367	TRA2A	0	-	-0.2	0.7	-0.91
16	2011612	2011613	ENST00000268668,ENST00000543683,ENST00000565031,ENST00000569148,ENST00000570172	NDUFB10	0	+	-5.08	-4.17	-0.9
4	146025667	146025668	ENST00000296577,ENST00000502586,ENST00000502803,ENST00000506506,ENST00000507193	ABCE1	0	+	3.63	4.54	-0.9
10	120809311	120809312	ENST00000369144,ENST00000478852,ENST00000486248,ENST00000541549	EIF3A	0	-	4.9	5.8	-0.9
5	134077213	134077214	ENST00000297156,ENST00000514518	CAMLG	0	+	2.75	3.65	-0.9
1	33252539	33252540	ENST00000373477,ENST00000466052,ENST00000478828,ENST00000481895	YARS	0	-	4.64	5.54	-0.9
12	53431406	53431407	ENST00000262056,ENST00000416762,ENST00000420463	EIF4B	0	+	1	1.9	-0.9
5	14678884	14678885	ENST00000284274,ENST00000503023,ENST00000514913	OTULIN	0	+	3.42	4.32	-0.9
3	176768264	176768265	ENST00000430069,ENST00000457928	TBL1XR1	0	-	3.77	4.67	-0.9
12	51442261	51442262	ENST00000262055,ENST00000380123,ENST00000380135,ENST00000418425,ENST00000546992,ENST00000547008,ENST00000547029,ENST00000547318,ENST00000547555,ENST00000547660,ENST00000547877,ENST00000548209,ENST00000548251,ENST00000548390,ENST00000548401,ENST00000548516,ENST00000549340,ENST00000549686,ENST00000550100,ENST00000550442,ENST00000550446,ENST00000550715,ENST00000550755,ENST00000550814,ENST00000550929…	LETMD1	0	+	2.05	2.95	-0.9
5	112200429	112200430	ENST00000282999,ENST00000445150,ENST00000503445,ENST00000504696,ENST00000505459,ENST00000506987,ENST00000506997,ENST00000509024,ENST00000512790,ENST00000515463,ENST00000515755,ENST00000520401	SRP19	0	+	3.22	4.11	-0.89
17	19575269	19575270	ENST00000176643,ENST00000339618,ENST00000395575,ENST00000472059,ENST00000476965,ENST00000571163,ENST00000573565,ENST00000573947,ENST00000574597,ENST00000575384,ENST00000579855,ENST00000581518,ENST00000582991	ALDH3A2	0	+	4.32	5.22	-0.89
7	107600888	107600889	ENST00000222399,ENST00000393560,ENST00000393561	LAMB1	0	-	4.06	4.95	-0.89
20	47895745	47895746	ENST00000326677,ENST00000371743,ENST00000417721,ENST00000428008,ENST00000441722,ENST00000450535,ENST00000458653	ZFAS1	0	+	-0.4	0.49	-0.89
8	146017375	146017376	ENST00000262584,ENST00000394920,ENST00000525232,ENST00000526668,ENST00000527914,ENST00000528296,ENST00000528957,ENST00000529163,ENST00000529920,ENST00000531767,ENST00000531975,ENST00000532702,ENST00000533397,ENST00000534813	RPL8	0	-	3.63	4.52	-0.89
5	95743925	95743926	ENST00000311106,ENST00000508626,ENST00000513085	PCSK1	0	-	2.75	3.63	-0.89
17	30660434	30660435	ENST00000225805,ENST00000577809,ENST00000582961,ENST00000583104	C17orf75	0	-	2.92	3.8	-0.88
18	47018104	47018105	ENST00000332968,ENST00000418495,ENST00000441578,ENST00000577910,ENST00000578528,ENST00000578532,ENST00000578966,ENST00000579248,ENST00000579408,ENST00000579495,ENST00000580210,ENST00000580261,ENST00000580387,ENST00000581091,ENST00000581305,ENST00000581373,ENST00000582782,ENST00000583036,ENST00000583637,ENST00000584895	RPL17-C18orf32, RPL17	0	-	-2.89	-2	-0.88
13	76378677	76378678	ENST00000321797,ENST00000341547,ENST00000357063,ENST00000377499,ENST00000377534,ENST00000447038,ENST00000465261,ENST00000489941,ENST00000497947,ENST00000525373,ENST00000526202,ENST00000526371,ENST00000526528,ENST00000563635	LMO7	0	+	4.39	5.28	-0.88
5	33462308	33462309	ENST00000265112,ENST00000414361,ENST00000455217,ENST00000502553,ENST00000507716,ENST00000508361,ENST00000509410,ENST00000509731,ENST00000541634	TARS	0	+	5.66	6.55	-0.88
5	151170623	151170624	ENST00000356245,ENST00000394123,ENST00000507878,ENST00000517947,ENST00000519832,ENST00000520177,ENST00000520578,ENST00000522367,ENST00000522666,ENST00000522761,ENST00000543466	G3BP1	0	+	5.13	6.01	-0.88
17	48824063	48824064	ENST00000240304,ENST00000393227,ENST00000503728,ENST00000504065,ENST00000505658,ENST00000508482,ENST00000509487,ENST00000511974,ENST00000512549,ENST00000513969,ENST00000544170	LUC7L3	0	+	0.84	1.71	-0.88
4	139140418	139140419	ENST00000280612,ENST00000509248	SLC7A11	0	-	3.68	4.56	-0.88
1	148337316	148337317	ENST00000369188,ENST00000369189,ENST00000369202	logical(0)	0	-	1.81	2.68	-0.88
2	187500934	187500935	ENST00000261023,ENST00000374907,ENST00000433736	ITGAV	0	+	4.99	5.86	-0.88
15	44620985	44620986	ENST00000299957,ENST00000345795,ENST00000360824,ENST00000557945,ENST00000558735,ENST00000559037,ENST00000559222,ENST00000561459	CASC4	0	+	3.65	4.52	-0.87
8	17815284	17815285	ENST00000325083,ENST00000517730,ENST00000517836,ENST00000519253,ENST00000524226	PCM1	0	+	3.26	4.13	-0.87
17	7162245	7162246	ENST00000354429,ENST00000356683,ENST00000396627,ENST00000396628,ENST00000570322,ENST00000571146,ENST00000574993,ENST00000576496	ELP5	0	+	1.26	2.14	-0.87
3	120123698	120123699	ENST00000295633,ENST00000424703	FSTL1	0	-	5.25	6.12	-0.87
8	48962538	48962539	ENST00000324746,ENST00000517630,ENST00000518360,ENST00000520595,ENST00000520809,ENST00000521346,ENST00000521628,ENST00000523111,ENST00000523432	UBE2V2	0	+	3.89	4.76	-0.87
5	40767566	40767567	ENST00000354209,ENST00000397128,ENST00000505783,ENST00000506652	PRKAA1	0	-	4.22	5.09	-0.87
12	4653070	4653071	ENST00000228843,ENST00000321524,ENST00000352618,ENST00000398012,ENST00000442992,ENST00000535558,ENST00000536117,ENST00000536346,ENST00000536886,ENST00000538817,ENST00000543041,ENST00000544029,ENST00000544110,ENST00000544173,ENST00000544927	RAD51AP1	0	+	-0.86	0.01	-0.87
16	58580223	58580224	ENST00000245138,ENST00000317147,ENST00000441024,ENST00000567133,ENST00000567188,ENST00000569240	CNOT1	0	-	4.37	5.24	-0.87
7	86823418	86823419	ENST00000331242,ENST00000394703,ENST00000412139,ENST00000413276,ENST00000414194,ENST00000425406,ENST00000432937,ENST00000447863,ENST00000454008,ENST00000488352,ENST00000547146,ENST00000579677,ENST00000579850,ENST00000582204	DMTF1	0	+	2.49	3.36	-0.87
22	31369587	31369588	ENST00000464734,ENST00000519077,ENST00000521091,ENST00000540687,ENST00000569384	TUG1	0	+	0.42	1.29	-0.87
4	166403511	166403512	ENST00000402744,ENST00000511992	CPE	0	+	0.47	1.33	-0.87
1	154947280	154947281	ENST00000308987,ENST00000368436,ENST00000368439,ENST00000471245,ENST00000473344,ENST00000474215,ENST00000477676	CKS1B	0	+	-0.73	0.14	-0.87
15	85230854	85230855	ENST00000268220,ENST00000455959,ENST00000558134,ENST00000558196,ENST00000558217,ENST00000559729,ENST00000560266,ENST00000560409	SEC11A	0	-	4.63	5.5	-0.87
8	48875600	48875601	ENST00000262105,ENST00000396826,ENST00000519138,ENST00000519170,ENST00000523944	MCM4	0	+	5.02	5.88	-0.86
1	78177430	78177431	ENST00000357428,ENST00000370792,ENST00000370793,ENST00000370794,ENST00000481579,ENST00000527390	USP33	0	-	3.22	4.09	-0.86
2	55518810	55518811	ENST00000263630,ENST00000336838,ENST00000412148,ENST00000413716,ENST00000422883,ENST00000436346,ENST00000444458	CCDC88A	0	-	0.9	1.76	-0.86
7	112102433	112102434	ENST00000005558,ENST00000403825,ENST00000421296,ENST00000466459,ENST00000470441,ENST00000489994,ENST00000535603	IFRD1	0	+	4.21	5.07	-0.86
X	153628967	153628968	ENST00000344746,ENST00000369817,ENST00000406022,ENST00000424325,ENST00000427682,ENST00000428169,ENST00000436473,ENST00000449494,ENST00000451365,ENST00000458500,ENST00000467168,ENST00000482732,ENST00000485196,ENST00000489200,ENST00000491035,ENST00000492572	RPL10	0	+	-1.92	-1.05	-0.86
4	57318218	57318219	ENST00000264221,ENST00000399688,ENST00000505164,ENST00000512576,ENST00000514888	PAICS	0	+	1.94	2.81	-0.86
12	53580293	53580294	ENST00000416904	ZNF740	0	+	2.43	3.29	-0.86
5	169028629	169028630	ENST00000265295,ENST00000507232	SPDL1	0	+	3.33	4.19	-0.86
1	144604508	144604509	ENST00000421407,ENST00000423405,ENST00000429694,ENST00000437133,ENST00000437451,ENST00000446541,ENST00000447534,ENST00000448227,ENST00000449960	logical(0)	0	+	1.4	2.26	-0.86
2	220100307	220100308	ENST00000323348,ENST00000409849,ENST00000410034,ENST00000460966,ENST00000463792,ENST00000466238,ENST00000477479,ENST00000483188	ANKZF1	0	+	1.98	2.84	-0.86
1	32381494	32381495	ENST00000344035,ENST00000356536,ENST00000457805,ENST00000468531,ENST00000470404,ENST00000489313,ENST00000528253,ENST00000532001	PTP4A2	0	-	0.14	1	-0.86
1	148566880	148566881	ENST00000369187,ENST00000442702,ENST00000464336,ENST00000478419,ENST00000488031,ENST00000492711	NBPF15	0	+	1.74	2.59	-0.86
20	47897501	47897502	ENST00000326677,ENST00000371743,ENST00000417721,ENST00000428008,ENST00000441722,ENST00000450535,ENST00000458653	ZFAS1	0	+	2.28	3.14	-0.86
10	79797062	79797063	ENST00000360830,ENST00000372360,ENST00000435275,ENST00000440692,ENST00000464716,ENST00000465692,ENST00000476545,ENST00000478655,ENST00000480662,ENST00000482069,ENST00000485708	RPS24	0	+	2.95	3.81	-0.86
11	747578	747579	ENST00000319006,ENST00000528070,ENST00000528097,ENST00000530119,ENST00000530440,ENST00000532685	TALDO1	0	+	4.11	4.97	-0.86
15	49437160	49437161	ENST00000299259,ENST00000388901,ENST00000542928,ENST00000558545,ENST00000558843,ENST00000561248	COPS2	0	-	4.69	5.54	-0.86
2	58359063	58359064	ENST00000340157,ENST00000412104,ENST00000417641,ENST00000432057,ENST00000435505,ENST00000440705	VRK2	0	+	2.36	3.22	-0.85
5	33456171	33456172	ENST00000265112,ENST00000414361,ENST00000455217,ENST00000502553,ENST00000504698,ENST00000507716,ENST00000508361,ENST00000509731,ENST00000541634	TARS	0	+	7.13	7.99	-0.85
9	136215897	136215898	ENST00000315731,ENST00000323345,ENST00000426651,ENST00000463740,ENST00000468019,ENST00000485706,ENST00000489392,ENST00000496554	RPL7A	0	+	1.02	1.88	-0.85
9	36204176	36204177	ENST00000242285,ENST00000345519,ENST00000396603,ENST00000433436,ENST00000462562,ENST00000464497,ENST00000466396,ENST00000470744,ENST00000493185,ENST00000538225,ENST00000540080	CLTA	0	+	4.46	5.32	-0.85
5	33455809	33455810	ENST00000265112,ENST00000414361,ENST00000455217,ENST00000502553,ENST00000507716,ENST00000508361,ENST00000509731,ENST00000541634	TARS	0	+	5.92	6.77	-0.85
4	139162945	139162946	ENST00000280612	SLC7A11	0	-	3.31	4.16	-0.85
1	33276510	33276511	ENST00000373477,ENST00000472692,ENST00000481895	YARS	0	-	4.76	5.61	-0.85
1	173833620	173833621	ENST00000412059,ENST00000414075,ENST00000422008,ENST00000422183,ENST00000422207,ENST00000430245,ENST00000431268,ENST00000434796,ENST00000436285,ENST00000436656,ENST00000444470,ENST00000448718,ENST00000449289,ENST00000449589,ENST00000450589,ENST00000452197,ENST00000454068,ENST00000454813,ENST00000456812	GAS5	0	-	0.58	1.43	-0.85
4	139103449	139103450	ENST00000280612,ENST00000509248	SLC7A11	0	-	5.11	5.96	-0.85
7	117828459	117828460	ENST00000249299,ENST00000411938,ENST00000422760,ENST00000424702	LSM8	0	+	5.8	6.65	-0.85
9	130210614	130210615	ENST00000361436,ENST00000497322,ENST00000497825,ENST00000536368	RPL12	0	-	1.63	2.48	-0.85
1	161089178	161089179	ENST00000368007,ENST00000368008,ENST00000368009,ENST00000392190,ENST00000461376,ENST00000477684,ENST00000479266,ENST00000485594,ENST00000486962,ENST00000491497,ENST00000492411,ENST00000496768,ENST00000496861	NIT1	0	+	2.6	3.45	-0.85
1	145304652	145304653	ENST00000342960,ENST00000369338,ENST00000369339,ENST00000448873,ENST00000464433,ENST00000465839,ENST00000468030,ENST00000490598	logical(0)	0	+	0.97	1.82	-0.85
22	36914808	36914809	ENST00000216190,ENST00000405442,ENST00000458572,ENST00000541106	EIF3D	0	-	4.15	5	-0.85
11	47833614	47833615	ENST00000378460,ENST00000528071,ENST00000528501,ENST00000530326	NUP160	0	-	4.15	5	-0.85
12	104713363	104713364	ENST00000354940,ENST00000378070,ENST00000388854,ENST00000397736,ENST00000427956,ENST00000429002,ENST00000503506,ENST00000524698,ENST00000525566,ENST00000526390,ENST00000526691,ENST00000526950,ENST00000527688,ENST00000529546,ENST00000540716,ENST00000542918	TXNRD1	0	+	5.56	6.4	-0.85
12	58088709	58088710	ENST00000257966,ENST00000315970,ENST00000389142,ENST00000389146,ENST00000413095,ENST00000435406,ENST00000439210,ENST00000547079,ENST00000549307,ENST00000550372,ENST00000550793,ENST00000550848,ENST00000551035,ENST00000551285,ENST00000552285,ENST00000552423,ENST00000552787,ENST00000553208	OS9	0	+	5.14	5.99	-0.85
2	190313234	190313235	ENST00000314761,ENST00000427960,ENST00000436347,ENST00000472286,ENST00000475596	WDR75	0	+	4.22	5.07	-0.84
7	30661116	30661117	ENST00000389266,ENST00000478124,ENST00000484093	GARS	0	+	3.75	4.6	-0.84
13	98662267	98662268	ENST00000261574,ENST00000357602,ENST00000469360,ENST00000490680,ENST00000491555,ENST00000539640	IPO5	0	+	5.52	6.36	-0.84
17	19651570	19651571	ENST00000225740,ENST00000395555,ENST00000426645,ENST00000439102,ENST00000444455,ENST00000457500,ENST00000468746,ENST00000479677,ENST00000485231,ENST00000485472,ENST00000494157,ENST00000570414,ENST00000573368,ENST00000574162,ENST00000575103,ENST00000575860	ALDH3A1	0	-	0.68	1.52	-0.84
11	47256485	47256486	ENST00000256996,ENST00000378600,ENST00000378601,ENST00000378603	DDB2	0	+	3.14	3.98	-0.84
16	31193985	31193986	ENST00000254108,ENST00000380244,ENST00000487509,ENST00000487974,ENST00000566605,ENST00000568685	FUS	0	+	0.53	1.37	-0.84
6	150164117	150164118	ENST00000239367,ENST00000367368,ENST00000546019	LRP11	0	-	5.22	6.06	-0.84
3	49061926	49061927	ENST00000326739,ENST00000429182,ENST00000463903,ENST00000466147,ENST00000472328,ENST00000481274,ENST00000484872	IMPDH2	0	-	5.92	6.76	-0.84
19	39109967	39109968	ENST00000248342,ENST00000538434,ENST00000545173,ENST00000586513,ENST00000586932,ENST00000588422,ENST00000588934,ENST00000589307,ENST00000591409,ENST00000592558,ENST00000593062,ENST00000593149	EIF3K	0	+	-0.71	0.12	-0.84
17	65344664	65344665	ENST00000356126,ENST00000357146,ENST00000584008,ENST00000584289	PSMD12	0	-	3.35	4.18	-0.84
1	109477245	109477246	ENST00000356970,ENST00000357393,ENST00000369968,ENST00000369969,ENST00000369970,ENST00000369971,ENST00000369976,ENST00000415331,ENST00000473062,ENST00000482889	CLCC1	0	-	1.36	2.2	-0.84
15	55611103	55611104	ENST00000436697,ENST00000561545,ENST00000563262,ENST00000565225,ENST00000567948	PIGBOS1, RAB27A	0	-	0.32	1.16	-0.83
17	74557480	74557481	ENST00000448136,ENST00000493536,ENST00000586942,ENST00000587838,ENST00000590435,ENST00000591956	SNHG16	0	+	3.94	4.77	-0.83
15	85191766	85191767	ENST00000398528,ENST00000434634,ENST00000558019,ENST00000558487,ENST00000558521,ENST00000559015,ENST00000559126,ENST00000559178,ENST00000559224,ENST00000559452,ENST00000559877,ENST00000559994,ENST00000560088,ENST00000560182,ENST00000560252,ENST00000560835,ENST00000561329,ENST00000561447	WDR73	0	-	1.84	2.68	-0.83
17	33895520	33895521	ENST00000592381	LINC02001	0	+	1.21	2.04	-0.83
16	28399827	28399828	ENST00000380876,ENST00000398943,ENST00000398944	EIF3CL	0	-	5.38	6.22	-0.83
14	35072552	35072553	ENST00000355110,ENST00000362031,ENST00000396526,ENST00000396534,ENST00000555416,ENST00000556162,ENST00000556712,ENST00000557265	SNX6	0	-	4.38	5.21	-0.83
1	45480508	45480509	ENST00000246337,ENST00000465678,ENST00000466193,ENST00000472254,ENST00000494399	UROD	0	+	4.38	5.21	-0.83
11	62620545	62620546	ENST00000535076,ENST00000537068,ENST00000537869,ENST00000537925,ENST00000538266,ENST00000538654,ENST00000539921,ENST00000539975,ENST00000540725,ENST00000540865,ENST00000541578,ENST00000541615,ENST00000542112,ENST00000544550,ENST00000545440,ENST00000545688,ENST00000545920	SNHG1	0	-	1.81	2.64	-0.83
19	45162168	45162169	ENST00000187830,ENST00000344956,ENST00000403059,ENST00000406449,ENST00000425690,ENST00000587785,ENST00000592047	PVR	0	+	2.2	3.03	-0.83
9	139620761	139620762	ENST00000414282,ENST00000416970,ENST00000436596,ENST00000447221	SNHG7	0	-	3.78	4.61	-0.83
4	83821228	83821229	ENST00000355196,ENST00000503210,ENST00000504520,ENST00000504718,ENST00000504792,ENST00000504869,ENST00000505028,ENST00000506495,ENST00000507051,ENST00000507660,ENST00000507676,ENST00000508772,ENST00000509007,ENST00000511271,ENST00000512932,ENST00000513581	SEC31A, THAP9-AS1	0	-	0.87	1.69	-0.83
17	57196678	57196679	ENST00000330137,ENST00000437036,ENST00000578105,ENST00000578519,ENST00000580541,ENST00000581068,ENST00000583380,ENST00000583927,ENST00000583976	SKA2	0	-	3.56	4.38	-0.83
5	58272175	58272176	ENST00000309641,ENST00000317118,ENST00000340635,ENST00000358923,ENST00000360047,ENST00000405755,ENST00000502484,ENST00000503258,ENST00000505453,ENST00000507116,ENST00000515011,ENST00000546160	PDE4D	0	-	3.94	4.76	-0.83
5	43702838	43702839	ENST00000264663,ENST00000344920,ENST00000503059,ENST00000512996	NNT	0	+	4.69	5.52	-0.82
13	96489338	96489339	ENST00000376747	UGGT2	0	-	4.15	4.97	-0.82
17	79849717	79849718	ENST00000344877,ENST00000357385,ENST00000392376,ENST00000571024,ENST00000571570,ENST00000571874,ENST00000572639,ENST00000572851,ENST00000574924,ENST00000575195,ENST00000577425,ENST00000577747,ENST00000578544,ENST00000578550,ENST00000579133,ENST00000579978,ENST00000582222,ENST00000583839,ENST00000584197,ENST00000584314,ENST00000585259	ANAPC11	0	+	0.98	1.81	-0.82
16	28414837	28414838	ENST00000380876,ENST00000398943,ENST00000398944	EIF3CL	0	-	6	6.82	-0.82
3	50107985	50107986	ENST00000266022,ENST00000419610,ENST00000421682,ENST00000422955,ENST00000434592,ENST00000442092,ENST00000443081,ENST00000454079,ENST00000539992	RBM6	0	+	3.44	4.26	-0.82
5	54456071	54456072	ENST00000296734,ENST00000502733,ENST00000503787,ENST00000505096,ENST00000506123,ENST00000511617,ENST00000514317,ENST00000515370	GPX8	0	+	-2.29	-1.47	-0.82
17	5329402	5329403	ENST00000327154,ENST00000381208,ENST00000381209,ENST00000405578,ENST00000536255,ENST00000539417,ENST00000570883,ENST00000571043,ENST00000571558,ENST00000571613,ENST00000573126,ENST00000573577,ENST00000574003,ENST00000575112,ENST00000575599	RPAIN	0	+	1.77	2.59	-0.82
9	123550045	123550046	ENST00000340778,ENST00000373926,ENST00000453291,ENST00000474117	FBXW2	0	-	3.28	4.1	-0.82
16	3336149	3336150	ENST00000219069,ENST00000538765,ENST00000573578,ENST00000574253,ENST00000575823	ZNF263	0	+	1.72	2.54	-0.82
12	58109753	58109754	ENST00000257966,ENST00000315970,ENST00000389142,ENST00000389146,ENST00000413095,ENST00000435406,ENST00000439210,ENST00000547079,ENST00000549307,ENST00000550438,ENST00000550699,ENST00000551035,ENST00000552285,ENST00000552787	OS9	0	+	3.41	4.23	-0.82
16	28738116	28738117	ENST00000331666,ENST00000395587,ENST00000564243,ENST00000564839,ENST00000565932,ENST00000566501,ENST00000566519,ENST00000566866	EIF3C	0	+	5.4	6.21	-0.82
3	133305566	133305567	ENST00000264993,ENST00000420115,ENST00000431519,ENST00000503932,ENST00000508481,ENST00000511392,ENST00000515421	CDV3	0	+	0.33	1.15	-0.82
15	25654233	25654234	ENST00000232165,ENST00000566215	UBE3A	0	-	1.32	2.14	-0.82
3	196287865	196287866	ENST00000332629,ENST00000429115,ENST00000433160,ENST00000456677	WDR53	0	-	1.14	1.95	-0.81
20	57572656	57572657	ENST00000217131,ENST00000488395,ENST00000503833	CTSZ	0	-	4.96	5.77	-0.81
19	805187	805188	ENST00000349038,ENST00000350092,ENST00000356948,ENST00000394601,ENST00000585956,ENST00000586944,ENST00000587136,ENST00000587191,ENST00000589569,ENST00000592804	PTBP1	0	+	3.23	4.04	-0.81
X	70516510	70516511	ENST00000276079,ENST00000373841,ENST00000373856,ENST00000413858,ENST00000418921,ENST00000471419,ENST00000471907,ENST00000472185,ENST00000474431,ENST00000481755,ENST00000490044,ENST00000535149	NONO	0	+	2.44	3.26	-0.81
11	94230117	94230118	ENST00000302755,ENST00000534911,ENST00000535502,ENST00000538535,ENST00000539883,ENST00000540349,ENST00000541144,ENST00000544253,ENST00000544514,ENST00000544612,ENST00000545130	ANKRD49	0	+	1.22	2.03	-0.81
1	220180542	220180543	ENST00000366923,ENST00000464052	EPRS	0	-	5.43	6.24	-0.81
11	62652829	62652830	ENST00000338663,ENST00000377889,ENST00000377890,ENST00000377891,ENST00000377892,ENST00000457660,ENST00000535296,ENST00000535768,ENST00000536981,ENST00000538682,ENST00000539507,ENST00000539891,ENST00000541425,ENST00000542922,ENST00000546312	SLC3A2	0	+	4.57	5.38	-0.81
2	74755373	74755374	ENST00000377526,ENST00000425118,ENST00000463900,ENST00000464887,ENST00000466894,ENST00000486234	AUP1	0	-	5.17	5.98	-0.81
1	173837096	173837097	ENST00000412059,ENST00000416952,ENST00000421068,ENST00000422183,ENST00000430245,ENST00000431268,ENST00000432536,ENST00000436285,ENST00000436656,ENST00000442067,ENST00000443799,ENST00000448718,ENST00000449289,ENST00000449589,ENST00000450589,ENST00000451607,ENST00000452197,ENST00000454068,ENST00000455838,ENST00000456293,ENST00000456812,ENST00000458220	GAS5	0	-	3.02	3.83	-0.81
7	44155363	44155364	ENST00000223361,ENST00000406581,ENST00000452185,ENST00000489883	POLD2	0	-	-0.75	0.06	-0.81
17	16343567	16343568	ENST00000460249,ENST00000470491,ENST00000472293,ENST00000472367,ENST00000475947,ENST00000475953,ENST00000477249,ENST00000478103,ENST00000480811,ENST00000481027,ENST00000481898,ENST00000483140,ENST00000483588,ENST00000484836,ENST00000487066,ENST00000491009,ENST00000492250,ENST00000497774,ENST00000578757,ENST00000579473,ENST00000580180,ENST00000580770,ENST00000581361,ENST00000581718,ENST00000581913…	LRRC75A-AS1	0	+	5.44	6.25	-0.81
16	28723108	28723109	ENST00000331666,ENST00000395587,ENST00000563139,ENST00000564243,ENST00000566501,ENST00000566866,ENST00000568426,ENST00000569690	EIF3C	0	+	6.01	6.82	-0.81
18	20514041	20514042	ENST00000327155,ENST00000360790,ENST00000399721,ENST00000399722,ENST00000399725,ENST00000577588,ENST00000579124,ENST00000581819,ENST00000582354,ENST00000583594,ENST00000583700	RBBP8	0	+	0.63	1.43	-0.81
22	30976556	30976557	ENST00000335214,ENST00000354694,ENST00000402281,ENST00000402284,ENST00000405677	PES1	0	-	4.07	4.88	-0.81
3	139067166	139067167	ENST00000310776,ENST00000465056,ENST00000465373,ENST00000466690,ENST00000478464,ENST00000480644,ENST00000480938,ENST00000483545,ENST00000495075,ENST00000498505	MRPS22	0	+	3.76	4.57	-0.81
7	128399091	128399092	ENST00000249364,ENST00000449187,ENST00000479257,ENST00000493278,ENST00000535011,ENST00000535623,ENST00000538546,ENST00000542996	CALU	0	+	6.36	7.16	-0.8
1	197063212	197063213	ENST00000294732,ENST00000367408,ENST00000367409	ASPM	0	-	4.09	4.89	-0.8
18	9936210	9936211	ENST00000340541,ENST00000400000,ENST00000577901,ENST00000583475,ENST00000583879,ENST00000584796	VAPA	0	+	5.94	6.74	-0.8
9	17717	17718	ENST00000330546,ENST00000399972,ENST00000442898,ENST00000442926	WASHC1	0	-	2.01	2.82	-0.8
2	61416043	61416044	ENST00000398571,ENST00000411912,ENST00000436269,ENST00000492604	USP34	0	-	2.73	3.53	-0.8
11	93529706	93529707	ENST00000251871,ENST00000525026,ENST00000531920,ENST00000533133,ENST00000533367	MED17	0	+	2.72	3.53	-0.8
22	39712709	39712710	ENST00000216146,ENST00000401609,ENST00000402527,ENST00000420536,ENST00000427905,ENST00000453303,ENST00000465618,ENST00000484358	RPL3	0	-	4.84	5.64	-0.8
1	243305586	243305587	ENST00000336415,ENST00000366542,ENST00000366543,ENST00000366544,ENST00000413359,ENST00000464936,ENST00000468254,ENST00000481987,ENST00000490813,ENST00000492145	CEP170	0	-	0.35	1.15	-0.8
7	128407709	128407710	ENST00000249364,ENST00000449187,ENST00000479257,ENST00000493278,ENST00000535011,ENST00000535623,ENST00000538546,ENST00000542996	CALU	0	+	6.04	6.84	-0.8
8	48845578	48845579	ENST00000314191,ENST00000338368,ENST00000518216,ENST00000523565	PRKDC	0	-	4.4	5.2	-0.8
14	59950525	59950526	ENST00000247194,ENST00000481608,ENST00000487285,ENST00000527981,ENST00000554253	L3HYPDH	0	-	-0.62	0.18	-0.8
17	61893033	61893034	ENST00000359353,ENST00000389924,ENST00000457800,ENST00000578593,ENST00000578681,ENST00000579539,ENST00000583590,ENST00000584010,ENST00000584951	DDX42	0	+	3.96	4.76	-0.8
3	52561631	52561632	ENST00000307076,ENST00000307092,ENST00000422318,ENST00000459839,ENST00000463947,ENST00000466112,ENST00000478091,ENST00000489316,ENST00000492555	NT5DC2	0	-	3.17	3.97	-0.8
12	6680033	6680034	ENST00000309577,ENST00000357008,ENST00000535717,ENST00000544040,ENST00000544484	CHD4	0	-	3.08	3.88	-0.8
1	220154096	220154097	ENST00000366923	EPRS	0	-	4.87	5.67	-0.8
1	154961325	154961326	ENST00000292180,ENST00000295530,ENST00000315144,ENST00000368428,ENST00000368431,ENST00000368432,ENST00000368433,ENST00000405236,ENST00000489992	FLAD1	0	+	-0.88	-0.09	-0.8
12	51442968	51442969	ENST00000262055,ENST00000380123,ENST00000380135,ENST00000418425,ENST00000546992,ENST00000547008,ENST00000547029,ENST00000547256,ENST00000547318,ENST00000547555,ENST00000547660,ENST00000547877,ENST00000548209,ENST00000548251,ENST00000548401,ENST00000548516,ENST00000549340,ENST00000549686,ENST00000550100,ENST00000550274,ENST00000550442,ENST00000550446,ENST00000550715,ENST00000550755,ENST00000550814…	LETMD1	0	+	0.71	1.51	-0.8
12	104705190	104705191	ENST00000354940,ENST00000378070,ENST00000388854,ENST00000397736,ENST00000427956,ENST00000429002,ENST00000503506,ENST00000524698,ENST00000525566,ENST00000526266,ENST00000526390,ENST00000526580,ENST00000526691,ENST00000526950,ENST00000527335,ENST00000527688,ENST00000529546,ENST00000529751,ENST00000529784,ENST00000531689,ENST00000531691,ENST00000540716,ENST00000542918	TXNRD1	0	+	5.2	5.99	-0.8
1	63919587	63919588	ENST00000271002,ENST00000283568,ENST00000371092,ENST00000460394,ENST00000461681,ENST00000462285,ENST00000463803,ENST00000476508,ENST00000489099,ENST00000489863	ITGB3BP	0	-	0.56	1.35	-0.79
11	95561191	95561192	ENST00000325486,ENST00000325542,ENST00000535224,ENST00000537093,ENST00000537677,ENST00000538158,ENST00000539855,ENST00000540830,ENST00000541150	CEP57	0	+	3.94	4.74	-0.79
8	97299374	97299375	ENST00000337004,ENST00000455950,ENST00000517309,ENST00000517557,ENST00000518776	PTDSS1	0	+	4.68	5.48	-0.79
12	51449804	51449805	ENST00000262055,ENST00000380123,ENST00000380135,ENST00000418425,ENST00000547008,ENST00000547029,ENST00000547256,ENST00000547318,ENST00000547555,ENST00000547660,ENST00000547877,ENST00000548209,ENST00000548251,ENST00000548516,ENST00000549340,ENST00000549686,ENST00000550100,ENST00000550442,ENST00000550446,ENST00000550715,ENST00000550814,ENST00000550929,ENST00000551477,ENST00000551931,ENST00000552430…	LETMD1	0	+	2.01	2.8	-0.79
13	47351589	47351590	ENST00000378697,ENST00000378720,ENST00000412582,ENST00000471867	ESD	0	-	4.93	5.72	-0.79
17	74553939	74553940	ENST00000493536,ENST00000586846,ENST00000586942,ENST00000590435,ENST00000591956	SNHG16	0	+	-2.39	-1.6	-0.79
1	76255959	76255960	ENST00000471759,ENST00000473406,ENST00000485459,ENST00000489450,ENST00000491266,ENST00000496055,ENST00000535300	RABGGTB	0	+	1.12	1.92	-0.79
20	29631629	29631630	ENST00000278882,ENST00000358464	FRG1BP, FRG1CP	0	+	1.46	2.25	-0.79
8	67958045	67958046	ENST00000357849,ENST00000517736,ENST00000517834,ENST00000518374,ENST00000521386,ENST00000521509,ENST00000523086,ENST00000523890	COPS5, PPP1R42	0	-	3.99	4.78	-0.79
18	45374844	45374845	ENST00000262160,ENST00000356825,ENST00000402690,ENST00000586040,ENST00000591214	SMAD2	0	-	4.85	5.64	-0.79
2	219612448	219612449	ENST00000258398,ENST00000392102,ENST00000417196,ENST00000434241,ENST00000442769,ENST00000448224,ENST00000457313,ENST00000465558,ENST00000467841,ENST00000480472,ENST00000480929,ENST00000494428	TTLL4	0	+	0.6	1.39	-0.79
17	40970560	40970561	ENST00000361523,ENST00000438274,ENST00000543382,ENST00000586589,ENST00000589493,ENST00000589663,ENST00000590099,ENST00000593205	BECN1	0	-	4.52	5.32	-0.79
20	29632721	29632722	ENST00000278882,ENST00000358464	FRG1BP, FRG1CP	0	+	0.39	1.18	-0.79
6	43593098	43593099	ENST00000307114,ENST00000307126,ENST00000442748,ENST00000452781,ENST00000476510,ENST00000478872,ENST00000480263	GTPBP2	0	-	1.95	2.74	-0.79
12	76461149	76461150	ENST00000261182,ENST00000393263,ENST00000431879,ENST00000535020,ENST00000540878,ENST00000542344,ENST00000544816,ENST00000547479,ENST00000547529,ENST00000547704,ENST00000547773,ENST00000548044,ENST00000548273,ENST00000549596,ENST00000549988,ENST00000550934,ENST00000551524,ENST00000551600,ENST00000551992,ENST00000552056,ENST00000552147,ENST00000552342	NAP1L1	0	-	4.42	5.21	-0.79
2	190627409	190627410	ENST00000264151,ENST00000517895,ENST00000518114,ENST00000519810,ENST00000520350,ENST00000521630,ENST00000522700,ENST00000524043	OSGEPL1	0	-	1.21	2	-0.79
11	65769509	65769510	ENST00000525767,ENST00000526449,ENST00000526451,ENST00000527051,ENST00000527249,ENST00000529964,ENST00000529973,ENST00000530462,ENST00000532707,ENST00000533544	EIF1AD	0	-	-1.35	-0.57	-0.79
12	9096395	9096396	ENST00000000412,ENST00000537621,ENST00000541507,ENST00000543258,ENST00000543704,ENST00000543834	M6PR	0	-	4.66	5.45	-0.79
12	51442968	51442969	ENST00000262055,ENST00000380123,ENST00000380135,ENST00000418425,ENST00000546992,ENST00000547008,ENST00000547029,ENST00000547256,ENST00000547318,ENST00000547555,ENST00000547660,ENST00000547877,ENST00000548209,ENST00000548251,ENST00000548401,ENST00000548516,ENST00000549340,ENST00000549686,ENST00000550100,ENST00000550442,ENST00000550446,ENST00000550715,ENST00000550755,ENST00000550814,ENST00000550929…	LETMD1	0	+	-0.92	-0.13	-0.79
2	196573568	196573569	ENST00000359634,ENST00000409086,ENST00000430412,ENST00000465851,ENST00000541054	SLC39A10	0	+	3.87	4.66	-0.79
7	50516814	50516815	ENST00000356889,ENST00000395556,ENST00000419119,ENST00000420829,ENST00000422854,ENST00000433017,ENST00000435566,ENST00000436590,ENST00000440350,ENST00000448788	FIGNL1	0	-	-0.31	0.47	-0.79
2	26437310	26437311	ENST00000380649,ENST00000457468,ENST00000471743	HADHA	0	-	4.18	4.96	-0.79
17	36358840	36358841	ENST00000312412,ENST00000400815,ENST00000518004,ENST00000520237,ENST00000520499,ENST00000523052,ENST00000523089,ENST00000544906	logical(0)	0	-	-1.45	-0.66	-0.78
7	112095922	112095923	ENST00000005558,ENST00000403825,ENST00000429071,ENST00000440625,ENST00000443101,ENST00000476927,ENST00000535603	IFRD1	0	+	5.17	5.95	-0.78
X	53458744	53458745	ENST00000168216,ENST00000375298,ENST00000375304,ENST00000477706	HSD17B10	0	-	5.62	6.41	-0.78
17	40027940	40027941	ENST00000352035,ENST00000353196,ENST00000393896,ENST00000537919,ENST00000588779,ENST00000590151	ACLY	0	-	5.1	5.89	-0.78
9	130575602	130575603	ENST00000467826,ENST00000469468,ENST00000475270	FPGS	0	+	-1.82	-1.04	-0.78
5	148886588	148886589	ENST00000261798,ENST00000322237,ENST00000377843,ENST00000503350,ENST00000504676,ENST00000515435,ENST00000515768	CSNK1A1	0	-	2.96	3.74	-0.78
9	95012993	95012994	ENST00000375629,ENST00000375643,ENST00000421189,ENST00000436450,ENST00000443024,ENST00000447699,ENST00000449893,ENST00000467876	IARS	0	-	5.33	6.12	-0.78
22	29195043	29195044	ENST00000216037,ENST00000344347,ENST00000403532,ENST00000405219,ENST00000415306,ENST00000482720	XBP1	0	-	4.47	5.25	-0.78
10	17277888	17277889	ENST00000224237,ENST00000469543,ENST00000487938,ENST00000544301	VIM	0	+	7.3	8.08	-0.78
2	206994810	206994811	ENST00000233190,ENST00000423725,ENST00000432169,ENST00000440274,ENST00000449699,ENST00000455934,ENST00000457011,ENST00000498520	NDUFS1	0	-	5.33	6.12	-0.78
5	162864671	162864672	ENST00000511683,ENST00000512163	CCNG1	0	+	-2.33	-1.55	-0.78
14	53326289	53326290	ENST00000341590,ENST00000343279,ENST00000395631,ENST00000399304,ENST00000553373,ENST00000553663,ENST00000553768,ENST00000554152,ENST00000555546,ENST00000557255	FERMT2	0	-	3.99	4.77	-0.78
3	160129765	160129766	ENST00000344722,ENST00000357388,ENST00000360111,ENST00000462787,ENST00000465563,ENST00000468653,ENST00000469762,ENST00000469858,ENST00000470240,ENST00000472282,ENST00000472991,ENST00000487747,ENST00000489573,ENST00000494612,ENST00000497984	SMC4	0	+	-4.83	-4.05	-0.78
2	242439586	242439587	ENST00000316586,ENST00000401869,ENST00000403346,ENST00000405585,ENST00000405883,ENST00000413760,ENST00000423004,ENST00000424537,ENST00000429279,ENST00000435225,ENST00000436402,ENST00000440109,ENST00000442307,ENST00000450497,ENST00000461760,ENST00000479442,ENST00000487962,ENST00000492127,ENST00000496159,ENST00000535007,ENST00000543554	STK25	0	-	4.42	5.2	-0.78
11	57099140	57099141	ENST00000278412,ENST00000293880	SSRP1	0	-	5.16	5.94	-0.78
17	48826705	48826706	ENST00000240304,ENST00000393227,ENST00000503728,ENST00000504065,ENST00000505658,ENST00000508482,ENST00000509487,ENST00000511974,ENST00000512549,ENST00000513969,ENST00000544170	LUC7L3	0	+	1.91	2.69	-0.78
12	109539804	109539805	ENST00000242576,ENST00000336865,ENST00000446767,ENST00000539287	UNG	0	+	4.33	5.11	-0.78
12	121766117	121766118	ENST00000261819,ENST00000344395,ENST00000441917,ENST00000534976,ENST00000535472,ENST00000535482,ENST00000535641,ENST00000538334,ENST00000539079,ENST00000541887,ENST00000543649,ENST00000544314,ENST00000545218	ANAPC5	0	-	4.21	4.99	-0.78
15	65849241	65849242	ENST00000261875,ENST00000442729,ENST00000562832,ENST00000562901,ENST00000565299,ENST00000566074,ENST00000566511,ENST00000568793,ENST00000569894	HACD3	0	+	4.38	5.16	-0.78
2	54859905	54859906	ENST00000333896,ENST00000356805	SPTBN1	0	+	4.9	5.68	-0.78
19	11306296	11306297	ENST00000355150,ENST00000432929,ENST00000586659,ENST00000588724,ENST00000589359,ENST00000590400,ENST00000590685,ENST00000592215,ENST00000592675,ENST00000592903	KANK2	0	-	-0.8	-0.02	-0.78
14	104151373	104151374	ENST00000246489,ENST00000334553,ENST00000347839,ENST00000348520,ENST00000380038,ENST00000389744,ENST00000445352,ENST00000452929,ENST00000472726,ENST00000535194,ENST00000537046,ENST00000553286,ENST00000553325,ENST00000553680,ENST00000554228,ENST00000554280,ENST00000555836,ENST00000555856,ENST00000557450,ENST00000557575	KLC1	0	+	1.96	2.73	-0.77
2	11354481	11354482	ENST00000315872,ENST00000401753	ROCK2	0	-	3.61	4.38	-0.77
1	110551767	110551768	ENST00000359172,ENST00000369799,ENST00000393614,ENST00000475081	AHCYL1	0	+	4.7	5.47	-0.77
8	109228639	109228640	ENST00000220849,ENST00000519030,ENST00000519517,ENST00000519627,ENST00000521614,ENST00000522352	EIF3E	0	-	4.21	4.98	-0.77
5	137521399	137521400	ENST00000394894,ENST00000502338,ENST00000508792	KIF20A	0	+	5.3	6.08	-0.77
8	86131550	86131551	ENST00000321777,ENST00000417663,ENST00000421308,ENST00000431163,ENST00000458398,ENST00000518562,ENST00000523245,ENST00000523281,ENST00000524353,ENST00000545322	C8orf59	0	-	-1.27	-0.49	-0.77
5	112222710	112222711	ENST00000261482,ENST00000379638,ENST00000474542,ENST00000497856,ENST00000504247,ENST00000511865,ENST00000513339,ENST00000545426	REEP5	0	-	4.27	5.04	-0.77
10	27423758	27423759	ENST00000326799,ENST00000375972,ENST00000376016,ENST00000396296,ENST00000427324,ENST00000463270,ENST00000491542,ENST00000493741	YME1L1	0	-	4.37	5.14	-0.77
19	3981335	3981336	ENST00000309311	EEF2	0	-	5.01	5.78	-0.77
14	53251213	53251214	ENST00000216410,ENST00000553987,ENST00000554230,ENST00000557604	GNPNAT1	0	-	3.21	3.98	-0.77
X	100653771	100653772	ENST00000218516,ENST00000466414,ENST00000468823,ENST00000493905	GLA	0	-	4.18	4.94	-0.77
10	74095536	74095537	ENST00000394903,ENST00000444643,ENST00000461919	DNAJB12	0	-	0.62	1.39	-0.77
19	18423412	18423413	ENST00000252816	LSM4	0	-	5.44	6.2	-0.77
4	83346714	83346715	ENST00000295470,ENST00000349655,ENST00000502762,ENST00000507721	HNRNPDL	0	-	-2.46	-1.7	-0.77
X	48935300	48935301	ENST00000322995,ENST00000356463,ENST00000367375,ENST00000376357,ENST00000376358,ENST00000376368,ENST00000376372,ENST00000396681,ENST00000419567,ENST00000465382,ENST00000465431,ENST00000465806,ENST00000470270,ENST00000471338,ENST00000472654,ENST00000473974,ENST00000474053,ENST00000474217,ENST00000475880,ENST00000476728,ENST00000485908,ENST00000496803,ENST00000553851	WDR45, PRAF2	0	-	0.48	1.24	-0.77
16	22490452	22490453	ENST00000309865,ENST00000378955,ENST00000415654,ENST00000431681	SMG1P1, NPIPB5	0	+	2.55	3.32	-0.76
19	12790973	12790974	ENST00000210060,ENST00000351660	DHPS	0	-	3.37	4.14	-0.76
3	148749986	148749987	ENST00000392912,ENST00000465259,ENST00000494055	HLTF	0	-	-1.94	-1.18	-0.76
7	65444712	65444713	ENST00000304895,ENST00000345660,ENST00000421103,ENST00000429291,ENST00000430730,ENST00000446111,ENST00000447929,ENST00000452642,ENST00000475316,ENST00000476486,ENST00000478118,ENST00000479038	GUSB	0	-	2.77	3.53	-0.76
22	20109944	20109945	ENST00000331821,ENST00000402752,ENST00000411892,ENST00000416427,ENST00000418705,ENST00000421656,ENST00000423859,ENST00000430524,ENST00000435265,ENST00000448394,ENST00000486575,ENST00000488484	RANBP1	0	+	3.87	4.63	-0.76
1	40737707	40737708	ENST00000372759	ZMPSTE24	0	+	4.08	4.85	-0.76
14	51390685	51390686	ENST00000216392,ENST00000531889,ENST00000532462,ENST00000544180	PYGL	0	-	2.64	3.4	-0.76
16	31198157	31198158	ENST00000254108,ENST00000380244,ENST00000474990,ENST00000487509,ENST00000566605,ENST00000568685,ENST00000568901,ENST00000570090	FUS	0	+	1.62	2.38	-0.76
3	150263488	150263489	ENST00000239944,ENST00000479209,ENST00000487153,ENST00000491660	SERP1	0	-	5.58	6.34	-0.76
5	72347233	72347234	ENST00000341845,ENST00000430046,ENST00000503302,ENST00000512348	FCHO2	0	+	0.75	1.51	-0.76
2	27435335	27435336	ENST00000380171,ENST00000405489,ENST00000419744,ENST00000484646	ATRAID	0	+	3.91	4.67	-0.76
11	62620126	62620127	ENST00000541578,ENST00000541615,ENST00000542112,ENST00000545440	SNHG1	0	-	-4.75	-3.99	-0.76
12	105516016	105516017	ENST00000311317,ENST00000332180,ENST00000547404,ENST00000550053	WASHC4	0	+	3.09	3.85	-0.76
1	156563347	156563348	ENST00000368234,ENST00000368235,ENST00000488840	NAXE	0	+	5.18	5.94	-0.76
5	173040132	173040133	ENST00000285908,ENST00000311086,ENST00000462674,ENST00000471339,ENST00000477985,ENST00000480951,ENST00000518658	BOD1	0	-	2.5	3.26	-0.76
19	19105173	19105174	ENST00000330854,ENST00000337018,ENST00000452918	SUGP2	0	-	2.58	3.34	-0.76
15	72642857	72642858	ENST00000268097,ENST00000379915,ENST00000429918,ENST00000457859,ENST00000563762,ENST00000566304,ENST00000566672,ENST00000567027,ENST00000567159,ENST00000567411,ENST00000568777,ENST00000569410	HEXA	0	-	5.3	6.06	-0.76
5	169018228	169018229	ENST00000265295,ENST00000503871,ENST00000505977,ENST00000507232,ENST00000508247,ENST00000510751,ENST00000512028,ENST00000513795,ENST00000513941	SPDL1	0	+	4.32	5.08	-0.76
5	90674509	90674510	ENST00000265138,ENST00000503192,ENST00000507075,ENST00000508948,ENST00000514284	ARRDC3	0	-	4.46	5.22	-0.76
6	99858615	99858616	ENST00000369239,ENST00000438806,ENST00000478777	PNISR	0	-	3.93	4.69	-0.76
8	38853936	38853937	ENST00000397070,ENST00000412303,ENST00000456397,ENST00000456845,ENST00000517872,ENST00000519186,ENST00000520152,ENST00000522142,ENST00000522434	TM2D2	0	-	-1.91	-1.15	-0.76
1	151138679	151138680	ENST00000368902,ENST00000368905,ENST00000461862,ENST00000471039	SCNM1	0	+	2.47	3.23	-0.76
15	91517813	91517814	ENST00000361188,ENST00000361919,ENST00000394249,ENST00000442656,ENST00000555455,ENST00000559326,ENST00000559828,ENST00000560914	PRC1	0	-	5.47	6.22	-0.76
4	109762849	109762850	ENST00000399126,ENST00000399127,ENST00000399132,ENST00000494183	COL25A1	0	-	3.2	3.95	-0.75
1	76257256	76257257	ENST00000319942,ENST00000461653,ENST00000467748,ENST00000470201,ENST00000471759,ENST00000473406,ENST00000485459,ENST00000491266,ENST00000496055,ENST00000535300	RABGGTB	0	+	3.85	4.6	-0.75
1	220160482	220160483	ENST00000366923	EPRS	0	-	4.94	5.69	-0.75
1	224544695	224544696	ENST00000366856,ENST00000366857,ENST00000366858,ENST00000366860,ENST00000465271,ENST00000468318	CNIH4	0	+	4.24	4.99	-0.75
19	59063624	59063625	ENST00000312547	CHMP2A	0	-	3.8	4.55	-0.75
10	12212897	12212898	ENST00000378929,ENST00000378937,ENST00000378940,ENST00000378952,ENST00000491614,ENST00000537776	NUDT5	0	-	4.13	4.88	-0.75
12	56197411	56197412	ENST00000336133,ENST00000444631,ENST00000546604,ENST00000546837,ENST00000552080,ENST00000552207,ENST00000552884	SARNP	0	-	5.91	6.66	-0.75
17	16342728	16342729	ENST00000460249,ENST00000470491,ENST00000472293,ENST00000472367,ENST00000475947,ENST00000475953,ENST00000477249,ENST00000478103,ENST00000480811,ENST00000481027,ENST00000481898,ENST00000483140,ENST00000483588,ENST00000484836,ENST00000487066,ENST00000491009,ENST00000492250,ENST00000497774,ENST00000578380,ENST00000578757,ENST00000579473,ENST00000580180,ENST00000580770,ENST00000581361,ENST00000581718…	LRRC75A-AS1	0	+	1.58	2.32	-0.75
8	97244000	97244001	ENST00000287022,ENST00000517523,ENST00000517603,ENST00000518406,ENST00000518876,ENST00000519322,ENST00000521036,ENST00000521948,ENST00000523920	UQCRB	0	-	-1.02	-0.27	-0.75
X	70775944	70775945	ENST00000373701,ENST00000373719,ENST00000459760,ENST00000462638,ENST00000466181,ENST00000488174	OGT	0	+	4.53	5.28	-0.75
17	8077836	8077837	ENST00000316425,ENST00000431792,ENST00000437139,ENST00000449985,ENST00000526920,ENST00000529756,ENST00000532998,ENST00000533070	TMEM107	0	-	1.23	1.98	-0.75
16	87872318	87872319	ENST00000261622,ENST00000565644	SLC7A5	0	-	3.63	4.38	-0.75
12	49717820	49717821	ENST00000257909,ENST00000380327,ENST00000546735,ENST00000546776,ENST00000547807,ENST00000548311,ENST00000548817,ENST00000549275,ENST00000549534,ENST00000549891,ENST00000550346,ENST00000550709,ENST00000551192,ENST00000551245,ENST00000551567	TROAP	0	+	0.48	1.23	-0.75
22	22161951	22161952	ENST00000215832,ENST00000398822,ENST00000544786	MAPK1	0	-	3.96	4.71	-0.75
1	154961325	154961326	ENST00000292180,ENST00000295530,ENST00000315144,ENST00000368428,ENST00000368431,ENST00000368432,ENST00000368433,ENST00000405236,ENST00000489992	FLAD1	0	+	1.99	2.74	-0.75
6	52317635	52317636	ENST00000371068,ENST00000433625,ENST00000480623,ENST00000538167	EFHC1	0	+	-0.44	0.3	-0.74
3	179336309	179336310	ENST00000259037,ENST00000359944,ENST00000468210,ENST00000471112,ENST00000472629,ENST00000473500,ENST00000476587,ENST00000480374,ENST00000482604,ENST00000493716,ENST00000493866	NDUFB5	0	+	5.46	6.2	-0.74
1	93297674	93297675	ENST00000315741,ENST00000370321,ENST00000461952,ENST00000470843,ENST00000490963	RPL5	0	+	5.84	6.58	-0.74
10	112645124	112645125	ENST00000280154,ENST00000393104,ENST00000444997,ENST00000462577,ENST00000467574,ENST00000481353,ENST00000492932	PDCD4	0	+	4.4	5.15	-0.74
2	190313234	190313235	ENST00000314761,ENST00000427960,ENST00000436347,ENST00000472286,ENST00000475596	WDR75	0	+	0.53	1.27	-0.74
9	132741595	132741596	ENST00000355681,ENST00000372416,ENST00000420781,ENST00000446176,ENST00000449089,ENST00000491905	FNBP1	0	-	1.07	1.82	-0.74
20	17581690	17581691	ENST00000246069,ENST00000449141,ENST00000474024,ENST00000543261	DSTN	0	+	6.07	6.81	-0.74
11	18369466	18369467	ENST00000265963,ENST00000418116,ENST00000453096,ENST00000530496,ENST00000534641	GTF2H1	0	+	3.28	4.02	-0.74
15	66824741	66824742	ENST00000307897,ENST00000446801,ENST00000535141,ENST00000565627	ZWILCH	0	+	4.24	4.98	-0.74
17	54978778	54978779	ENST00000316881,ENST00000537230,ENST00000570473,ENST00000570749,ENST00000572021	TRIM25	0	-	1.13	1.88	-0.74
2	11355634	11355635	ENST00000261535,ENST00000315872,ENST00000401753	ROCK2	0	-	3.56	4.31	-0.74
2	113074909	113074910	ENST00000409871	ZC3H6	0	+	0.49	1.23	-0.74
5	14331009	14331010	ENST00000344204,ENST00000509967,ENST00000512070,ENST00000513206,ENST00000515144,ENST00000537187	TRIO	0	+	3.71	4.45	-0.74
3	128620192	128620193	ENST00000308982,ENST00000505192,ENST00000505867,ENST00000508971,ENST00000511227,ENST00000511526	ACAD9	0	+	2	2.74	-0.74
6	52130871	52130872	ENST00000229854,ENST00000419835,ENST00000421471	MCM3	0	-	0.54	1.28	-0.74
12	48539098	48539099	ENST00000312352,ENST00000340802,ENST00000359794,ENST00000395233,ENST00000546964,ENST00000547581,ENST00000547587,ENST00000551804	PFKM	0	+	4.39	5.13	-0.74
21	34956894	34956895	ENST00000303071,ENST00000303113,ENST00000417871,ENST00000432378,ENST00000437395,ENST00000440810,ENST00000442660,ENST00000444517,ENST00000453626,ENST00000457359	DONSON	0	-	3.05	3.79	-0.74
17	57644155	57644156	ENST00000251241,ENST00000425628,ENST00000451169,ENST00000577596,ENST00000580030,ENST00000580218,ENST00000584385	DHX40	0	+	3.9	4.64	-0.74
10	121598045	121598046	ENST00000360003,ENST00000369077,ENST00000466047	MCMBP	0	-	4.61	5.34	-0.74
1	202304772	202304773	ENST00000367274,ENST00000460852,ENST00000487227	UBE2T	0	-	-0.88	-0.14	-0.74
2	97830206	97830207	ENST00000420699,ENST00000461153	ANKRD36	0	+	-0.14	0.6	-0.74
4	99823025	99823026	ENST00000280892,ENST00000450253,ENST00000504432,ENST00000504472,ENST00000505829,ENST00000505992,ENST00000507665,ENST00000511644,ENST00000515638	EIF4E	0	-	0.59	1.33	-0.74
3	182631782	182631783	ENST00000323116,ENST00000466758,ENST00000490303,ENST00000491699,ENST00000498086	ATP11B	0	+	2	2.74	-0.74
14	62188541	62188542	ENST00000323441,ENST00000337138,ENST00000394997,ENST00000539097,ENST00000553999,ENST00000556237,ENST00000557206,ENST00000557446,ENST00000557538	HIF1A	0	+	6.42	7.16	-0.74
21	45108121	45108122	ENST00000340648,ENST00000470886	RRP1B	0	+	3.46	4.2	-0.74
12	51450285	51450286	ENST00000262055,ENST00000380123,ENST00000380135,ENST00000418425,ENST00000546814,ENST00000547008,ENST00000547029,ENST00000547256,ENST00000547318,ENST00000547555,ENST00000547660,ENST00000547877,ENST00000548516,ENST00000549340,ENST00000549395,ENST00000549686,ENST00000550100,ENST00000550274,ENST00000550446,ENST00000550715,ENST00000550814,ENST00000550929,ENST00000551477,ENST00000551931,ENST00000552433…	LETMD1	0	+	0.2	0.94	-0.74
11	68663981	68663982	ENST00000362034,ENST00000450904,ENST00000541265,ENST00000541279,ENST00000544567,ENST00000565125,ENST00000567045	MRPL21	0	-	3.8	4.54	-0.74
16	2503310	2503311	ENST00000293968,ENST00000397066	CCNF	0	+	0.64	1.37	-0.74
5	93954470	93954471	ENST00000265140,ENST00000504099,ENST00000508130,ENST00000508383	SLF1	0	+	3.17	3.91	-0.73
12	76448797	76448798	ENST00000261182,ENST00000393263,ENST00000431879,ENST00000535020,ENST00000540878,ENST00000542344,ENST00000544816,ENST00000547529,ENST00000547773,ENST00000547993,ENST00000548044,ENST00000548273,ENST00000549596,ENST00000550934,ENST00000551992,ENST00000552056,ENST00000552147,ENST00000552342	NAP1L1	0	-	5.62	6.35	-0.73
18	9931959	9931960	ENST00000340541,ENST00000400000,ENST00000577901,ENST00000583879,ENST00000584796,ENST00000585042	VAPA	0	+	3.86	4.59	-0.73
7	134853719	134853720	ENST00000393114,ENST00000424142,ENST00000430372,ENST00000435834,ENST00000459937,ENST00000472428,ENST00000477820,ENST00000481410,ENST00000483029,ENST00000486115,ENST00000487774,ENST00000488161	C7orf49	0	-	-2.43	-1.7	-0.73
21	30432860	30432861	ENST00000286788,ENST00000389159,ENST00000432178,ENST00000457162,ENST00000470450,ENST00000496121,ENST00000540844,ENST00000542732	CCT8	0	-	3.93	4.66	-0.73
18	20569281	20569282	ENST00000327155,ENST00000360790,ENST00000399721,ENST00000399722,ENST00000399725,ENST00000577445,ENST00000585177	RBBP8	0	+	3.57	4.3	-0.73
1	148568877	148568878	ENST00000369187,ENST00000442702,ENST00000464336,ENST00000478419,ENST00000488031	NBPF15	0	+	0.17	0.9	-0.73
14	78177223	78177224	ENST00000238688,ENST00000553981,ENST00000554074,ENST00000555890,ENST00000556310,ENST00000556375,ENST00000556831,ENST00000556956,ENST00000557342,ENST00000557431,ENST00000557623	SLIRP	0	+	-5.87	-5.14	-0.73
X	154444852	154444853	ENST00000286428,ENST00000535916	VBP1	0	+	3.67	4.4	-0.73
3	179280761	179280762	ENST00000392662,ENST00000429709,ENST00000450518,ENST00000463661,ENST00000468767,ENST00000487978,ENST00000490364,ENST00000491202,ENST00000494843	ACTL6A	0	+	0.76	1.49	-0.73
12	57108144	57108145	ENST00000356769,ENST00000393891,ENST00000454682,ENST00000546392,ENST00000546862,ENST00000547914,ENST00000548563,ENST00000549259,ENST00000549855,ENST00000550920,ENST00000550952,ENST00000551520,ENST00000551775,ENST00000551793,ENST00000552055,ENST00000552540	NACA	0	-	6.09	6.82	-0.73
15	75219105	75219106	ENST00000322347,ENST00000562233,ENST00000564811,ENST00000567270,ENST00000568517,ENST00000568783	COX5A	0	-	4.58	5.31	-0.73
12	56362732	56362733	ENST00000266970,ENST00000354056,ENST00000440311,ENST00000553376,ENST00000554619,ENST00000555408,ENST00000556146,ENST00000556276,ENST00000556464,ENST00000556656	CDK2	0	+	3.71	4.44	-0.73
1	173835897	173835898	ENST00000412059,ENST00000422008,ENST00000422183,ENST00000425771,ENST00000430245,ENST00000431268,ENST00000432536,ENST00000436285,ENST00000436656,ENST00000442067,ENST00000443799,ENST00000448718,ENST00000449289,ENST00000449589,ENST00000450589,ENST00000451607,ENST00000452197,ENST00000454068,ENST00000455838,ENST00000456293,ENST00000456812,ENST00000458220	GAS5	0	-	3.27	4	-0.73
1	207940540	207940541	ENST00000322875,ENST00000322918,ENST00000354848,ENST00000357714,ENST00000358170,ENST00000360212,ENST00000361067,ENST00000367041,ENST00000367042,ENST00000367047,ENST00000441839,ENST00000469535,ENST00000480003	CD46	0	+	1.85	2.57	-0.73
22	38883882	38883883	ENST00000216019,ENST00000381633,ENST00000396821,ENST00000403230,ENST00000431312,ENST00000444597	DDX17	0	-	1.44	2.17	-0.73
5	145536964	145536965	ENST00000274562,ENST00000394434,ENST00000510191,ENST00000511505,ENST00000545646	LARS	0	-	4.55	5.28	-0.73
18	71822442	71822443	ENST00000169551,ENST00000577952,ENST00000579071,ENST00000580087,ENST00000581467,ENST00000584925	TIMM21	0	+	3.5	4.23	-0.73
6	136610849	136610850	ENST00000353331,ENST00000527536,ENST00000527613,ENST00000527759,ENST00000528229,ENST00000529826,ENST00000530429,ENST00000530767,ENST00000531224,ENST00000532384,ENST00000534269	BCLAF1	0	-	3.97	4.69	-0.72
5	172197162	172197163	ENST00000239223	DUSP1	0	-	2.03	2.75	-0.72
11	94223997	94223998	ENST00000323929,ENST00000323977,ENST00000393241,ENST00000407439,ENST00000536144,ENST00000536550,ENST00000536754,ENST00000538923,ENST00000540013,ENST00000541157	MRE11	0	-	3.21	3.93	-0.72
4	122735202	122735203	ENST00000243498,ENST00000379663,ENST00000503139,ENST00000503236,ENST00000509980,ENST00000511132,ENST00000512454,ENST00000513654	EXOSC9	0	+	3.84	4.56	-0.72
5	162901211	162901212	ENST00000353866,ENST00000358715,ENST00000393915,ENST00000416990,ENST00000432118	HMMR	0	+	3.97	4.69	-0.72
17	5329619	5329620	ENST00000381208,ENST00000381209,ENST00000405578,ENST00000536255,ENST00000539417,ENST00000570883,ENST00000571043,ENST00000571558,ENST00000571613,ENST00000573126,ENST00000573577,ENST00000574003,ENST00000575112,ENST00000575599	RPAIN	0	+	3.61	4.33	-0.72
3	186502485	186502486	ENST00000323963,ENST00000356531,ENST00000425053,ENST00000426808,ENST00000429589,ENST00000440191,ENST00000443963,ENST00000445596,ENST00000465032,ENST00000465222,ENST00000465267,ENST00000466362,ENST00000467585,ENST00000475653,ENST00000485101,ENST00000486805,ENST00000491473,ENST00000495049,ENST00000498746	EIF4A2	0	+	0.43	1.15	-0.72
15	60770134	60770135	ENST00000261520,ENST00000439632,ENST00000558181,ENST00000558512,ENST00000558654,ENST00000560072,ENST00000560406,ENST00000560520,ENST00000560668,ENST00000560895,ENST00000561087,ENST00000561114,ENST00000561446	ICE2	0	-	3.16	3.88	-0.72
4	122599047	122599048	ENST00000296511,ENST00000501272,ENST00000506395,ENST00000509648,ENST00000511552,ENST00000512232,ENST00000515017	ANXA5	0	-	5.82	6.53	-0.72
11	62621271	62621272	ENST00000535689,ENST00000537024,ENST00000537068,ENST00000537869,ENST00000537925,ENST00000538266,ENST00000538654,ENST00000539303,ENST00000539921,ENST00000539975,ENST00000540725,ENST00000540865,ENST00000541578,ENST00000541615,ENST00000542112,ENST00000544550,ENST00000545440,ENST00000545688,ENST00000545920	SNHG1	0	-	3.13	3.84	-0.72
11	129996725	129996726	ENST00000263574,ENST00000278756,ENST00000338167,ENST00000345598,ENST00000528499,ENST00000533616,ENST00000539648,ENST00000543137	APLP2	0	+	4.87	5.59	-0.72
12	6646556	6646557	ENST00000229239,ENST00000396856,ENST00000396858,ENST00000396859,ENST00000396861,ENST00000460556,ENST00000466525,ENST00000466588,ENST00000474249,ENST00000492719	GAPDH	0	+	6.85	7.57	-0.72
11	34107960	34107961	ENST00000341394,ENST00000389645,ENST00000528856,ENST00000529307,ENST00000530820,ENST00000532230,ENST00000532820	CAPRIN1	0	+	5.56	6.28	-0.72
4	109546409	109546410	ENST00000394668,ENST00000502534	RPL34	0	+	1.85	2.57	-0.72
18	25568486	25568487	ENST00000269141,ENST00000399380	CDH2	0	-	4.07	4.78	-0.71
1	70710498	70710499	ENST00000370949,ENST00000370950,ENST00000370951,ENST00000395136,ENST00000405432,ENST00000460795,ENST00000463859,ENST00000484162	SRSF11	0	+	4.15	4.86	-0.71
11	85345220	85345221	ENST00000358867,ENST00000393375,ENST00000526822,ENST00000528361,ENST00000529197,ENST00000530783,ENST00000531274,ENST00000531477,ENST00000531718,ENST00000534341	TMEM126B	0	+	-4.07	-3.36	-0.71
14	21837907	21837908	ENST00000216297,ENST00000556217,ENST00000556309	SUPT16H	0	-	2.34	3.06	-0.71
20	35402063	35402064	ENST00000373734,ENST00000373740,ENST00000373745,ENST00000373750,ENST00000426836,ENST00000438549,ENST00000447406,ENST00000448110,ENST00000449595,ENST00000473615,ENST00000480153,ENST00000492703	DSN1	0	-	1.31	2.03	-0.71
5	137503621	137503622	ENST00000230901,ENST00000254900,ENST00000402931,ENST00000411594,ENST00000418329,ENST00000441656,ENST00000453824,ENST00000454473,ENST00000455658,ENST00000463620,ENST00000471892,ENST00000483805,ENST00000512140	BRD8	0	-	0.69	1.41	-0.71
13	33112913	33112914	ENST00000267068,ENST00000357505,ENST00000399396,ENST00000446957,ENST00000483088,ENST00000504114,ENST00000505213,ENST00000511143	N4BP2L2	0	-	-0.45	0.27	-0.71
15	89787264	89787265	ENST00000300027,ENST00000310775,ENST00000447611,ENST00000451393,ENST00000563250,ENST00000564636,ENST00000564920,ENST00000565255,ENST00000565522,ENST00000567891,ENST00000567996,ENST00000568670,ENST00000570110	FANCI	0	+	1.05	1.76	-0.71
12	25034233	25034234	ENST00000261192,ENST00000342945,ENST00000538118,ENST00000539282,ENST00000539780,ENST00000544418,ENST00000546285	BCAT1	0	-	0.32	1.03	-0.71
11	62651584	62651585	ENST00000338663,ENST00000377889,ENST00000377890,ENST00000377891,ENST00000377892,ENST00000457660,ENST00000535296,ENST00000535768,ENST00000536981,ENST00000537508,ENST00000538682,ENST00000539891,ENST00000541425,ENST00000542922,ENST00000546253,ENST00000546312	SLC3A2	0	+	1.31	2.02	-0.71
15	69079750	69079751	ENST00000267918,ENST00000409628,ENST00000465139,ENST00000483551,ENST00000495420,ENST00000495764,ENST00000560303,ENST00000561430	ANP32A	0	-	1.06	1.77	-0.71
1	185274666	185274667	ENST00000367498,ENST00000392007,ENST00000459929,ENST00000480769	IVNS1ABP	0	-	3.08	3.79	-0.71
1	40544230	40544231	ENST00000372775,ENST00000372779,ENST00000433473,ENST00000439754,ENST00000449045,ENST00000527311,ENST00000529905,ENST00000530076,ENST00000530704	PPT1	0	-	4.92	5.63	-0.71
11	62620281	62620282	ENST00000535076,ENST00000537068,ENST00000537869,ENST00000537925,ENST00000538266,ENST00000538654,ENST00000539921,ENST00000539975,ENST00000540725,ENST00000541578,ENST00000541615,ENST00000542112,ENST00000545440,ENST00000545688	SNHG1	0	-	4.25	4.96	-0.71
5	41934410	41934411	ENST00000281623,ENST00000296812,ENST00000509134,ENST00000513496	FBXO4	0	+	2.99	3.7	-0.71
9	95033813	95033814	ENST00000375629,ENST00000375643,ENST00000421189,ENST00000436450,ENST00000443024,ENST00000447699,ENST00000449893	IARS	0	-	4.19	4.9	-0.71
3	112267378	112267379	ENST00000283290,ENST00000402314,ENST00000465980,ENST00000492886,ENST00000495756,ENST00000496423	ATG3	0	-	4.4	5.1	-0.71
5	142678231	142678232	ENST00000231509,ENST00000343796,ENST00000394464,ENST00000394466,ENST00000415690,ENST00000416954,ENST00000424646,ENST00000503201,ENST00000504572	NR3C1	0	-	4.44	5.15	-0.71
17	39846441	39846442	ENST00000310837,ENST00000462917,ENST00000469257,ENST00000469308,ENST00000479972,ENST00000482111,ENST00000591776	EIF1	0	+	1.11	1.82	-0.71
2	47708010	47708011	ENST00000233146,ENST00000406134,ENST00000461394,ENST00000543555	MSH2	0	+	3.65	4.36	-0.71
X	70517311	70517312	ENST00000276079,ENST00000373841,ENST00000373856,ENST00000418921,ENST00000471419,ENST00000471907,ENST00000472185,ENST00000473525,ENST00000474431,ENST00000481755,ENST00000490044,ENST00000535149	NONO	0	+	1.61	2.31	-0.71
2	65316071	65316072	ENST00000260638,ENST00000356214,ENST00000398529,ENST00000409751,ENST00000409784,ENST00000409892,ENST00000494188	RAB1A	0	-	3.62	4.32	-0.71
16	28399377	28399378	ENST00000380876,ENST00000398943,ENST00000398944	EIF3CL	0	-	4.34	5.05	-0.7
15	69714467	69714468	ENST00000260363,ENST00000352331,ENST00000395392,ENST00000558346,ENST00000559279,ENST00000561089	KIF23	0	+	4.43	5.13	-0.7
11	57097763	57097764	ENST00000278412,ENST00000293880	SSRP1	0	-	4.59	5.3	-0.7
11	14487826	14487827	ENST00000249923,ENST00000439561	COPB1	0	-	4.67	5.37	-0.7
1	182821479	182821480	ENST00000367549,ENST00000483416	DHX9	0	+	4.76	5.46	-0.7
16	87885328	87885329	ENST00000261622,ENST00000565644	SLC7A5	0	-	4.04	4.75	-0.7
17	18631071	18631072	ENST00000395671,ENST00000395672,ENST00000395902,ENST00000414850,ENST00000424146,ENST00000449552,ENST00000571542,ENST00000571708,ENST00000571733,ENST00000572555,ENST00000573443,ENST00000574042,ENST00000577969	TRIM16L	0	+	0.04	0.75	-0.7
16	75485634	75485635	ENST00000357613,ENST00000561878,ENST00000561887,ENST00000566594,ENST00000566980,ENST00000567194,ENST00000567796,ENST00000568559,ENST00000569276,ENST00000569540	TMEM170A	0	-	-0.09	0.61	-0.7
11	34474741	34474742	ENST00000241052	CAT	0	+	4.6	5.3	-0.7
9	15447242	15447243	ENST00000380799,ENST00000380821,ENST00000421710,ENST00000467062,ENST00000490969	SNAPC3	0	+	3.7	4.4	-0.7
10	17277388	17277389	ENST00000224237,ENST00000469543,ENST00000487938,ENST00000544301	VIM	0	+	6.33	7.03	-0.7
4	83819140	83819141	ENST00000355196,ENST00000503210,ENST00000504520,ENST00000504718,ENST00000504792,ENST00000505028,ENST00000506495,ENST00000507051,ENST00000507660,ENST00000507676,ENST00000508772,ENST00000511271,ENST00000512932,ENST00000513581	SEC31A, THAP9-AS1	0	-	0.24	0.94	-0.7
12	12966388	12966389	ENST00000352940,ENST00000358007,ENST00000426619,ENST00000534843,ENST00000540583,ENST00000541537,ENST00000542123,ENST00000544032,ENST00000544400,ENST00000544497,ENST00000545038	DDX47, APOLD1	0	+	3.87	4.57	-0.7
4	57313039	57313040	ENST00000264221,ENST00000399688,ENST00000505164,ENST00000512576,ENST00000514888	PAICS	0	+	4.48	5.18	-0.7
1	173833811	173833812	ENST00000412059,ENST00000414075,ENST00000422008,ENST00000422183,ENST00000430245,ENST00000431268,ENST00000434796,ENST00000436285,ENST00000436656,ENST00000444470,ENST00000448718,ENST00000449289,ENST00000449589,ENST00000450589,ENST00000452197,ENST00000454068,ENST00000454813,ENST00000456812	GAS5	0	-	0.8	1.5	-0.7
22	29140692	29140693	ENST00000216027,ENST00000398941,ENST00000420442,ENST00000450178,ENST00000483861,ENST00000485599,ENST00000495977	HSCB	0	+	1.76	2.46	-0.7
1	78425867	78425868	ENST00000294623,ENST00000370767,ENST00000370768,ENST00000436586,ENST00000470287	FUBP1	0	-	4.66	5.35	-0.7
14	31590587	31590588	ENST00000399332,ENST00000553700,ENST00000553957,ENST00000554027,ENST00000554882,ENST00000555843,ENST00000555915	HECTD1	0	-	4.05	4.74	-0.7
15	55677796	55677797	ENST00000310958,ENST00000425574,ENST00000442196,ENST00000563171,ENST00000564092,ENST00000565113,ENST00000568310,ENST00000568808,ENST00000569205,ENST00000570272	CCPG1, DNAAF4-CCPG1	0	-	4.78	5.48	-0.7
5	148930403	148930404	ENST00000261798,ENST00000322237,ENST00000377843,ENST00000504676,ENST00000515435,ENST00000515748,ENST00000515768,ENST00000523203	CSNK1A1	0	-	4.72	5.42	-0.7
15	44695252	44695253	ENST00000299957,ENST00000345795,ENST00000360824,ENST00000558847,ENST00000561305,ENST00000561459	CASC4	0	+	3.72	4.41	-0.7
3	28368321	28368322	ENST00000295748,ENST00000429369,ENST00000463512,ENST00000476174,ENST00000479665,ENST00000492044	AZI2	0	-	4.5	5.2	-0.7
12	53416411	53416412	ENST00000262056,ENST00000416762,ENST00000420463,ENST00000549077,ENST00000549481,ENST00000550390,ENST00000550704,ENST00000552490	EIF4B	0	+	0.74	1.44	-0.7
10	96314005	96314006	ENST00000239026,ENST00000348459,ENST00000371332,ENST00000394036,ENST00000394044,ENST00000394045,ENST00000419900,ENST00000462057	HELLS	0	+	3.48	4.17	-0.69
5	58286629	58286630	ENST00000309641,ENST00000317118,ENST00000340635,ENST00000358923,ENST00000360047,ENST00000405755,ENST00000502484,ENST00000503258,ENST00000505453,ENST00000507116,ENST00000515011,ENST00000546160	PDE4D	0	-	3.44	4.14	-0.69
1	23650047	23650048	ENST00000302271,ENST00000374612,ENST00000374616,ENST00000426846,ENST00000427764,ENST00000463552,ENST00000470941,ENST00000476451,ENST00000478691,ENST00000491459	HNRNPR	0	-	5.62	6.31	-0.69
17	48824063	48824064	ENST00000240304,ENST00000393227,ENST00000503728,ENST00000504065,ENST00000505658,ENST00000508482,ENST00000509487,ENST00000511974,ENST00000512549,ENST00000513969,ENST00000544170	LUC7L3	0	+	5.35	6.04	-0.69
8	101276897	101276898	ENST00000341084,ENST00000519449,ENST00000523255	RNF19A	0	-	3.08	3.77	-0.69
1	111984119	111984120	ENST00000235090,ENST00000411751,ENST00000449340,ENST00000497278	WDR77	0	-	0.07	0.76	-0.69
19	39878977	39878978	ENST00000221265,ENST00000221266,ENST00000416728	PAF1	0	-	2.98	3.67	-0.69
12	58109753	58109754	ENST00000257966,ENST00000315970,ENST00000389142,ENST00000389146,ENST00000413095,ENST00000435406,ENST00000439210,ENST00000547079,ENST00000549307,ENST00000550438,ENST00000550699,ENST00000551035,ENST00000552285,ENST00000552787	OS9	0	+	1.64	2.33	-0.69
1	173835664	173835665	ENST00000412059,ENST00000414075,ENST00000416952,ENST00000421068,ENST00000422008,ENST00000422183,ENST00000425771,ENST00000430245,ENST00000431268,ENST00000432536,ENST00000436285,ENST00000436656,ENST00000442067,ENST00000443799,ENST00000448718,ENST00000449289,ENST00000449589,ENST00000450589,ENST00000451607,ENST00000452197,ENST00000454068,ENST00000455838,ENST00000456293,ENST00000456812,ENST00000458220	GAS5	0	-	4.54	5.23	-0.69
15	25654233	25654234	ENST00000232165,ENST00000397954,ENST00000428984,ENST00000438097,ENST00000566215	UBE3A	0	-	1.66	2.35	-0.69
12	54678101	54678102	ENST00000330752,ENST00000340913,ENST00000420780,ENST00000546500,ENST00000547276,ENST00000547566,ENST00000547617,ENST00000550482,ENST00000551133,ENST00000551665,ENST00000551679,ENST00000551803,ENST00000552494,ENST00000552591,ENST00000553061	HNRNPA1	0	+	0.25	0.94	-0.69
3	40499482	40499483	ENST00000338970,ENST00000396203,ENST00000416518,ENST00000435633,ENST00000461368,ENST00000465280,ENST00000465325,ENST00000479563,ENST00000481798	RPL14	0	+	-1.65	-0.96	-0.69
2	38809053	38809054	ENST00000272249,ENST00000358367,ENST00000378915,ENST00000409328,ENST00000409636,ENST00000410076,ENST00000449105	HNRNPLL	0	-	0.16	0.85	-0.69
1	23640044	23640045	ENST00000302271,ENST00000374612,ENST00000374616,ENST00000426846,ENST00000427764,ENST00000463552,ENST00000476660,ENST00000478691	HNRNPR	0	-	5.09	5.78	-0.69
11	93471273	93471274	ENST00000323981,ENST00000448108,ENST00000526015,ENST00000527068,ENST00000527169,ENST00000532235,ENST00000532455,ENST00000534770	TAF1D	0	-	3.45	4.14	-0.69
1	154144503	154144504	ENST00000271850,ENST00000302206,ENST00000312970,ENST00000323144,ENST00000328159,ENST00000330188,ENST00000341372,ENST00000341485,ENST00000368530,ENST00000368531,ENST00000368533,ENST00000368545,ENST00000469717,ENST00000509409,ENST00000509601,ENST00000513769	TPM3	0	-	2.36	3.05	-0.69
1	33245684	33245685	ENST00000373477,ENST00000469100,ENST00000478828,ENST00000487404,ENST00000490826	YARS	0	-	4.59	5.28	-0.69
X	48780412	48780413	ENST00000396743,ENST00000428668,ENST00000455452	OTUD5	0	-	-1.57	-0.88	-0.69
5	36976504	36976505	ENST00000282516,ENST00000448238,ENST00000504430	NIPBL	0	+	2.94	3.63	-0.69
8	62468481	62468482	ENST00000379454,ENST00000541428	ASPH	0	-	5.91	6.6	-0.69
8	117874078	117874079	ENST00000297338,ENST00000517485,ENST00000520992,ENST00000523547	RAD21	0	-	4.29	4.98	-0.69
21	44473970	44473971	ENST00000359624,ENST00000398158,ENST00000398165,ENST00000398168,ENST00000461686,ENST00000544202	CBS, CBSL	0	-	-2.12	-1.43	-0.69
3	167761165	167761166	ENST00000309027,ENST00000470487,ENST00000479415	GOLIM4	0	-	5.33	6.01	-0.69
7	108206272	108206273	ENST00000313516,ENST00000412935,ENST00000415914,ENST00000438865,ENST00000446771,ENST00000468884,ENST00000484452,ENST00000489738,ENST00000493722	THAP5, PNPLA8	0	-	1.93	2.61	-0.69
5	138658656	138658657	ENST00000361059,ENST00000394800,ENST00000394805,ENST00000502422,ENST00000502499,ENST00000502929,ENST00000503811,ENST00000504203,ENST00000505625,ENST00000509990,ENST00000510056,ENST00000512040	MATR3	0	+	1.69	2.38	-0.69
12	57140708	57140709	ENST00000338193,ENST00000550224,ENST00000550770,ENST00000552590,ENST00000552853	PRIM1	0	-	3.43	4.12	-0.69
15	23326494	23326495	ENST00000422607,ENST00000454333,ENST00000559650,ENST00000560464	logical(0)	0	-	3.34	4.02	-0.68
6	33239899	33239900	ENST00000439602,ENST00000474626,ENST00000474973,ENST00000476222,ENST00000490191,ENST00000496813	RPS18	0	+	0.19	0.88	-0.68
10	6154324	6154325	ENST00000379888,ENST00000446108,ENST00000476706,ENST00000481147	RBM17	0	+	2.6	3.28	-0.68
12	46760645	46760646	ENST00000256689,ENST00000547252,ENST00000548870,ENST00000549258	SLC38A2	0	-	4.72	5.41	-0.68
2	47403578	47403579	ENST00000272298,ENST00000409563,ENST00000422269,ENST00000432899,ENST00000456319,ENST00000484408,ENST00000489742	CALM2, STPG4	0	-	-0.6	0.09	-0.68
3	53259765	53259766	ENST00000423525,ENST00000450814,ENST00000460343,ENST00000461139,ENST00000462138,ENST00000469678	TKT	0	-	-2.14	-1.45	-0.68
11	34478364	34478365	ENST00000241052	CAT	0	+	4.27	4.95	-0.68
7	73105342	73105343	ENST00000265758,ENST00000421744,ENST00000423166,ENST00000423497,ENST00000428163,ENST00000430270,ENST00000430446,ENST00000432522,ENST00000436944,ENST00000441822,ENST00000442099,ENST00000453316,ENST00000463307,ENST00000478670,ENST00000487006,ENST00000496153	BUD23	0	+	3.58	4.26	-0.68
20	35842268	35842269	ENST00000237530,ENST00000373622	RPN2	0	+	4.62	5.31	-0.68
3	148763865	148763866	ENST00000310053,ENST00000392912,ENST00000465259,ENST00000467858,ENST00000494055	HLTF	0	-	2.91	3.59	-0.68
17	48828002	48828003	ENST00000393227,ENST00000503728,ENST00000504065,ENST00000505658,ENST00000508482,ENST00000509487,ENST00000511974,ENST00000513969,ENST00000544170	LUC7L3	0	+	-0.59	0.1	-0.68
16	11941523	11941524	ENST00000355674,ENST00000396503,ENST00000542106,ENST00000570767,ENST00000571133,ENST00000571988,ENST00000572090,ENST00000573029,ENST00000573251,ENST00000573618,ENST00000573791,ENST00000574287	RSL1D1	0	-	4.36	5.04	-0.68
4	166935712	166935713	ENST00000061240,ENST00000507499,ENST00000509505,ENST00000513213	TLL1	0	+	2.4	3.08	-0.68
5	33462111	33462112	ENST00000265112,ENST00000414361,ENST00000455217,ENST00000502553,ENST00000507716,ENST00000508361,ENST00000509410,ENST00000509731,ENST00000541634	TARS	0	+	5.78	6.46	-0.68
1	220193328	220193329	ENST00000366923	EPRS	0	-	5.03	5.71	-0.68
15	89790962	89790963	ENST00000300027,ENST00000310775,ENST00000447611,ENST00000451393,ENST00000563250,ENST00000564636,ENST00000564920,ENST00000565255,ENST00000565522,ENST00000567891,ENST00000567996,ENST00000568670,ENST00000570110	FANCI	0	+	4.54	5.22	-0.68
1	202302576	202302577	ENST00000367274,ENST00000460852,ENST00000487227	UBE2T	0	-	3.75	4.43	-0.68
15	83678987	83678988	ENST00000304177,ENST00000451195,ENST00000505341,ENST00000506912,ENST00000508990,ENST00000510873,ENST00000512638,ENST00000513601,ENST00000538348,ENST00000563387,ENST00000565712,ENST00000565725	C15orf40	0	-	3.36	4.04	-0.68
2	111430236	111430237	ENST00000302759,ENST00000409311,ENST00000420328,ENST00000447014,ENST00000465029,ENST00000466333,ENST00000535254	BUB1	0	-	3.1	3.78	-0.68
16	766992	766993	ENST00000445361,ENST00000446427,ENST00000567076,ENST00000568223,ENST00000568415,ENST00000570132	METRN	0	+	1.01	1.69	-0.68
7	128394776	128394777	ENST00000249364,ENST00000449187,ENST00000479257,ENST00000535011,ENST00000535623,ENST00000538546,ENST00000542996	CALU	0	+	4.11	4.79	-0.68
1	145897194	145897195	ENST00000422044,ENST00000447947,ENST00000535851,ENST00000542566,ENST00000544317	logical(0)	0	+	2.35	3.02	-0.68
18	11884876	11884877	ENST00000309976,ENST00000317235,ENST00000317251,ENST00000344987,ENST00000496196,ENST00000588072,ENST00000592306,ENST00000592447,ENST00000592755,ENST00000592894	MPPE1	0	-	-1.31	-0.63	-0.68
7	150066957	150066958	ENST00000397281,ENST00000444957,ENST00000461637,ENST00000466559,ENST00000467980,ENST00000469309,ENST00000473391,ENST00000475514,ENST00000478789,ENST00000479668,ENST00000482680,ENST00000486714,ENST00000487455,ENST00000488943,ENST00000489432,ENST00000495535,ENST00000518462,ENST00000518514,ENST00000519397,ENST00000522266,ENST00000540729	REPIN1	0	+	-0.93	-0.25	-0.68
15	20659091	20659092	ENST00000426501,ENST00000428453,ENST00000429257,ENST00000430598,ENST00000437318,ENST00000544900,ENST00000545640	HERC2P3	0	-	3.42	4.1	-0.68
14	24702183	24702184	ENST00000348719,ENST00000355299,ENST00000399440,ENST00000420554,ENST00000456667,ENST00000557854,ENST00000558701,ENST00000558760,ENST00000558865,ENST00000559102,ENST00000559104,ENST00000559287,ENST00000559409,ENST00000559801,ENST00000559836,ENST00000559910,ENST00000560139,ENST00000561035,ENST00000561038,ENST00000561130	GMPR2	0	+	0.62	1.29	-0.67
5	86668012	86668013	ENST00000274376,ENST00000456692,ENST00000506290,ENST00000512763,ENST00000515800	RASA1	0	+	2.61	3.28	-0.67
3	129155284	129155285	ENST00000249910,ENST00000393278,ENST00000429544,ENST00000503197,ENST00000507208,ENST00000509587,ENST00000509828	MBD4	0	-	1.97	2.65	-0.67
2	187367279	187367280	ENST00000337859,ENST00000421536,ENST00000468120,ENST00000481101,ENST00000496289,ENST00000544130	ZC3H15	0	+	-4.51	-3.84	-0.67
1	1328774	1328775	ENST00000400809,ENST00000408918,ENST00000408952,ENST00000471930,ENST00000473872,ENST00000481223,ENST00000482621,ENST00000488340,ENST00000496007	CCNL2	0	-	4.53	5.2	-0.67
6	33385644	33385645	ENST00000374484,ENST00000374496,ENST00000374500,ENST00000440279,ENST00000462802,ENST00000465956,ENST00000482684,ENST00000487637,ENST00000488034,ENST00000488478,ENST00000494751	CUTA	0	-	-0.51	0.17	-0.67
19	5649510	5649511	ENST00000292123,ENST00000433404,ENST00000454510,ENST00000538656,ENST00000586934,ENST00000588852,ENST00000589863,ENST00000592224,ENST00000592707	SAFB	0	+	2.77	3.45	-0.67
7	45025618	45025619	ENST00000438705,ENST00000577700,ENST00000578968,ENST00000579383,ENST00000580458,ENST00000582727,ENST00000584327,ENST00000584686,ENST00000585030	SNHG15	0	-	1.8	2.48	-0.67
2	136603805	136603806	ENST00000264156,ENST00000492091	MCM6	0	-	4.02	4.69	-0.67
4	42080342	42080343	ENST00000264451,ENST00000505523,ENST00000509683,ENST00000513699	SLC30A9	0	+	3.2	3.87	-0.67
11	34470910	34470911	ENST00000241052	CAT	0	+	4.05	4.72	-0.67
5	150277622	150277623	ENST00000274599,ENST00000394226,ENST00000418587,ENST00000427179,ENST00000446148	ZNF300	0	-	-1.72	-1.05	-0.67
11	32617593	32617594	ENST00000524711,ENST00000524896,ENST00000525054,ENST00000525782,ENST00000526267,ENST00000531120	EIF3M	0	+	6.31	6.98	-0.67
15	48714147	48714148	ENST00000316623,ENST00000559133	FBN1	0	-	4.18	4.85	-0.67
3	139074632	139074633	ENST00000310776,ENST00000465056,ENST00000478464,ENST00000480938,ENST00000492644,ENST00000495075,ENST00000498505	MRPS22	0	+	3.23	3.9	-0.67
5	175923664	175923665	ENST00000261942,ENST00000504983,ENST00000513627	FAF2	0	+	3.05	3.72	-0.67
15	56395750	56395751	ENST00000317318,ENST00000422057,ENST00000423270,ENST00000559447	RFX7	0	-	0.76	1.43	-0.67
X	153063591	153063592	ENST00000320857,ENST00000370085,ENST00000370086,ENST00000370087,ENST00000447375,ENST00000460616,ENST00000471880,ENST00000482902,ENST00000485612,ENST00000486204	SSR4	0	+	4.54	5.21	-0.67
3	49040029	49040030	ENST00000343546,ENST00000383729,ENST00000444213,ENST00000468374,ENST00000472301,ENST00000472796,ENST00000484115,ENST00000485210,ENST00000491739	P4HTM	0	+	2.6	3.27	-0.67
2	242036656	242036657	ENST00000241527,ENST00000391980,ENST00000401626,ENST00000406593,ENST00000407095,ENST00000414146,ENST00000424798,ENST00000439144,ENST00000455202,ENST00000460915,ENST00000464344,ENST00000476564,ENST00000480298,ENST00000493169,ENST00000495694	MTERF4	0	-	2.91	3.58	-0.67
15	74921373	74921374	ENST00000345005,ENST00000348245,ENST00000352989,ENST00000395066,ENST00000454830,ENST00000483723,ENST00000561673,ENST00000562078,ENST00000562626,ENST00000563418,ENST00000564468,ENST00000566926,ENST00000567805,ENST00000569406	CLK3	0	+	2.92	3.59	-0.67
17	62486911	62486912	ENST00000539111,ENST00000577506,ENST00000578687,ENST00000580893,ENST00000581355,ENST00000582501,ENST00000585141	POLG2	0	-	1.52	2.19	-0.67
1	40544230	40544231	ENST00000372775,ENST00000372779,ENST00000433473,ENST00000439754,ENST00000449045,ENST00000527311,ENST00000529905,ENST00000530076,ENST00000530704	PPT1	0	-	0.28	0.94	-0.67
3	10016066	10016067	ENST00000245046,ENST00000429759,ENST00000487465,ENST00000497557	EMC3	0	-	4.77	5.44	-0.67
5	170819982	170819983	ENST00000296930,ENST00000351986,ENST00000393820,ENST00000517671,ENST00000521672	NPM1	0	+	3.21	3.88	-0.67
12	104709674	104709675	ENST00000354940,ENST00000378070,ENST00000388854,ENST00000397736,ENST00000427956,ENST00000429002,ENST00000503506,ENST00000524698,ENST00000525566,ENST00000526390,ENST00000526580,ENST00000526691,ENST00000526950,ENST00000527335,ENST00000527688,ENST00000529546,ENST00000529751,ENST00000531691,ENST00000540716,ENST00000542918	TXNRD1	0	+	5.12	5.79	-0.67
1	147438895	147438896	ENST00000314163,ENST00000461786,ENST00000468618,ENST00000478307,ENST00000488165,ENST00000488603,ENST00000491975	GPR89B	0	+	2.46	3.13	-0.67
2	187541662	187541663	ENST00000261023,ENST00000374907,ENST00000433736	ITGAV	0	+	5.15	5.82	-0.67
1	29492400	29492401	ENST00000373795,ENST00000466448,ENST00000472353,ENST00000546138	SRSF4	0	-	0.58	1.25	-0.67
11	120302620	120302621	ENST00000356641,ENST00000397843,ENST00000529970,ENST00000532993	ARHGEF12	0	+	3.46	4.13	-0.66
11	125496728	125496729	ENST00000278916,ENST00000427383,ENST00000428830,ENST00000438015,ENST00000524737,ENST00000525396,ENST00000526937,ENST00000527013,ENST00000528761,ENST00000531607,ENST00000532449,ENST00000532669,ENST00000533778,ENST00000534070,ENST00000534685,ENST00000544373	CHEK1	0	+	0.5	1.16	-0.66
7	45143696	45143697	ENST00000258770,ENST00000361278,ENST00000395655,ENST00000483615,ENST00000484326,ENST00000488222,ENST00000494076,ENST00000495973	TBRG4	0	-	3.13	3.79	-0.66
17	16343017	16343018	ENST00000460249,ENST00000470491,ENST00000472293,ENST00000472367,ENST00000475947,ENST00000475953,ENST00000477249,ENST00000478103,ENST00000480811,ENST00000481027,ENST00000481898,ENST00000483140,ENST00000483588,ENST00000484836,ENST00000487066,ENST00000491009,ENST00000492250,ENST00000497774,ENST00000578380,ENST00000578757,ENST00000579473,ENST00000580180,ENST00000580770,ENST00000581361,ENST00000581718…	LRRC75A-AS1	0	+	2.68	3.35	-0.66
5	90599688	90599689	ENST00000511918,ENST00000513492	LUCAT1	0	-	-0.44	0.22	-0.66
17	7530886	7530887	ENST00000269298,ENST00000380466,ENST00000570850,ENST00000571074,ENST00000571195,ENST00000572224,ENST00000573566,ENST00000573930,ENST00000575114,ENST00000575826,ENST00000576579,ENST00000576686	SAT2	0	-	0.53	1.19	-0.66
1	28835417	28835418	ENST00000373833,ENST00000398958,ENST00000413987,ENST00000419074,ENST00000427469,ENST00000434290,ENST00000437681	RCC1, SNHG3	0	+	-3.76	-3.1	-0.66
3	140682069	140682070	ENST00000324194,ENST00000393015,ENST00000446041,ENST00000453248,ENST00000502594,ENST00000507429,ENST00000512023,ENST00000512506,ENST00000513887,ENST00000515813	SLC25A36	0	+	0.14	0.8	-0.66
8	48744373	48744374	ENST00000314191,ENST00000338368,ENST00000518216,ENST00000523565	PRKDC	0	-	4.36	5.03	-0.66
2	61708318	61708319	ENST00000401558,ENST00000404992,ENST00000406957,ENST00000428210,ENST00000481073	XPO1	0	-	4.58	5.24	-0.66
2	70451684	70451685	ENST00000282574,ENST00000415783,ENST00000416149,ENST00000433529,ENST00000445587,ENST00000454815,ENST00000470096,ENST00000474699,ENST00000474809,ENST00000477044,ENST00000477415,ENST00000482876,ENST00000496096	TIA1, C2orf42	0	-	3.85	4.51	-0.66
6	44217185	44217186	ENST00000353801,ENST00000371554,ENST00000371646,ENST00000441736	HSP90AB1	0	+	-5.47	-4.81	-0.66
4	41665001	41665002	ENST00000313860,ENST00000381753,ENST00000396595,ENST00000503057,ENST00000508466,ENST00000508501,ENST00000509277,ENST00000511496,ENST00000512632,ENST00000512820,ENST00000512946,ENST00000513024,ENST00000514096	LIMCH1	0	+	6.08	6.74	-0.66
7	130794494	130794495	ENST00000451786	LINC-PINT	0	-	0.63	1.29	-0.66
14	92620802	92620803	ENST00000298875,ENST00000556622	CPSF2	0	+	4.04	4.7	-0.66
4	83347188	83347189	ENST00000295470,ENST00000349655,ENST00000502762,ENST00000507721,ENST00000514511	HNRNPDL	0	-	-0.94	-0.28	-0.66
2	182778660	182778661	ENST00000320370,ENST00000409001,ENST00000409136,ENST00000416081,ENST00000428267,ENST00000431877,ENST00000440623,ENST00000454579,ENST00000491720	SSFA2	0	+	4.98	5.63	-0.66
12	76453611	76453612	ENST00000540878,ENST00000542344,ENST00000544816,ENST00000547479,ENST00000547529,ENST00000547704,ENST00000547773,ENST00000547993,ENST00000548044,ENST00000548273,ENST00000549596,ENST00000549988,ENST00000550934,ENST00000551600,ENST00000551992,ENST00000552056,ENST00000552147,ENST00000552342	NAP1L1	0	-	-5.59	-4.93	-0.66
15	32928116	32928117	ENST00000361627,ENST00000543522,ENST00000562481,ENST00000563864,ENST00000564918,ENST00000565905,ENST00000567348	ARHGAP11A	0	+	3.84	4.5	-0.66
2	230723633	230723634	ENST00000283943,ENST00000389044,ENST00000389045,ENST00000453485,ENST00000479037,ENST00000543084	TRIP12	0	-	-2.53	-1.88	-0.66
20	47895745	47895746	ENST00000326677,ENST00000371743,ENST00000417721,ENST00000428008,ENST00000441722,ENST00000450535,ENST00000458653	ZFAS1	0	+	3.39	4.04	-0.66
1	52874362	52874363	ENST00000257181,ENST00000474048,ENST00000487160	PRPF38A	0	+	2.72	3.38	-0.66
3	179322313	179322314	ENST00000259038,ENST00000392659,ENST00000476781	MRPL47	0	-	3.68	4.34	-0.66
17	73259588	73259589	ENST00000245539,ENST00000579002,ENST00000579761,ENST00000581993,ENST00000583407,ENST00000584678	MRPS7	0	+	4.4	5.05	-0.66
4	83816843	83816844	ENST00000355196,ENST00000504520,ENST00000504792,ENST00000506495,ENST00000507051,ENST00000507676,ENST00000508772,ENST00000511271,ENST00000512932	SEC31A, THAP9-AS1	0	-	0.92	1.58	-0.65
6	122779663	122779664	ENST00000339697,ENST00000368454	SERINC1	0	-	4.44	5.1	-0.65
1	173833811	173833812	ENST00000412059,ENST00000414075,ENST00000422008,ENST00000422183,ENST00000422207,ENST00000430245,ENST00000431268,ENST00000434796,ENST00000436285,ENST00000436656,ENST00000444470,ENST00000448718,ENST00000449289,ENST00000449589,ENST00000450589,ENST00000452197,ENST00000454068,ENST00000454813,ENST00000456812	GAS5	0	-	-1.58	-0.92	-0.65
1	173836127	173836128	ENST00000412059,ENST00000416952,ENST00000421068,ENST00000422008,ENST00000422183,ENST00000425771,ENST00000430245,ENST00000431268,ENST00000432536,ENST00000436285,ENST00000436656,ENST00000442067,ENST00000443799,ENST00000448718,ENST00000449289,ENST00000449589,ENST00000450589,ENST00000451607,ENST00000452197,ENST00000454068,ENST00000455838,ENST00000456293,ENST00000456812,ENST00000458220	GAS5	0	-	6.53	7.19	-0.65
5	96089865	96089866	ENST00000309190,ENST00000325674,ENST00000338252,ENST00000341926,ENST00000348386,ENST00000359176,ENST00000395812,ENST00000395813,ENST00000437034,ENST00000484552,ENST00000504465,ENST00000508579,ENST00000508608,ENST00000508830,ENST00000509903,ENST00000510156,ENST00000510500,ENST00000510756,ENST00000511049,ENST00000511782,ENST00000513666,ENST00000515663	CAST	0	+	5.26	5.91	-0.65
8	42397298	42397299	ENST00000414154,ENST00000416469,ENST00000417410,ENST00000438528,ENST00000490331,ENST00000498447,ENST00000518574,ENST00000529505	SMIM19	0	+	-0.72	-0.06	-0.65
10	7844388	7844389	ENST00000335698,ENST00000356708,ENST00000465936,ENST00000473809,ENST00000480528,ENST00000493053,ENST00000541227	ATP5C1	0	+	4.25	4.9	-0.65
9	72333564	72333565	ENST00000340434,ENST00000377200,ENST00000415701	PTAR1	0	-	-0.12	0.53	-0.65
12	54677751	54677752	ENST00000330752,ENST00000340913,ENST00000420780,ENST00000546500,ENST00000547276,ENST00000547566,ENST00000547617,ENST00000550482,ENST00000551133,ENST00000551679,ENST00000552494,ENST00000552591,ENST00000553061	HNRNPA1	0	+	-0.46	0.19	-0.65
1	173834365	173834366	ENST00000412059,ENST00000414075,ENST00000422008,ENST00000422183,ENST00000430245,ENST00000431268,ENST00000436285,ENST00000436656,ENST00000448718,ENST00000449289,ENST00000449589,ENST00000450589,ENST00000452197,ENST00000454068,ENST00000456812	GAS5	0	-	4.34	4.99	-0.65
11	62445251	62445252	ENST00000294119,ENST00000301935,ENST00000524762,ENST00000525004,ENST00000525717,ENST00000526919,ENST00000527421,ENST00000529640,ENST00000532904,ENST00000533000,ENST00000533476,ENST00000534176	UBXN1	0	-	5.49	6.14	-0.65
1	2330953	2330954	ENST00000306256,ENST00000378512,ENST00000378513,ENST00000378518,ENST00000443438,ENST00000488353	RER1	0	+	4.78	5.43	-0.65
1	109756750	109756751	ENST00000234677,ENST00000369923,ENST00000477544,ENST00000482384	SARS	0	+	4.61	5.26	-0.65
16	21968887	21968888	ENST00000268379,ENST00000561553,ENST00000563898,ENST00000564095,ENST00000565331,ENST00000565464,ENST00000567757	UQCRC2	0	+	5.81	6.46	-0.65
22	39711372	39711373	ENST00000216146,ENST00000401609,ENST00000402527,ENST00000427905,ENST00000453303,ENST00000465618,ENST00000467105,ENST00000471290,ENST00000481985,ENST00000484358	RPL3	0	-	6.22	6.86	-0.65
13	76427524	76427525	ENST00000321797,ENST00000341547,ENST00000357063,ENST00000377534,ENST00000465261,ENST00000482116,ENST00000526202	LMO7	0	+	4.07	4.71	-0.65
14	92600514	92600515	ENST00000298875,ENST00000554290	CPSF2	0	+	4.3	4.95	-0.65
6	86388410	86388411	ENST00000414002,ENST00000420199,ENST00000425170,ENST00000428833,ENST00000431043,ENST00000433843,ENST00000435947,ENST00000453754,ENST00000587692,ENST00000589187	SNHG5	0	-	1.47	2.12	-0.65
5	86700659	86700660	ENST00000256897,ENST00000504115,ENST00000504878,ENST00000505587,ENST00000508855,ENST00000510921,ENST00000511207,ENST00000513499	CCNH	0	-	3.81	4.45	-0.65
1	115252188	115252189	ENST00000369535	NRAS	0	-	3.45	4.1	-0.65
22	44360433	44360434	ENST00000350028,ENST00000396202,ENST00000493161	SAMM50	0	+	4.28	4.93	-0.65
5	162864670	162864671	ENST00000393929,ENST00000506186,ENST00000510097,ENST00000510664,ENST00000511490,ENST00000511683,ENST00000512163	CCNG1	0	+	-2.6	-1.95	-0.64
7	127343377	127343378	ENST00000354725	SND1	0	+	5.04	5.68	-0.64
14	103806898	103806899	ENST00000216554,ENST00000392715,ENST00000558506,ENST00000558800,ENST00000561380	EIF5	0	+	4.72	5.37	-0.64
5	34954106	34954107	ENST00000303525,ENST00000342382,ENST00000382021,ENST00000509626	DNAJC21	0	+	5.01	5.65	-0.64
11	93462696	93462697	ENST00000325212,ENST00000344196,ENST00000411936,ENST00000531404,ENST00000531700	CEP295	0	+	0.01	0.65	-0.64
15	70987354	70987355	ENST00000322954,ENST00000379983,ENST00000539319,ENST00000558758,ENST00000560167,ENST00000560441,ENST00000560523	UACA	0	-	3.4	4.04	-0.64
8	143783131	143783132	ENST00000292430,ENST00000518841,ENST00000519387,ENST00000519390,ENST00000522591,ENST00000561179	LY6K	0	+	-0.59	0.06	-0.64
9	36665578	36665579	ENST00000298048,ENST00000536329,ENST00000536860,ENST00000536987,ENST00000538311,ENST00000541717,ENST00000543751,ENST00000545008	MELK	0	+	4.7	5.34	-0.64
1	228296960	228296961	ENST00000295008,ENST00000336300,ENST00000336520,ENST00000348259,ENST00000366731,ENST00000366738,ENST00000366739,ENST00000366740,ENST00000366741,ENST00000366742,ENST00000366744,ENST00000366746,ENST00000366747,ENST00000391867,ENST00000411464,ENST00000430433,ENST00000457264,ENST00000464148,ENST00000465397,ENST00000473066,ENST00000475832,ENST00000476267,ENST00000483159,ENST00000489430,ENST00000492170…	MRPL55	0	-	-0.65	0	-0.64
15	40501976	40501977	ENST00000287598,ENST00000412359	BUB1B	0	+	4.2	4.84	-0.64
1	148022925	148022926	ENST00000310701,ENST00000369219,ENST00000392972,ENST00000426874,ENST00000431121,ENST00000436356,ENST00000444640,ENST00000448574,ENST00000458135	logical(0)	0	-	0.09	0.73	-0.64
1	35656293	35656294	ENST00000357214	SFPQ	0	-	4.87	5.51	-0.64
5	33455171	33455172	ENST00000265112,ENST00000414361,ENST00000455217,ENST00000502553,ENST00000507716,ENST00000508361,ENST00000509731,ENST00000541634	TARS	0	+	6.11	6.75	-0.64
5	148899851	148899852	ENST00000261798,ENST00000322237,ENST00000377843,ENST00000504676,ENST00000515435,ENST00000515768	CSNK1A1	0	-	3.78	4.42	-0.64
6	43746655	43746656	ENST00000230480,ENST00000324450,ENST00000372055,ENST00000372064,ENST00000372067,ENST00000372077,ENST00000413642,ENST00000417285,ENST00000425836,ENST00000457104,ENST00000480614,ENST00000482630,ENST00000493786,ENST00000497139,ENST00000518538,ENST00000518689,ENST00000518824,ENST00000519767,ENST00000520265,ENST00000520948,ENST00000523125,ENST00000523873,ENST00000523950	VEGFA	0	+	2.43	3.07	-0.64
3	37056035	37056036	ENST00000231790,ENST00000413212,ENST00000435176,ENST00000441265,ENST00000447829,ENST00000455445,ENST00000456676,ENST00000458009,ENST00000458205,ENST00000536378,ENST00000539477	MLH1	0	+	3.97	4.61	-0.64
1	33100367	33100368	ENST00000373501,ENST00000373506,ENST00000436661,ENST00000465588,ENST00000466361,ENST00000468695,ENST00000473294,ENST00000476493,ENST00000478041,ENST00000479075,ENST00000483138,ENST00000492007	ZBTB8OS	0	-	2.97	3.61	-0.64
3	49713948	49713949	ENST00000296456,ENST00000438011,ENST00000442186,ENST00000446089,ENST00000447436,ENST00000447541,ENST00000449966,ENST00000457042,ENST00000463995,ENST00000491799	APEH	0	+	4.78	5.41	-0.64
8	109252185	109252186	ENST00000220849,ENST00000518100,ENST00000518345,ENST00000518442,ENST00000519030,ENST00000519627,ENST00000521297,ENST00000521440,ENST00000521614,ENST00000522445,ENST00000522887	EIF3E	0	-	3.08	3.72	-0.64
19	51305472	51305473	ENST00000345523,ENST00000391812	C19orf48	0	-	4.69	5.32	-0.64
15	72513507	72513508	ENST00000319622,ENST00000335181,ENST00000389093,ENST00000449901,ENST00000561609,ENST00000562997,ENST00000564178,ENST00000564276,ENST00000565154,ENST00000565184,ENST00000566809,ENST00000567087,ENST00000567118,ENST00000568459,ENST00000568883,ENST00000569050,ENST00000569857	PKM	0	-	0.94	1.58	-0.64
12	58144437	58144438	ENST00000257904,ENST00000312990,ENST00000540325,ENST00000546489,ENST00000547281,ENST00000549606,ENST00000550419,ENST00000551888,ENST00000552713,ENST00000553237	CDK4	0	-	5.21	5.85	-0.64
1	41454382	41454383	ENST00000372616,ENST00000372621,ENST00000479480,ENST00000480420,ENST00000484267,ENST00000541520,ENST00000543104	CTPS1	0	+	4.53	5.17	-0.64
7	27788305	27788306	ENST00000265393,ENST00000396319,ENST00000409980,ENST00000416801,ENST00000418691,ENST00000422800,ENST00000433216,ENST00000490455,ENST00000543117	TAX1BP1	0	+	3.8	4.44	-0.64
3	186504434	186504435	ENST00000323963,ENST00000356531,ENST00000425053,ENST00000426808,ENST00000429589,ENST00000440191,ENST00000443963,ENST00000465792,ENST00000468362,ENST00000475409,ENST00000475653,ENST00000485101,ENST00000492144,ENST00000497177	EIF4A2	0	+	3.29	3.92	-0.64
2	153514401	153514402	ENST00000410080	PRPF40A	0	-	5.08	5.72	-0.64
5	38885586	38885587	ENST00000274276,ENST00000502536	OSMR	0	+	3.63	4.26	-0.64
1	154192310	154192311	ENST00000350592,ENST00000362076,ENST00000368516,ENST00000368518,ENST00000368519,ENST00000368521	C1orf43	0	-	4.43	5.07	-0.64
3	128890493	128890494	ENST00000422453,ENST00000441626,ENST00000446936,ENST00000451728,ENST00000500450,ENST00000502372,ENST00000502976,ENST00000504813,ENST00000507573,ENST00000512338	CNBP	0	-	-3.95	-3.31	-0.64
1	153640927	153640928	ENST00000361891,ENST00000368681,ENST00000368684	ILF2	0	-	4	4.63	-0.63
12	104347190	104347191	ENST00000378090,ENST00000543740,ENST00000547945,ENST00000547975,ENST00000549478,ENST00000549960,ENST00000552460,ENST00000552940,ENST00000553183	C12orf73	0	-	-0.02	0.61	-0.63
5	90674509	90674510	ENST00000265138,ENST00000503192,ENST00000507075,ENST00000508948,ENST00000514284	ARRDC3	0	-	1.43	2.06	-0.63
1	11129614	11129615	ENST00000304457,ENST00000376936,ENST00000469634,ENST00000474216,ENST00000478271,ENST00000490565,ENST00000544779	EXOSC10	0	-	3.88	4.52	-0.63
3	185655611	185655612	ENST00000342294,ENST00000382191,ENST00000453386,ENST00000456380,ENST00000465245,ENST00000471134,ENST00000480461,ENST00000485530,ENST00000487615	TRA2B	0	-	-0.2	0.43	-0.63
20	35854205	35854206	ENST00000237530,ENST00000373622	RPN2	0	+	7.09	7.72	-0.63
16	28857231	28857232	ENST00000313511,ENST00000565012	TUFM	0	-	4.7	5.33	-0.63
17	74734247	74734248	ENST00000336509,ENST00000355954,ENST00000586622,ENST00000586689,ENST00000587459,ENST00000587661,ENST00000588031,ENST00000588460,ENST00000590514,ENST00000591864,ENST00000593181	MFSD11	0	+	0.31	0.94	-0.63
17	53007567	53007568	ENST00000348161,ENST00000445275,ENST00000536554,ENST00000540336,ENST00000570371,ENST00000570965,ENST00000570977,ENST00000571319,ENST00000572158,ENST00000572576,ENST00000575333,ENST00000575882,ENST00000576932	TOM1L1	0	+	4.19	4.83	-0.63
19	19313138	19313139	ENST00000331552,ENST00000420605,ENST00000537399,ENST00000538165,ENST00000539678,ENST00000539693,ENST00000544883,ENST00000589148,ENST00000590907	NR2C2AP	0	-	1.5	2.14	-0.63
12	110874360	110874361	ENST00000228825,ENST00000426440,ENST00000488941,ENST00000550231	ARPC3	0	-	1.55	2.19	-0.63
12	49399524	49399525	ENST00000316299,ENST00000395170,ENST00000546531,ENST00000547082,ENST00000547306,ENST00000548065,ENST00000548605,ENST00000548857,ENST00000548950,ENST00000549726,ENST00000550125,ENST00000550448,ENST00000551121,ENST00000551259,ENST00000551696,ENST00000551770,ENST00000552212,ENST00000552463,ENST00000552793	PRKAG1	0	-	4.69	5.32	-0.63
1	244600966	244600967	ENST00000366535	ADSS	0	-	2.18	2.82	-0.63
8	48746755	48746756	ENST00000314191,ENST00000338368,ENST00000518216,ENST00000523565	PRKDC	0	-	4.03	4.66	-0.63
8	48811028	48811029	ENST00000314191,ENST00000338368,ENST00000518216,ENST00000523565	PRKDC	0	-	4.48	5.11	-0.63
3	56694940	56694941	ENST00000355628,ENST00000431842,ENST00000493960	FAM208A	0	-	4.42	5.05	-0.63
22	38254731	38254732	ENST00000262832,ENST00000381683,ENST00000406934,ENST00000412331,ENST00000425539,ENST00000477256	EIF3L	0	+	-4.97	-4.34	-0.63
9	130213008	130213009	ENST00000361436,ENST00000497322,ENST00000497825,ENST00000536368	RPL12	0	-	2.32	2.95	-0.63
1	220203726	220203727	ENST00000366923	EPRS	0	-	6.04	6.67	-0.63
2	216997110	216997111	ENST00000392132,ENST00000392133,ENST00000460284,ENST00000471649	XRCC5	0	+	7.28	7.91	-0.63
19	3979325	3979326	ENST00000309311	EEF2	0	-	4.86	5.49	-0.63
5	169015579	169015580	ENST00000265295,ENST00000503871,ENST00000506574,ENST00000507232,ENST00000508247,ENST00000509785,ENST00000510751,ENST00000512028,ENST00000513795,ENST00000513941,ENST00000515224	SPDL1	0	+	0.15	0.78	-0.63
9	37486803	37486804	ENST00000377792,ENST00000377798,ENST00000434871,ENST00000442009	POLR1E	0	+	3.87	4.49	-0.63
17	48823364	48823365	ENST00000240304,ENST00000393227,ENST00000504065,ENST00000505658,ENST00000508482,ENST00000509487,ENST00000544170	LUC7L3	0	+	5.61	6.23	-0.63
12	111159938	111159939	ENST00000335007,ENST00000340766,ENST00000546904,ENST00000546933,ENST00000550261,ENST00000550991,ENST00000551582,ENST00000551676,ENST00000553024	PPP1CC	0	-	5.32	5.95	-0.63
12	53715253	53715254	ENST00000209873,ENST00000394384,ENST00000546562,ENST00000547238,ENST00000547757,ENST00000547761,ENST00000548258,ENST00000548880,ENST00000549450,ENST00000549821,ENST00000549983,ENST00000550286,ENST00000551724,ENST00000552161,ENST00000552876	AAAS	0	-	-1.2	-0.57	-0.63
8	109215210	109215211	ENST00000220849,ENST00000519030,ENST00000521614,ENST00000522352,ENST00000523674	EIF3E	0	-	4.42	5.05	-0.63
9	6498158	6498159	ENST00000276893,ENST00000468435,ENST00000485617,ENST00000492853	UHRF2	0	+	1.48	2.1	-0.63
18	33785239	33785240	ENST00000261326	MOCOS	0	+	4.48	5.1	-0.63
3	113500025	113500026	ENST00000273398,ENST00000470455,ENST00000475322,ENST00000496747,ENST00000538620	ATP6V1A	0	+	4.45	5.07	-0.63
5	162886331	162886332	ENST00000302764,ENST00000517501,ENST00000519395,ENST00000521797	NUDCD2	0	-	0.12	0.74	-0.63
12	7077053	7077054	ENST00000399433,ENST00000440277,ENST00000535923,ENST00000536316,ENST00000542912,ENST00000543465,ENST00000544888,ENST00000545167,ENST00000546111	PHB2	0	-	0.6	1.22	-0.62
17	79813016	79813017	ENST00000331483,ENST00000439918,ENST00000472244,ENST00000477607,ENST00000478034,ENST00000537205,ENST00000570907,ENST00000571617,ENST00000573778,ENST00000574007,ENST00000575069,ENST00000575652,ENST00000576052,ENST00000576380,ENST00000576390,ENST00000576541	P4HB	0	-	5.95	6.57	-0.62
3	12881639	12881640	ENST00000273223,ENST00000396953,ENST00000396957,ENST00000429711,ENST00000434963,ENST00000435983,ENST00000452606,ENST00000457131	RPL32	0	-	5.48	6.1	-0.62
2	203152447	203152448	ENST00000264279,ENST00000433543,ENST00000478941,ENST00000492688	NOP58	0	+	4.47	5.09	-0.62
3	156874798	156874799	ENST00000295926,ENST00000461804,ENST00000464575,ENST00000465947,ENST00000467081,ENST00000470121,ENST00000474539,ENST00000475298,ENST00000476367,ENST00000477127,ENST00000478454,ENST00000479052,ENST00000479596	CCNL1	0	-	0.29	0.91	-0.62
3	54913116	54913117	ENST00000288197,ENST00000415676,ENST00000468658,ENST00000471363,ENST00000474759,ENST00000477024,ENST00000490478	CACNA2D3	0	+	-0.92	-0.3	-0.62
6	35437306	35437307	ENST00000322203,ENST00000464112,ENST00000467020,ENST00000478340,ENST00000490335	RPL10A	0	+	2.09	2.71	-0.62
17	79847056	79847057	ENST00000331204,ENST00000505490,ENST00000512673	ALYREF	0	-	-0.8	-0.18	-0.62
21	40670356	40670357	ENST00000333229,ENST00000342449,ENST00000380800	BRWD1	0	-	1.49	2.12	-0.62
5	10411649	10411650	ENST00000274140,ENST00000449913,ENST00000503788,ENST00000505253,ENST00000510792,ENST00000511802,ENST00000512449	2018-03-06	0	+	4.2	4.82	-0.62
11	2972487	2972488	ENST00000380542,ENST00000469089,ENST00000469805,ENST00000492594,ENST00000492685,ENST00000526023,ENST00000526115	NAP1L4	0	-	3.77	4.39	-0.62
1	52237854	52237855	ENST00000337809,ENST00000361556,ENST00000371710,ENST00000371714,ENST00000428468,ENST00000435274,ENST00000435686,ENST00000447887,ENST00000453295,ENST00000462759,ENST00000475697,ENST00000486942,ENST00000489990,ENST00000495776,ENST00000528603,ENST00000530544,ENST00000531061,ENST00000531819,ENST00000531828,ENST00000533825	OSBPL9	0	+	4.29	4.91	-0.62
18	57020432	57020433	ENST00000251047,ENST00000587940	LMAN1	0	-	4.12	4.74	-0.62
9	131087518	131087519	ENST00000300452,ENST00000372875	COQ4	0	+	2.32	2.94	-0.62
4	13578460	13578461	ENST00000040738,ENST00000505343,ENST00000507943	BOD1L1	0	-	1.32	1.94	-0.62
6	75862047	75862048	ENST00000322507,ENST00000345356,ENST00000416123,ENST00000483888	COL12A1	0	-	3.7	4.32	-0.62
17	34871699	34871700	ENST00000268852,ENST00000431794,ENST00000544606,ENST00000586007,ENST00000586908,ENST00000591794	logical(0)	0	-	4.84	5.46	-0.62
1	152006122	152006123	ENST00000271638,ENST00000478109	S100A11	0	-	5.01	5.63	-0.62
1	156562001	156562002	ENST00000368233,ENST00000368234,ENST00000368235,ENST00000467374	NAXE	0	+	4.14	4.76	-0.62
20	55049827	55049828	ENST00000023939,ENST00000357348,ENST00000395881,ENST00000449062,ENST00000466260	RTFDC1	0	+	5.24	5.86	-0.62
5	33463930	33463931	ENST00000265112,ENST00000414361,ENST00000455217,ENST00000502553,ENST00000507716,ENST00000508361,ENST00000509410,ENST00000509731,ENST00000541634	TARS	0	+	5.94	6.56	-0.62
7	72877250	72877251	ENST00000339594,ENST00000404251	BAZ1B	0	-	4.77	5.38	-0.62
14	23239487	23239488	ENST00000285848,ENST00000358043,ENST00000412791,ENST00000431881,ENST00000442110,ENST00000473744,ENST00000481218,ENST00000495424	OXA1L	0	+	3.96	4.58	-0.62
21	27264032	27264033	ENST00000346798,ENST00000348990,ENST00000354192,ENST00000357903,ENST00000358918,ENST00000359726,ENST00000439274,ENST00000440126,ENST00000448388,ENST00000456209,ENST00000464867	APP	0	-	5.23	5.85	-0.62
8	128200028	128200029	ENST00000521815	CASC19	0	-	-0.2	0.41	-0.61
5	69366578	69366579	ENST00000380741,ENST00000380742,ENST00000380743,ENST00000505346,ENST00000506734,ENST00000507458,ENST00000511812,ENST00000514914	SMN2	0	+	2.08	2.69	-0.61
12	16510633	16510634	ENST00000010404,ENST00000396207,ENST00000396209,ENST00000396210,ENST00000535309,ENST00000535624,ENST00000536371,ENST00000538857,ENST00000539036,ENST00000539708,ENST00000540056,ENST00000540126,ENST00000542256,ENST00000543076	MGST1	0	+	0.11	0.72	-0.61
6	52144157	52144158	ENST00000229854,ENST00000419835,ENST00000476448	MCM3	0	-	5.13	5.75	-0.61
19	55918181	55918182	ENST00000264552,ENST00000587845,ENST00000589978	UBE2S	0	-	1.67	2.28	-0.61
11	93466251	93466252	ENST00000323981,ENST00000393259,ENST00000525928,ENST00000526015,ENST00000527169,ENST00000529435,ENST00000529794,ENST00000530089,ENST00000530769,ENST00000533794,ENST00000534079,ENST00000540232,ENST00000546088	TAF1D	0	-	-1.8	-1.19	-0.61
19	2799789	2799790	ENST00000307741,ENST00000585673,ENST00000586677	THOP1	0	+	4.16	4.77	-0.61
2	207630378	207630379	ENST00000236980,ENST00000402774,ENST00000403094,ENST00000418289,ENST00000487777	FASTKD2	0	+	1.55	2.16	-0.61
14	23564828	23564829	ENST00000319074,ENST00000554203	C14orf119	0	+	3.05	3.66	-0.61
17	16342728	16342729	ENST00000460249,ENST00000470491,ENST00000472293,ENST00000472367,ENST00000475947,ENST00000475953,ENST00000477249,ENST00000478103,ENST00000480811,ENST00000481027,ENST00000481898,ENST00000483140,ENST00000483588,ENST00000484836,ENST00000487066,ENST00000491009,ENST00000492250,ENST00000497774,ENST00000578380,ENST00000578757,ENST00000579473,ENST00000580180,ENST00000580770,ENST00000581361,ENST00000581718…	LRRC75A-AS1	0	+	1.18	1.79	-0.61
7	86815296	86815297	ENST00000331242,ENST00000394703,ENST00000412139,ENST00000413276,ENST00000414194,ENST00000425406,ENST00000432937,ENST00000447863,ENST00000480982,ENST00000547146,ENST00000579677,ENST00000579850,ENST00000584619	DMTF1	0	+	1.99	2.6	-0.61
16	28391951	28391952	ENST00000380876,ENST00000398943,ENST00000398944	EIF3CL	0	-	4.4	5.01	-0.61
2	189875616	189875617	ENST00000304636,ENST00000317840,ENST00000487010	COL3A1	0	+	4.33	4.94	-0.61
12	112846222	112846223	ENST00000202773,ENST00000424576,ENST00000546368,ENST00000548343,ENST00000549562,ENST00000549847,ENST00000549923,ENST00000550238,ENST00000550566,ENST00000551041,ENST00000551291,ENST00000552455,ENST00000553213	RPL6	0	-	1.62	2.24	-0.61
1	76257022	76257023	ENST00000319942,ENST00000461653,ENST00000467748,ENST00000470201,ENST00000471759,ENST00000473406,ENST00000485459,ENST00000489450,ENST00000491266,ENST00000496055,ENST00000535300	RABGGTB	0	+	4.41	5.03	-0.61
6	74228653	74228654	ENST00000309268,ENST00000316292,ENST00000331523,ENST00000488500,ENST00000490569,ENST00000491404,ENST00000495333	EEF1A1	0	-	-0.08	0.53	-0.61
9	139757738	139757739	ENST00000224073,ENST00000371648,ENST00000371649	EDF1	0	-	6.84	7.45	-0.61
4	1941505	1941506	ENST00000312087,ENST00000353275,ENST00000382891,ENST00000382892,ENST00000382895,ENST00000398261,ENST00000420906,ENST00000482415,ENST00000502425,ENST00000503128,ENST00000508803,ENST00000511904,ENST00000513726,ENST00000514045,ENST00000514329	NSD2	0	+	0.94	1.55	-0.61
X	47083917	47083918	ENST00000276052,ENST00000357227,ENST00000428400,ENST00000457458,ENST00000517426,ENST00000518022,ENST00000518391,ENST00000519758,ENST00000520893,ENST00000522234,ENST00000523034	CDK16	0	+	3.45	4.06	-0.61
17	45758035	45758036	ENST00000290158,ENST00000535458,ENST00000537679,ENST00000540627,ENST00000580158,ENST00000582097,ENST00000582126	KPNB1	0	+	4.76	5.37	-0.61
10	51633029	51633030	ENST00000429265,ENST00000456092	logical(0)	0	+	0.66	1.26	-0.61
1	151029130	151029131	ENST00000357235,ENST00000470278,ENST00000483763,ENST00000491825,ENST00000492796,ENST00000540998	CDC42SE1	0	-	-0.02	0.59	-0.61
3	37035381	37035382	ENST00000231790,ENST00000429117,ENST00000432299,ENST00000435176,ENST00000441265,ENST00000442249,ENST00000454028,ENST00000455445,ENST00000456676,ENST00000457004,ENST00000458205,ENST00000466900,ENST00000476172,ENST00000485889,ENST00000492474,ENST00000536378,ENST00000539477	MLH1	0	+	0.67	1.28	-0.61
9	35660855	35660856	ENST00000327351,ENST00000378406,ENST00000378407,ENST00000378409,ENST00000421582,ENST00000426546	CCDC107	0	+	0.08	0.69	-0.61
13	49752790	49752791	ENST00000337156,ENST00000398316,ENST00000484074,ENST00000492622,ENST00000541916	FNDC3A	0	+	4.21	4.82	-0.61
5	94050480	94050481	ENST00000312216,ENST00000429576,ENST00000505078,ENST00000508509,ENST00000514040,ENST00000515393	MCTP1	0	-	-1.39	-0.78	-0.61
1	52227643	52227644	ENST00000337809,ENST00000361556,ENST00000371710,ENST00000371714,ENST00000428468,ENST00000435274,ENST00000435686,ENST00000447887,ENST00000453295,ENST00000462759,ENST00000475697,ENST00000486942,ENST00000489990,ENST00000495776,ENST00000526917,ENST00000528603,ENST00000530544,ENST00000531061,ENST00000531819,ENST00000531828,ENST00000532975	OSBPL9	0	+	4.21	4.81	-0.61
11	32118883	32118884	ENST00000054950,ENST00000400416,ENST00000530348,ENST00000532721,ENST00000532942,ENST00000533898	RCN1	0	+	5.23	5.84	-0.61
5	135389769	135389770	ENST00000305126,ENST00000442011,ENST00000504205,ENST00000506699,ENST00000507018,ENST00000508767,ENST00000509485,ENST00000514554,ENST00000515433	TGFBI	0	+	6.27	6.88	-0.61
3	56600768	56600769	ENST00000326595,ENST00000341455,ENST00000394672,ENST00000422222,ENST00000434467,ENST00000436465,ENST00000442522,ENST00000471681,ENST00000482673,ENST00000484623,ENST00000494672,ENST00000538560	CCDC66	0	+	-1.4	-0.8	-0.61
9	131456321	131456322	ENST00000322030,ENST00000372686,ENST00000372688,ENST00000372692,ENST00000409104,ENST00000494141	SET	0	+	2.27	2.88	-0.61
21	47663377	47663378	ENST00000291688,ENST00000397708,ENST00000467026,ENST00000486937,ENST00000496607	MCM3AP	0	-	2.31	2.91	-0.61
21	43708147	43708148	ENST00000340588,ENST00000343687,ENST00000347800,ENST00000361802,ENST00000398437,ENST00000398449,ENST00000398457,ENST00000462050,ENST00000469119,ENST00000472587,ENST00000482161,ENST00000489035,ENST00000496783	ABCG1	0	+	0.55	1.16	-0.6
3	14176391	14176392	ENST00000306077	TMEM43	0	+	3.57	4.17	-0.6
9	130211558	130211559	ENST00000361436,ENST00000483598,ENST00000497322,ENST00000497825,ENST00000536368	RPL12	0	-	0.08	0.69	-0.6
1	148745964	148745965	ENST00000417839	logical(0)	0	+	4.28	4.88	-0.6
21	34956894	34956895	ENST00000303071,ENST00000303113,ENST00000417871,ENST00000432378,ENST00000437395,ENST00000440810,ENST00000442660,ENST00000444517,ENST00000453626,ENST00000457359	DONSON	0	-	-0.15	0.45	-0.6
20	34319861	34319862	ENST00000253363,ENST00000338163,ENST00000361162,ENST00000374038,ENST00000403542,ENST00000407261,ENST00000412738,ENST00000416108,ENST00000425184,ENST00000426951,ENST00000427743,ENST00000429968,ENST00000434927,ENST00000442447,ENST00000444878,ENST00000455343,ENST00000461283,ENST00000463004,ENST00000477334,ENST00000481037,ENST00000492779,ENST00000528062	RBM39	0	-	1.01	1.62	-0.6
20	46277841	46277842	ENST00000340189,ENST00000341724,ENST00000371997,ENST00000371998,ENST00000372004	NCOA3	0	+	-0.62	-0.02	-0.6
1	183097885	183097886	ENST00000258341,ENST00000478064	LAMC1	0	+	4.21	4.81	-0.6
5	7862934	7862935	ENST00000264669,ENST00000282110,ENST00000507036,ENST00000511261,ENST00000513577,ENST00000513658	FASTKD3	0	-	2.69	3.29	-0.6
11	85712076	85712077	ENST00000356360,ENST00000393346,ENST00000447890,ENST00000526033,ENST00000528398,ENST00000529016,ENST00000529760,ENST00000530542,ENST00000532317,ENST00000534412	PICALM	0	-	4.31	4.91	-0.6
3	49064118	49064119	ENST00000326739,ENST00000429182,ENST00000442157,ENST00000462980,ENST00000491610	IMPDH2	0	-	7.34	7.94	-0.6
6	86387670	86387671	ENST00000369605,ENST00000414002,ENST00000420199,ENST00000425170,ENST00000427501,ENST00000428833,ENST00000431043,ENST00000433843,ENST00000435947,ENST00000453754,ENST00000587692,ENST00000589187	SNHG5	0	-	1.62	2.22	-0.6
3	186505373	186505374	ENST00000323963,ENST00000356531,ENST00000425053,ENST00000426808,ENST00000429589,ENST00000440191,ENST00000443963,ENST00000461021,ENST00000468362,ENST00000485101,ENST00000492144,ENST00000494445,ENST00000496382,ENST00000497177	EIF4A2	0	+	2.27	2.87	-0.6
1	173834607	173834608	ENST00000412059,ENST00000414075,ENST00000422008,ENST00000422183,ENST00000430245,ENST00000431268,ENST00000436285,ENST00000436656,ENST00000448718,ENST00000449289,ENST00000449589,ENST00000450589,ENST00000452197,ENST00000454068,ENST00000455838,ENST00000456293,ENST00000456812	GAS5	0	-	2.38	2.98	-0.6
17	30696801	30696802	ENST00000577908,ENST00000578188,ENST00000581531,ENST00000584416	ZNF207	0	+	-4.25	-3.65	-0.6
18	691202	691203	ENST00000251101,ENST00000340116,ENST00000383578,ENST00000578651,ENST00000579053,ENST00000580982,ENST00000581475,ENST00000583771,ENST00000584259,ENST00000584453,ENST00000585004,ENST00000585128	ENOSF1	0	-	3.49	4.09	-0.6
12	104728110	104728111	ENST00000354940,ENST00000378070,ENST00000388854,ENST00000397736,ENST00000427956,ENST00000429002,ENST00000503506,ENST00000524698,ENST00000525265,ENST00000525566,ENST00000526390,ENST00000526691,ENST00000526950,ENST00000527688,ENST00000529546,ENST00000540716,ENST00000542918	TXNRD1	0	+	5.91	6.51	-0.6
17	66038469	66038470	ENST00000330459,ENST00000537025	KPNA2	0	+	4.18	4.77	-0.6
12	111162463	111162464	ENST00000335007,ENST00000340766,ENST00000546933,ENST00000550261,ENST00000550991,ENST00000551582,ENST00000551676,ENST00000553024	PPP1CC	0	-	4.1	4.7	-0.6
5	459574	459575	ENST00000315013,ENST00000503889,ENST00000510028,ENST00000512944,ENST00000515601	EXOC3	0	+	3.51	4.11	-0.6
12	21654345	21654346	ENST00000314748,ENST00000396093,ENST00000421138,ENST00000444129,ENST00000536964,ENST00000539672,ENST00000542432	RECQL	0	-	-0.19	0.4	-0.6
5	59899216	59899217	ENST00000265036,ENST00000453022,ENST00000512078,ENST00000545085	DEPDC1B	0	-	2.75	3.34	-0.6
15	40509868	40509869	ENST00000287598,ENST00000412359,ENST00000441369,ENST00000453867,ENST00000558151,ENST00000558658,ENST00000558965,ENST00000559936	BUB1B, BUB1B-PAK6	0	+	3.31	3.9	-0.6
15	50931619	50931620	ENST00000313478,ENST00000560955	TRPM7	0	-	3.77	4.36	-0.6
3	142772636	142772637	ENST00000319822,ENST00000397933,ENST00000463563,ENST00000467348,ENST00000473835,ENST00000488497,ENST00000493598	U2SURP	0	+	4.84	5.44	-0.6
22	31369573	31369574	ENST00000464734,ENST00000519077,ENST00000521091,ENST00000540687,ENST00000569384	TUG1	0	+	-0.28	0.32	-0.6
16	22539294	22539295	ENST00000415654,ENST00000415833,ENST00000424340,ENST00000442450,ENST00000517539,ENST00000521555,ENST00000528249,ENST00000539604,ENST00000541664,ENST00000543997	NPIPB5	0	+	0.43	1.03	-0.6
7	112097093	112097094	ENST00000005558,ENST00000403825,ENST00000440625,ENST00000466459,ENST00000476927,ENST00000486688,ENST00000535603	IFRD1	0	+	3.91	4.51	-0.6
2	238002840	238002841	ENST00000354371,ENST00000392008,ENST00000409334,ENST00000409629,ENST00000447464,ENST00000470452	COPS8	0	+	3.29	3.89	-0.6
22	45923889	45923890	ENST00000262722,ENST00000327858,ENST00000340923,ENST00000348697,ENST00000402984,ENST00000411478,ENST00000437711,ENST00000442170,ENST00000451475,ENST00000454279,ENST00000455233	FBLN1	0	+	4.66	5.26	-0.6
12	57626626	57626627	ENST00000328923,ENST00000393827,ENST00000414700,ENST00000449049,ENST00000553474,ENST00000553837,ENST00000554467,ENST00000555116,ENST00000555563,ENST00000555634,ENST00000555774,ENST00000556825,ENST00000557348,ENST00000557433,ENST00000557487,ENST00000557529	SHMT2	0	+	0.42	1.02	-0.6
17	56082282	56082283	ENST00000578794,ENST00000581497,ENST00000581979,ENST00000584668,ENST00000584773,ENST00000585096	SRSF1	0	-	-1.07	-0.47	-0.6
17	2224910	2224911	ENST00000344595,ENST00000574987,ENST00000576620,ENST00000576848	SRR	0	+	-0.27	0.32	-0.6
3	120122087	120122088	ENST00000295633,ENST00000424703,ENST00000480823	FSTL1	0	-	6.21	6.8	-0.6
5	1331916	1331917	ENST00000320895,ENST00000320927,ENST00000503042,ENST00000503151,ENST00000506641,ENST00000507195,ENST00000507807,ENST00000508765,ENST00000513250	CLPTM1L	0	-	-4.91	-4.32	-0.59
3	196455007	196455008	ENST00000296333,ENST00000314118,ENST00000392391,ENST00000415832,ENST00000421265,ENST00000426755,ENST00000453218,ENST00000541663	PIGX	0	+	2.09	2.68	-0.59
3	186502485	186502486	ENST00000323963,ENST00000356531,ENST00000425053,ENST00000426808,ENST00000429589,ENST00000440191,ENST00000443963,ENST00000445596,ENST00000465032,ENST00000465222,ENST00000465267,ENST00000467585,ENST00000475653,ENST00000485101,ENST00000486805,ENST00000491473,ENST00000495049,ENST00000498746	EIF4A2	0	+	1.87	2.46	-0.59
21	33039688	33039689	ENST00000270142,ENST00000389995,ENST00000470944	SOD1	0	+	6	6.59	-0.59
11	57099855	57099856	ENST00000278412,ENST00000293880	SSRP1	0	-	4.99	5.58	-0.59
10	96341279	96341280	ENST00000239026,ENST00000348459,ENST00000371332,ENST00000394036,ENST00000394045,ENST00000432120	HELLS	0	+	2.64	3.23	-0.59
3	194371608	194371609	ENST00000265245,ENST00000437613,ENST00000460584,ENST00000461343,ENST00000466391	LSG1	0	-	2.31	2.9	-0.59
3	10357003	10357004	ENST00000337354,ENST00000350697,ENST00000383801,ENST00000397102,ENST00000397105,ENST00000397109,ENST00000397117,ENST00000431352,ENST00000477547	SEC13	0	-	4.82	5.41	-0.59
19	13885388	13885389	ENST00000221576,ENST00000588234,ENST00000588841,ENST00000588858,ENST00000592760	C19orf53	0	+	5	5.59	-0.59
9	131374525	131374526	ENST00000358161,ENST00000372731,ENST00000372739,ENST00000476825	SPTAN1	0	+	5.09	5.67	-0.59
2	55545977	55545978	ENST00000263630,ENST00000336838,ENST00000412148,ENST00000413716,ENST00000426576,ENST00000436346,ENST00000456975	CCDC88A	0	-	3.53	4.12	-0.59
4	83821228	83821229	ENST00000355196,ENST00000503210,ENST00000504520,ENST00000504718,ENST00000504792,ENST00000504869,ENST00000505028,ENST00000506495,ENST00000507051,ENST00000507660,ENST00000507676,ENST00000508772,ENST00000509007,ENST00000511271,ENST00000512932,ENST00000513581	SEC31A, THAP9-AS1	0	-	-1.92	-1.33	-0.59
1	144606510	144606511	ENST00000421407,ENST00000423405,ENST00000428366,ENST00000429694,ENST00000437133,ENST00000437451,ENST00000446541,ENST00000449960	logical(0)	0	+	-0.53	0.06	-0.59
1	120460286	120460287	ENST00000256646	NOTCH2	0	-	3.83	4.42	-0.59
20	33867743	33867744	ENST00000374436,ENST00000374443,ENST00000374450,ENST00000415116,ENST00000440766,ENST00000444717,ENST00000447927	EIF6	0	-	4.38	4.97	-0.59
7	98997924	98997925	ENST00000350498,ENST00000426447	PDAP1	0	-	1.41	2	-0.59
9	114213703	114213704	ENST00000259335,ENST00000338205	KIAA0368	0	-	3.71	4.3	-0.59
2	29148019	29148020	ENST00000296126,ENST00000407426,ENST00000466067	WDR43	0	+	4.09	4.68	-0.59
3	186524077	186524078	ENST00000296273,ENST00000392481,ENST00000411792,ENST00000418288,ENST00000427785,ENST00000433496,ENST00000447345,ENST00000448497,ENST00000449502,ENST00000494047	RFC4	0	-	3.19	3.78	-0.59
5	6607311	6607312	ENST00000264670,ENST00000504374,ENST00000505892,ENST00000506139,ENST00000514127,ENST00000539938	NSUN2	0	-	5.19	5.78	-0.59
10	14572329	14572330	ENST00000181796,ENST00000378458,ENST00000378461,ENST00000378462,ENST00000378465,ENST00000378467,ENST00000378470,ENST00000442012,ENST00000452706,ENST00000464952,ENST00000468492,ENST00000468747,ENST00000471815,ENST00000472095,ENST00000474143,ENST00000475786,ENST00000478076,ENST00000479731,ENST00000481209,ENST00000482277,ENST00000487335,ENST00000488576,ENST00000489100,ENST00000492700,ENST00000494865…	FAM107B	0	-	5.3	5.88	-0.59
17	5290302	5290303	ENST00000225696,ENST00000573584,ENST00000574087,ENST00000574855,ENST00000576708	NUP88	0	-	4.11	4.69	-0.59
5	96084317	96084318	ENST00000309190,ENST00000325674,ENST00000338252,ENST00000341926,ENST00000348386,ENST00000359176,ENST00000395812,ENST00000395813,ENST00000437034,ENST00000484552,ENST00000504465,ENST00000508579,ENST00000508608,ENST00000508830,ENST00000509259,ENST00000509903,ENST00000510156,ENST00000510500,ENST00000510756,ENST00000511049,ENST00000511782,ENST00000512191,ENST00000513666,ENST00000515663	CAST	0	+	5.26	5.84	-0.59
7	150066957	150066958	ENST00000397281,ENST00000444957,ENST00000461637,ENST00000466559,ENST00000467980,ENST00000469309,ENST00000473391,ENST00000475514,ENST00000478789,ENST00000479668,ENST00000482680,ENST00000486714,ENST00000487455,ENST00000488943,ENST00000489432,ENST00000495535,ENST00000518462,ENST00000518514,ENST00000519397,ENST00000522266,ENST00000540729	REPIN1	0	+	-1.4	-0.81	-0.59
15	75197493	75197494	ENST00000357635,ENST00000457294,ENST00000562698,ENST00000563069,ENST00000563119,ENST00000563413,ENST00000563671,ENST00000563706,ENST00000563877,ENST00000564019,ENST00000564857,ENST00000565772,ENST00000566194,ENST00000566894,ENST00000567388,ENST00000569524,ENST00000569761,ENST00000570143	FAM219B	0	-	-0.59	0	-0.59
17	79803435	79803436	ENST00000331483,ENST00000415593,ENST00000439918,ENST00000473021,ENST00000476482,ENST00000537205,ENST00000571507,ENST00000571617,ENST00000575069,ENST00000575652,ENST00000576390	P4HB	0	-	5.03	5.61	-0.58
20	30363791	30363792	ENST00000300403,ENST00000340513	TPX2	0	+	4.92	5.5	-0.58
4	113565924	113565925	ENST00000324052,ENST00000344442,ENST00000505034,ENST00000505216,ENST00000507443,ENST00000508577,ENST00000509061,ENST00000509622,ENST00000512589,ENST00000513553	LARP7	0	+	-1.96	-1.37	-0.58
2	216983888	216983889	ENST00000392132,ENST00000392133,ENST00000451695,ENST00000460284	XRCC5	0	+	6.76	7.34	-0.58
15	102513555	102513556	ENST00000338304,ENST00000354296,ENST00000378819,ENST00000398121,ENST00000557932,ENST00000558784,ENST00000560956	WASH3P	0	+	2.28	2.87	-0.58
4	187516841	187516842	ENST00000441802,ENST00000500085,ENST00000507105,ENST00000509537,ENST00000509927,ENST00000512772	FAT1	0	-	-0.4	0.18	-0.58
12	98992481	98992482	ENST00000188376,ENST00000228318,ENST00000401722,ENST00000546766,ENST00000548847,ENST00000549338,ENST00000551123,ENST00000551917,ENST00000552981	SLC25A3	0	+	5.6	6.19	-0.58
14	21731824	21731825	ENST00000420743,ENST00000430246,ENST00000449098,ENST00000553300,ENST00000553614,ENST00000553753,ENST00000554383,ENST00000554455,ENST00000554539,ENST00000554891,ENST00000554969,ENST00000555137,ENST00000555176,ENST00000555215,ENST00000555309,ENST00000555883,ENST00000555914,ENST00000556142,ENST00000556226,ENST00000556513,ENST00000556628,ENST00000557201,ENST00000557336,ENST00000557442,ENST00000557768	HNRNPC	0	-	-0.34	0.24	-0.58
3	194134486	194134487	ENST00000256031,ENST00000429136,ENST00000439040	ATP13A3	0	-	3.8	4.38	-0.58
X	153592625	153592626	ENST00000344736,ENST00000360319,ENST00000369850,ENST00000420627,ENST00000422373	FLNA	0	-	5.53	6.12	-0.58
5	70351177	70351178	ENST00000274400,ENST00000330280,ENST00000425596,ENST00000517900,ENST00000518898,ENST00000519783,ENST00000521942,ENST00000522323,ENST00000522654,ENST00000523003	GTF2H2	0	-	3.17	3.75	-0.58
12	51450285	51450286	ENST00000262055,ENST00000380123,ENST00000380135,ENST00000418425,ENST00000546814,ENST00000547008,ENST00000547029,ENST00000547256,ENST00000547318,ENST00000547555,ENST00000547660,ENST00000547877,ENST00000548516,ENST00000549340,ENST00000549395,ENST00000549686,ENST00000550100,ENST00000550274,ENST00000550446,ENST00000550715,ENST00000550814,ENST00000550929,ENST00000551477,ENST00000551931,ENST00000552433…	LETMD1	0	+	1.83	2.41	-0.58
17	48734544	48734545	ENST00000285238,ENST00000427699,ENST00000502426,ENST00000505699,ENST00000513511	ABCC3	0	+	2.37	2.95	-0.58
15	72647898	72647899	ENST00000268097,ENST00000379915,ENST00000429918,ENST00000457859,ENST00000563762,ENST00000563908,ENST00000566304,ENST00000566672,ENST00000567027,ENST00000567159,ENST00000567411,ENST00000568260,ENST00000568777,ENST00000569410,ENST00000569509	HEXA	0	-	5.43	6.01	-0.58
15	55489006	55489007	ENST00000260443,ENST00000562895,ENST00000562993,ENST00000564344,ENST00000565854,ENST00000569386	RSL24D1	0	-	4.34	4.92	-0.58
7	102952578	102952579	ENST00000249269,ENST00000420236,ENST00000428154,ENST00000443722,ENST00000444457,ENST00000453466	PMPCB	0	+	3.11	3.69	-0.58
1	186296590	186296591	ENST00000367478	TPR	0	-	3.1	3.68	-0.58
4	87685877	87685878	ENST00000316707,ENST00000411767,ENST00000427191,ENST00000436978,ENST00000511105,ENST00000511467	PTPN13	0	+	2.6	3.18	-0.58
6	47253678	47253679	ENST00000296861	TNFRSF21	0	-	1.67	2.25	-0.58
10	33209171	33209172	ENST00000302278,ENST00000374956,ENST00000396033,ENST00000423113	ITGB1	0	-	6.41	6.98	-0.58
5	172196576	172196577	ENST00000239223	DUSP1	0	-	3.12	3.7	-0.58
19	55899416	55899417	ENST00000344063,ENST00000426763,ENST00000458349,ENST00000558131,ENST00000558815,ENST00000559463,ENST00000560055,ENST00000560583,ENST00000560881	RPL28	0	+	0.71	1.29	-0.58
12	21654345	21654346	ENST00000314748,ENST00000396093,ENST00000421138,ENST00000444129,ENST00000536240,ENST00000536964,ENST00000539672,ENST00000542432	RECQL	0	-	-2.25	-1.67	-0.58
11	62556682	62556683	ENST00000333449,ENST00000526546,ENST00000532345,ENST00000532586,ENST00000533861	TMEM179B	0	+	3.87	4.45	-0.58
12	6978937	6978938	ENST00000229270,ENST00000396705,ENST00000474253,ENST00000482209,ENST00000488464,ENST00000493987,ENST00000535434	TPI1	0	+	3.97	4.55	-0.58
10	22607235	22607236	ENST00000376836,ENST00000417470,ENST00000444869,ENST00000448361,ENST00000456711,ENST00000463409,ENST00000463688,ENST00000468179,ENST00000468469,ENST00000470045,ENST00000471350,ENST00000472610,ENST00000472673,ENST00000475460,ENST00000479958,ENST00000483684,ENST00000496071	COMMD3, COMMD3-BMI1	0	+	-0.05	0.53	-0.58
6	116973165	116973166	ENST00000368573,ENST00000368576,ENST00000471919	ZUFSP	0	-	0.49	1.07	-0.58
2	187370568	187370569	ENST00000337859,ENST00000421536,ENST00000445547,ENST00000498757,ENST00000544130	ZC3H15	0	+	4.91	5.49	-0.58
4	130014223	130014224	ENST00000281142,ENST00000434680,ENST00000439369,ENST00000503215,ENST00000503401,ENST00000506368,ENST00000511426	SCLT1	0	-	2.69	3.26	-0.58
5	135369550	135369551	ENST00000305126,ENST00000442011,ENST00000504185,ENST00000504205,ENST00000506699,ENST00000507018	TGFBI	0	+	6.62	7.19	-0.58
17	30693776	30693777	ENST00000321233,ENST00000341711,ENST00000342555,ENST00000394670,ENST00000394673,ENST00000577908,ENST00000581531,ENST00000584696	ZNF207	0	+	2.69	3.27	-0.58
12	20783061	20783062	ENST00000359062,ENST00000544307	PDE3A	0	+	3.85	4.43	-0.58
5	32385612	32385613	ENST00000265069,ENST00000507465,ENST00000510369,ENST00000514356	ZFR	0	-	3.61	4.19	-0.57
14	56104082	56104083	ENST00000395308,ENST00000395309,ENST00000395311,ENST00000395314,ENST00000413890,ENST00000416613,ENST00000438792,ENST00000459737	KTN1	0	+	4.76	5.33	-0.57
11	62398071	62398072	ENST00000346178,ENST00000356638,ENST00000531841,ENST00000532402,ENST00000534779,ENST00000540002,ENST00000540933	GANAB	0	-	4.04	4.61	-0.57
5	70242003	70242004	ENST00000351205,ENST00000380707,ENST00000503079,ENST00000506163,ENST00000506239,ENST00000510679,ENST00000513228,ENST00000514951,ENST00000518504	SMN1	0	+	3.53	4.1	-0.57
15	91020462	91020463	ENST00000268182,ENST00000560738	IQGAP1	0	+	4.61	5.19	-0.57
15	66793711	66793712	ENST00000307961,ENST00000561775,ENST00000563473,ENST00000564647,ENST00000566039,ENST00000567229,ENST00000568588,ENST00000569696	RPL4	0	-	0.13	0.7	-0.57
2	85769496	85769497	ENST00000306434,ENST00000409017,ENST00000481412	MAT2A	0	+	2.5	3.07	-0.57
1	173835313	173835314	ENST00000412059,ENST00000414075,ENST00000416952,ENST00000421068,ENST00000422008,ENST00000422183,ENST00000425771,ENST00000430245,ENST00000431268,ENST00000432536,ENST00000436285,ENST00000436656,ENST00000442067,ENST00000443799,ENST00000448718,ENST00000449289,ENST00000449589,ENST00000450589,ENST00000451607,ENST00000452197,ENST00000454068,ENST00000455838,ENST00000456293,ENST00000456812	GAS5	0	-	3.82	4.39	-0.57
17	74555125	74555126	ENST00000448136,ENST00000493536,ENST00000586942,ENST00000587838,ENST00000590435,ENST00000591956	SNHG16	0	+	-0.73	-0.16	-0.57
7	127335002	127335003	ENST00000354725,ENST00000461056,ENST00000468621,ENST00000483503,ENST00000492772	SND1	0	+	6.1	6.67	-0.57
10	103557735	103557736	ENST00000357797,ENST00000361464,ENST00000370094,ENST00000439817,ENST00000479811,ENST00000482611,ENST00000492204,ENST00000494347	MGEA5	0	-	-0.7	-0.13	-0.57
10	22209725	22209726	ENST00000376980,ENST00000447548,ENST00000476103	DNAJC1	0	-	3.74	4.31	-0.57
1	41461740	41461741	ENST00000372616,ENST00000372621,ENST00000463285,ENST00000480420,ENST00000486889,ENST00000541520,ENST00000543104	CTPS1	0	+	3.89	4.46	-0.57
3	81698945	81698946	ENST00000429644,ENST00000486920,ENST00000489715,ENST00000498468	GBE1	0	-	2.88	3.45	-0.57
8	101281011	101281012	ENST00000341084,ENST00000519449,ENST00000523255,ENST00000524233	RNF19A	0	-	3.92	4.49	-0.57
1	186321106	186321107	ENST00000367478,ENST00000491783	TPR	0	-	4.46	5.03	-0.57
7	21947746	21947747	ENST00000356195,ENST00000373934,ENST00000406877,ENST00000465490	CDCA7L	0	-	4.73	5.31	-0.57
16	18809245	18809246	ENST00000304414,ENST00000546206,ENST00000562234,ENST00000562819,ENST00000563861,ENST00000567078,ENST00000569976	ARL6IP1	0	-	5.64	6.21	-0.57
3	3194138	3194139	ENST00000231948,ENST00000424814,ENST00000432408,ENST00000459840,ENST00000488263,ENST00000491834,ENST00000498442	CRBN	0	-	1.51	2.08	-0.57
3	149686143	149686144	ENST00000239940,ENST00000423691,ENST00000452853,ENST00000460404,ENST00000461868,ENST00000461930,ENST00000468323,ENST00000475518,ENST00000481275,ENST00000481585,ENST00000481767,ENST00000489155,ENST00000490975,ENST00000494827,ENST00000497060,ENST00000497148,ENST00000498169,ENST00000498307	PFN2, ANKUB1	0	-	4.73	5.31	-0.57
9	35813261	35813262	ENST00000259667,ENST00000461169,ENST00000471774,ENST00000472085,ENST00000474848,ENST00000474908,ENST00000490578	HINT2	0	-	4.34	4.91	-0.57
15	55651735	55651736	ENST00000310958,ENST00000425574,ENST00000442196,ENST00000564663,ENST00000565113,ENST00000568372,ENST00000568543,ENST00000568592,ENST00000568808,ENST00000569205	CCPG1, DNAAF4-CCPG1	0	-	-2.5	-1.93	-0.57
1	150551317	150551318	ENST00000307940,ENST00000369026,ENST00000464132	MCL1	0	-	3.98	4.55	-0.57
8	144679047	144679048	ENST00000317198,ENST00000395119,ENST00000419152,ENST00000423316,ENST00000442189,ENST00000524397,ENST00000524624,ENST00000525223,ENST00000525695,ENST00000526340,ENST00000526786,ENST00000526838,ENST00000528610,ENST00000529007,ENST00000529272,ENST00000529516,ENST00000530191,ENST00000530616,ENST00000530848,ENST00000531218,ENST00000531621,ENST00000531931,ENST00000531953,ENST00000532400,ENST00000532543…	EEF1D	0	-	-0.31	0.26	-0.57
12	112846042	112846043	ENST00000202773,ENST00000424576,ENST00000546368,ENST00000549562,ENST00000549847,ENST00000549923,ENST00000550238,ENST00000551041,ENST00000551291,ENST00000552455,ENST00000553213	RPL6	0	-	1.44	2.01	-0.57
14	104136620	104136621	ENST00000246489,ENST00000334553,ENST00000347839,ENST00000348520,ENST00000380038,ENST00000389744,ENST00000445352,ENST00000452929,ENST00000472726,ENST00000553286,ENST00000554228,ENST00000554280,ENST00000555836,ENST00000557450,ENST00000557575	KLC1	0	+	4.11	4.68	-0.57
12	57909774	57909775	ENST00000262027,ENST00000315473,ENST00000537638,ENST00000545888,ENST00000547665,ENST00000548944,ENST00000551172,ENST00000552499,ENST00000552914	MARS	0	+	3.29	3.86	-0.57
8	109260840	109260841	ENST00000220849,ENST00000518100,ENST00000518345,ENST00000518442,ENST00000518634,ENST00000519030,ENST00000519627,ENST00000521297,ENST00000521440,ENST00000521614,ENST00000522445,ENST00000522887	EIF3E	0	-	5.17	5.74	-0.57
3	194134486	194134487	ENST00000256031,ENST00000429136,ENST00000439040,ENST00000461660	ATP13A3	0	-	0.38	0.95	-0.57
3	186295589	186295590	ENST00000265028,ENST00000439351,ENST00000495390	DNAJB11	0	+	3.59	4.16	-0.57
12	64818962	64818963	ENST00000332707,ENST00000538086,ENST00000542958	XPOT	0	+	1.78	2.35	-0.57
5	64857322	64857323	ENST00000396679,ENST00000502997,ENST00000505960,ENST00000506282,ENST00000508421,ENST00000510354,ENST00000510693,ENST00000510768,ENST00000514814,ENST00000515497,ENST00000515873	CENPK	0	-	-1.61	-1.04	-0.57
19	18682697	18682698	ENST00000430157,ENST00000442744	UBA52	0	+	1.3	1.87	-0.57
5	94046521	94046522	ENST00000312216,ENST00000429576,ENST00000505078,ENST00000508509,ENST00000514040,ENST00000515393	MCTP1	0	-	-0.06	0.51	-0.57
4	1701289	1701290	ENST00000318386,ENST00000429429,ENST00000460392,ENST00000480936,ENST00000483348,ENST00000488267,ENST00000489418	SLBP	0	-	4.55	5.12	-0.57
3	97668686	97668687	ENST00000333396,ENST00000360258,ENST00000394198,ENST00000503517,ENST00000506682,ENST00000514314	RIOX2	0	-	2.94	3.51	-0.57
11	65269864	65269865	ENST00000508832	MALAT1	0	+	-6.83	-6.26	-0.57
5	36953862	36953863	ENST00000282516,ENST00000448238,ENST00000505998	NIPBL	0	+	4.46	5.02	-0.57
9	139621496	139621497	ENST00000414282,ENST00000416970,ENST00000436596,ENST00000447221	SNHG7	0	-	2.8	3.36	-0.57
1	186292816	186292817	ENST00000367478	TPR	0	-	5.3	5.87	-0.57
21	34897074	34897075	ENST00000361093,ENST00000381815,ENST00000381831,ENST00000381839,ENST00000424203,ENST00000460305,ENST00000467575,ENST00000492008,ENST00000543717	GART	0	-	2.05	2.62	-0.57
16	70543132	70543133	ENST00000323786,ENST00000393612,ENST00000482252,ENST00000526700,ENST00000530314,ENST00000564415	COG4	0	-	3.08	3.64	-0.57
11	3781767	3781768	ENST00000324932,ENST00000355260,ENST00000359171,ENST00000397004,ENST00000397007,ENST00000397013,ENST00000527104,ENST00000529379	NUP98	0	-	2.48	3.04	-0.57
1	109778728	109778729	ENST00000234677,ENST00000369923	SARS	0	+	3.15	3.71	-0.57
16	2012496	2012497	ENST00000343262,ENST00000526522,ENST00000526586,ENST00000527109,ENST00000527871,ENST00000529806,ENST00000530225,ENST00000531065,ENST00000532746,ENST00000533161,ENST00000533186,ENST00000533872,ENST00000534461	RPS2	0	-	1.25	1.82	-0.57
9	95050406	95050407	ENST00000375629,ENST00000375643,ENST00000395554,ENST00000421189,ENST00000430417,ENST00000436450,ENST00000443024,ENST00000447699,ENST00000490438	IARS	0	-	4.41	4.98	-0.57
2	232321995	232321996	ENST00000322723,ENST00000356936,ENST00000461347,ENST00000466274	NCL	0	-	-1.56	-0.99	-0.56
2	170680997	170680998	ENST00000260953,ENST00000308099,ENST00000392640,ENST00000409340,ENST00000409837,ENST00000409965,ENST00000410097,ENST00000537825,ENST00000538491	METTL5	0	-	4.15	4.71	-0.56
12	108090361	108090362	ENST00000258531,ENST00000412830,ENST00000541166,ENST00000547120,ENST00000552760	PWP1	0	+	3.81	4.38	-0.56
11	62394041	62394042	ENST00000346178,ENST00000356638,ENST00000528503,ENST00000531563,ENST00000532402,ENST00000534779,ENST00000540002,ENST00000540933	GANAB	0	-	5.75	6.32	-0.56
2	32602837	32602838	ENST00000421745	BIRC6	0	+	3.86	4.43	-0.56
9	33262101	33262102	ENST00000379700,ENST00000379704,ENST00000379707,ENST00000472232,ENST00000473781	BAG1	0	-	3.01	3.57	-0.56
3	183894855	183894856	ENST00000292807,ENST00000382456,ENST00000411763,ENST00000427072,ENST00000431779,ENST00000432591,ENST00000439647,ENST00000444495,ENST00000448139,ENST00000455925,ENST00000460862,ENST00000466598,ENST00000472560,ENST00000484469,ENST00000487958	AP2M1	0	+	4.84	5.4	-0.56
15	66795394	66795395	ENST00000307961,ENST00000561554,ENST00000561775,ENST00000564439,ENST00000566039,ENST00000566491,ENST00000566622,ENST00000566624,ENST00000567229,ENST00000568588,ENST00000569438,ENST00000569696	RPL4	0	-	3.08	3.64	-0.56
11	3845594	3845595	ENST00000278243,ENST00000300730,ENST00000396986,ENST00000396991,ENST00000396993,ENST00000459679,ENST00000463452,ENST00000464229,ENST00000464261,ENST00000464441,ENST00000464906,ENST00000465237,ENST00000465307,ENST00000469307,ENST00000475884,ENST00000477358,ENST00000478773,ENST00000479072,ENST00000485602,ENST00000487112,ENST00000490830,ENST00000492246,ENST00000493547,ENST00000495026,ENST00000496834…	PGAP2	0	+	-0.16	0.4	-0.56
X	71493649	71493650	ENST00000316084,ENST00000486733	RPS4X	0	-	3.42	3.99	-0.56
10	13375815	13375816	ENST00000319684,ENST00000327347,ENST00000378614,ENST00000537130,ENST00000545675	SEPHS1	0	-	3.43	3.99	-0.56
5	37341190	37341191	ENST00000231498,ENST00000381843,ENST00000513532	NUP155	0	-	4.38	4.95	-0.56
11	62621022	62621023	ENST00000535076,ENST00000535689,ENST00000537024,ENST00000537068,ENST00000537869,ENST00000537925,ENST00000538266,ENST00000538654,ENST00000539921,ENST00000539975,ENST00000540725,ENST00000540865,ENST00000541578,ENST00000541615,ENST00000542112,ENST00000544550,ENST00000545440,ENST00000545688,ENST00000545920	SNHG1	0	-	2.09	2.65	-0.56
15	82823286	82823287	ENST00000330339,ENST00000559187,ENST00000559636,ENST00000559854,ENST00000560084,ENST00000560151,ENST00000560652,ENST00000560826,ENST00000560977	logical(0)	0	-	-1.22	-0.65	-0.56
1	186303455	186303456	ENST00000367478	TPR	0	-	5.17	5.74	-0.56
3	28379426	28379427	ENST00000295748,ENST00000334100,ENST00000414162,ENST00000420543,ENST00000457172,ENST00000462936,ENST00000463512,ENST00000479665,ENST00000488978,ENST00000492044	AZI2	0	-	3.64	4.2	-0.56
20	34312958	34312959	ENST00000253363,ENST00000338163,ENST00000361162,ENST00000374038,ENST00000403542,ENST00000407261,ENST00000412738,ENST00000427743,ENST00000429968,ENST00000434927,ENST00000444878,ENST00000448303,ENST00000461283,ENST00000463004,ENST00000490484,ENST00000492779,ENST00000494274,ENST00000528062	RBM39	0	-	5.75	6.31	-0.56
21	40552209	40552210	ENST00000331573,ENST00000380900,ENST00000411828,ENST00000431628,ENST00000440607	PSMG1	0	-	-0.11	0.45	-0.56
11	57100097	57100098	ENST00000278412,ENST00000293880,ENST00000526696	SSRP1	0	-	4.3	4.86	-0.56
17	58165556	58165557	ENST00000566140,ENST00000587298,ENST00000588180,ENST00000589987,ENST00000590012,ENST00000590346,ENST00000592556	WFDC21P	0	-	-0.59	-0.03	-0.56
7	56122196	56122197	ENST00000275603,ENST00000335503,ENST00000493855,ENST00000540286	CCT6A	0	+	5.45	6.01	-0.56
7	128394509	128394510	ENST00000249364,ENST00000449187,ENST00000479257,ENST00000535011,ENST00000535623,ENST00000538546,ENST00000542996	CALU	0	+	4.01	4.57	-0.56
3	4716932	4716933	ENST00000302640,ENST00000354582,ENST00000357086,ENST00000423119,ENST00000443694,ENST00000456211,ENST00000544951	ITPR1	0	+	2.21	2.77	-0.56
11	3392203	3392204	ENST00000005082,ENST00000330692,ENST00000343338,ENST00000354599,ENST00000399602,ENST00000427810,ENST00000429541,ENST00000438262,ENST00000524857,ENST00000525313,ENST00000525502,ENST00000526501,ENST00000526540,ENST00000526598,ENST00000526601,ENST00000528218,ENST00000528410,ENST00000528636,ENST00000528796,ENST00000529085,ENST00000529228,ENST00000529678,ENST00000529789,ENST00000530643,ENST00000532539…	ZNF195	0	-	0.79	1.35	-0.56
9	110081160	110081161	ENST00000358015,ENST00000416373,ENST00000457811	RAD23B	0	+	4.08	4.63	-0.56
14	103805230	103805231	ENST00000216554,ENST00000392715,ENST00000558506,ENST00000561380	EIF5	0	+	4.53	5.09	-0.56
9	91083520	91083521	ENST00000375859,ENST00000469017,ENST00000485565,ENST00000485804,ENST00000541629	SPIN1	0	+	4.39	4.95	-0.56
15	73052746	73052747	ENST00000311669,ENST00000443764,ENST00000563907,ENST00000565814,ENST00000566509,ENST00000567733,ENST00000567941,ENST00000569058,ENST00000569517,ENST00000569534	ADPGK	0	-	3.14	3.7	-0.56
2	61724012	61724013	ENST00000401558,ENST00000404992,ENST00000406957,ENST00000428210	XPO1	0	-	4.65	5.2	-0.56
10	73983814	73983815	ENST00000299381,ENST00000468144,ENST00000470481,ENST00000478193,ENST00000496924	ANAPC16	0	+	2.66	3.22	-0.56
12	7077572	7077573	ENST00000399433,ENST00000440277,ENST00000535923,ENST00000536316,ENST00000542912,ENST00000543465,ENST00000544888,ENST00000545167,ENST00000546111	PHB2	0	-	5.49	6.05	-0.56
3	150293549	150293550	ENST00000273435,ENST00000383043,ENST00000406576,ENST00000460851,ENST00000465535,ENST00000477551,ENST00000482471,ENST00000487799	EIF2A	0	+	3.97	4.52	-0.56
6	36937813	36937814	ENST00000373550,ENST00000373616,ENST00000373627,ENST00000418541,ENST00000460219,ENST00000471737,ENST00000490662,ENST00000538808	MTCH1	0	-	5.01	5.57	-0.56
19	39111075	39111076	ENST00000248342,ENST00000538434,ENST00000545173,ENST00000586513,ENST00000586932,ENST00000588422,ENST00000588934,ENST00000589307,ENST00000591409,ENST00000592558,ENST00000593062,ENST00000593149	EIF3K	0	+	6.18	6.74	-0.56
1	186301325	186301326	ENST00000367478	TPR	0	-	5.04	5.59	-0.56
14	74951116	74951117	ENST00000238633,ENST00000434013,ENST00000541064,ENST00000553490,ENST00000554482,ENST00000555592,ENST00000555619,ENST00000556009,ENST00000557510	NPC2	0	-	5.04	5.59	-0.55
19	54710330	54710331	ENST00000302907,ENST00000391751,ENST00000391752,ENST00000391753,ENST00000402367,ENST00000436445,ENST00000441429,ENST00000445961,ENST00000448962,ENST00000484121,ENST00000495002	RPS9	0	+	-2.63	-2.08	-0.55
21	40717754	40717755	ENST00000288344,ENST00000361263,ENST00000380747,ENST00000380748,ENST00000380749,ENST00000419378,ENST00000431390,ENST00000436324,ENST00000443046,ENST00000464078,ENST00000482192,ENST00000485550,ENST00000486741,ENST00000489072,ENST00000490032,ENST00000492280	HMGN1	0	-	1.78	2.33	-0.55
2	32658872	32658873	ENST00000421745,ENST00000444173	BIRC6	0	+	1.9	2.45	-0.55
3	142772636	142772637	ENST00000319822,ENST00000397933,ENST00000463563,ENST00000467348,ENST00000473835,ENST00000488497,ENST00000493598	U2SURP	0	+	1.78	2.33	-0.55
2	15747437	15747438	ENST00000233084,ENST00000381341	DDX1	0	+	4.65	5.21	-0.55
5	86685344	86685345	ENST00000274376,ENST00000456692,ENST00000506290,ENST00000512763,ENST00000515800	RASA1	0	+	1.75	2.3	-0.55
1	116939356	116939357	ENST00000295598,ENST00000369496,ENST00000537345	ATP1A1	0	+	4.2	4.75	-0.55
11	64087340	64087341	ENST00000265462,ENST00000347941,ENST00000352435	PRDX5	0	+	5.58	6.13	-0.55
15	83423536	83423537	ENST00000558174,ENST00000558687,ENST00000559366,ENST00000561107	SNHG21	0	+	0	0.56	-0.55
X	153578015	153578016	ENST00000344736,ENST00000360319,ENST00000369850,ENST00000369856,ENST00000420627,ENST00000422373,ENST00000462590,ENST00000490936,ENST00000498411,ENST00000498491	FLNA	0	-	4.99	5.55	-0.55
1	70703235	70703236	ENST00000370949,ENST00000370950,ENST00000370951,ENST00000395136,ENST00000405432,ENST00000436161,ENST00000463859,ENST00000484162	SRSF11	0	+	3.86	4.41	-0.55
1	150208079	150208080	ENST00000314136,ENST00000369114,ENST00000369115,ENST00000369116,ENST00000369119,ENST00000436748,ENST00000532744,ENST00000533654,ENST00000534220	ANP32E	0	-	3.92	4.47	-0.55
1	186306143	186306144	ENST00000367478	TPR	0	-	3.53	4.08	-0.55
12	104326720	104326721	ENST00000299767,ENST00000540297,ENST00000548462	HSP90B1	0	+	5.19	5.74	-0.55
11	93472401	93472402	ENST00000323981,ENST00000448108,ENST00000526015,ENST00000527169,ENST00000532235,ENST00000532455,ENST00000534770	TAF1D	0	-	3.74	4.29	-0.55
1	201934671	201934672	ENST00000367287,ENST00000478378,ENST00000482943	TIMM17A	0	+	5.48	6.03	-0.55
10	27434355	27434356	ENST00000326799,ENST00000375972,ENST00000376016,ENST00000396296,ENST00000427324,ENST00000491542,ENST00000493741	YME1L1	0	-	0.08	0.63	-0.55
6	99857047	99857048	ENST00000369239,ENST00000438806,ENST00000463021,ENST00000478777	PNISR	0	-	4.06	4.61	-0.55
12	4653070	4653071	ENST00000228843,ENST00000321524,ENST00000352618,ENST00000398012,ENST00000442992,ENST00000535558,ENST00000536117,ENST00000536346,ENST00000536886,ENST00000538817,ENST00000543041,ENST00000544029,ENST00000544110,ENST00000544173,ENST00000544927	RAD51AP1	0	+	2.26	2.81	-0.55
12	104680887	104680888	ENST00000354940,ENST00000378070,ENST00000388854,ENST00000429002,ENST00000503506,ENST00000524698,ENST00000525566,ENST00000526207,ENST00000526266,ENST00000526390,ENST00000526580,ENST00000526691,ENST00000527335,ENST00000527688,ENST00000528079,ENST00000529546,ENST00000529751,ENST00000529784,ENST00000531689,ENST00000531691,ENST00000540716,ENST00000542918	TXNRD1	0	+	3.49	4.04	-0.55
X	71495392	71495393	ENST00000316084,ENST00000373626,ENST00000486733	RPS4X	0	-	4.62	5.16	-0.55
15	71175098	71175099	ENST00000249861,ENST00000560604	THAP10	0	-	0.55	1.09	-0.55
12	56151165	56151166	ENST00000444631,ENST00000546604,ENST00000546837,ENST00000552884	SARNP	0	-	-1.22	-0.67	-0.55
10	5248360	5248361	ENST00000263126,ENST00000380448	AKR1C4	0	+	0.51	1.06	-0.55
12	53421972	53421973	ENST00000262056,ENST00000416762,ENST00000420463,ENST00000549481,ENST00000550704	EIF4B	0	+	2.55	3.1	-0.55
1	245019204	245019205	ENST00000283179,ENST00000366525,ENST00000444376	HNRNPU	0	-	5.9	6.44	-0.55
14	56138373	56138374	ENST00000395308,ENST00000395309,ENST00000395311,ENST00000395314,ENST00000413890,ENST00000416613,ENST00000438792,ENST00000459737,ENST00000553624,ENST00000554507,ENST00000555172,ENST00000555573,ENST00000556631	KTN1	0	+	5.31	5.86	-0.55
2	98201405	98201406	ENST00000258459,ENST00000359901,ENST00000377003,ENST00000419390,ENST00000438709,ENST00000443455	ANKRD36B	0	-	1.91	2.46	-0.55
4	169931097	169931098	ENST00000306193,ENST00000504480,ENST00000504561,ENST00000506808,ENST00000507752,ENST00000510042	CBR4	0	-	2.59	3.14	-0.55
16	28746000	28746001	ENST00000331666,ENST00000395587,ENST00000564243,ENST00000565932,ENST00000566501,ENST00000566866	EIF3C	0	+	4.41	4.96	-0.55
3	113524372	113524373	ENST00000273398,ENST00000461496,ENST00000470455,ENST00000538620	ATP6V1A	0	+	5.09	5.64	-0.55
3	97661287	97661288	ENST00000182096,ENST00000389622,ENST00000485253	CRYBG3	0	+	1.04	1.58	-0.55
9	86592602	86592603	ENST00000351839,ENST00000360384,ENST00000376263,ENST00000376264,ENST00000376268,ENST00000376281,ENST00000435158,ENST00000457156,ENST00000472778,ENST00000483135	HNRNPK	0	-	2.24	2.79	-0.55
14	92600699	92600700	ENST00000298875,ENST00000554290	CPSF2	0	+	4.11	4.65	-0.55
11	8016914	8016915	ENST00000309828,ENST00000449102,ENST00000528763,ENST00000530219,ENST00000531329,ENST00000531572,ENST00000533626,ENST00000537635	EIF3F	0	+	0.62	1.17	-0.55
19	3982803	3982804	ENST00000309311	EEF2	0	-	4.81	5.36	-0.54
2	175982716	175982717	ENST00000264110,ENST00000345739,ENST00000392543,ENST00000392544,ENST00000409437,ENST00000409499,ENST00000409635,ENST00000409833,ENST00000415955,ENST00000417080,ENST00000421438,ENST00000426833,ENST00000428760,ENST00000429579,ENST00000435004,ENST00000435231,ENST00000437522,ENST00000456655,ENST00000487334,ENST00000538946,ENST00000542046	ATF2	0	-	3.85	4.4	-0.54
10	112343306	112343307	ENST00000361804	SMC3	0	+	4.95	5.5	-0.54
2	47389423	47389424	ENST00000272298,ENST00000409563,ENST00000422269,ENST00000432899,ENST00000456319,ENST00000460218,ENST00000482532,ENST00000484408,ENST00000489742	CALM2, STPG4	0	-	6.27	6.82	-0.54
5	10258415	10258416	ENST00000280326,ENST00000423695,ENST00000503026,ENST00000503454,ENST00000506600,ENST00000509846,ENST00000512975,ENST00000514674,ENST00000515390,ENST00000515676	CCT5	0	+	7.01	7.55	-0.54
18	25585811	25585812	ENST00000269141,ENST00000399380	CDH2	0	-	3.59	4.14	-0.54
5	6620217	6620218	ENST00000264670,ENST00000504374,ENST00000505892,ENST00000506139,ENST00000539938	NSUN2	0	-	5.39	5.93	-0.54
4	41691652	41691653	ENST00000313860,ENST00000381753,ENST00000396595,ENST00000503057,ENST00000508466,ENST00000508501,ENST00000509277,ENST00000511496,ENST00000512632,ENST00000512820,ENST00000512946,ENST00000513024,ENST00000514096	LIMCH1	0	+	5.75	6.29	-0.54
11	134118701	134118702	ENST00000341541,ENST00000352327,ENST00000392594,ENST00000392595,ENST00000534274	THYN1	0	-	2.67	3.22	-0.54
3	10085548	10085549	ENST00000287647,ENST00000383806,ENST00000383807,ENST00000419585,ENST00000483276	FANCD2	0	+	3.35	3.89	-0.54
5	134152293	134152294	ENST00000354283,ENST00000452510,ENST00000503946,ENST00000507392	DDX46	0	+	-1.27	-0.73	-0.54
5	65449424	65449425	ENST00000284041,ENST00000334121,ENST00000380918,ENST00000520953,ENST00000521691,ENST00000522912,ENST00000524111	SREK1	0	+	-2.78	-2.24	-0.54
3	42661200	42661201	ENST00000232978,ENST00000429888,ENST00000442970,ENST00000445842,ENST00000465584,ENST00000468735,ENST00000478488,ENST00000487466	NKTR	0	+	0.39	0.93	-0.54
5	172351112	172351113	ENST00000393784,ENST00000519567,ENST00000519796,ENST00000521392,ENST00000523366,ENST00000523650	ERGIC1	0	+	3.75	4.29	-0.54
13	98641418	98641419	ENST00000261574,ENST00000357602,ENST00000403772,ENST00000469360,ENST00000473582,ENST00000475420,ENST00000490680,ENST00000539640	IPO5	0	+	5.76	6.31	-0.54
5	110083964	110083965	ENST00000355943,ENST00000447245,ENST00000502462,ENST00000504098,ENST00000508781,ENST00000509442,ENST00000513706,ENST00000513807	SLC25A46	0	+	4.04	4.58	-0.54
10	73585592	73585593	ENST00000373120,ENST00000394934,ENST00000394936,ENST00000493143	PSAP	0	-	6.75	7.29	-0.54
10	17641287	17641288	ENST00000361271,ENST00000466335,ENST00000471481,ENST00000498812	HACD1	0	-	1.16	1.7	-0.54
1	220312481	220312482	ENST00000302637,ENST00000366922,ENST00000467924,ENST00000488777	IARS2	0	+	4.85	5.39	-0.54
3	160141438	160141439	ENST00000344722,ENST00000357388,ENST00000360111,ENST00000462668,ENST00000462787,ENST00000469762,ENST00000469858	SMC4	0	+	4.72	5.26	-0.54
3	185643250	185643251	ENST00000382191,ENST00000453386,ENST00000456380,ENST00000465245,ENST00000477939,ENST00000485530,ENST00000487615,ENST00000492417,ENST00000493864	TRA2B	0	-	3.52	4.06	-0.54
7	12727353	12727354	ENST00000396662,ENST00000396663,ENST00000396664,ENST00000404894,ENST00000439721	ARL4A	0	+	-0.33	0.21	-0.54
17	74731141	74731142	ENST00000452355,ENST00000508921,ENST00000582449,ENST00000585202,ENST00000586778,ENST00000589919	SRSF2	0	-	-3.19	-2.66	-0.54
15	29996403	29996404	ENST00000346128,ENST00000356107,ENST00000400007,ENST00000400011,ENST00000545208	TJP1	0	-	0.14	0.68	-0.54
12	53433127	53433128	ENST00000262056,ENST00000416762,ENST00000420463,ENST00000549592	EIF4B	0	+	1.1	1.64	-0.54
17	3716409	3716410	ENST00000158149,ENST00000389005,ENST00000574911,ENST00000575815,ENST00000576523	NCBP3	0	-	-0.75	-0.22	-0.54
10	96336562	96336563	ENST00000239026,ENST00000348459,ENST00000371332,ENST00000394036,ENST00000394045,ENST00000432120	HELLS	0	+	3.32	3.86	-0.54
10	103917971	103917972	ENST00000370007,ENST00000405356,ENST00000461421,ENST00000464969,ENST00000476468,ENST00000488254	NOLC1	0	+	5	5.54	-0.54
2	153573868	153573869	ENST00000354363,ENST00000410080,ENST00000448428,ENST00000450303,ENST00000486100,ENST00000489741,ENST00000493468,ENST00000545856	PRPF40A	0	-	2.6	3.14	-0.54
17	38569730	38569731	ENST00000423485,ENST00000581055	TOP2A	0	-	5.96	6.5	-0.54
5	140037247	140037248	ENST00000417647	IK	0	+	4.46	5	-0.54
17	19558700	19558701	ENST00000176643,ENST00000339618,ENST00000395575,ENST00000446398,ENST00000472059,ENST00000476965,ENST00000578614,ENST00000579855,ENST00000581518,ENST00000582991,ENST00000584332	ALDH3A2	0	+	-0.73	-0.19	-0.54
2	272065	272066	ENST00000272067,ENST00000405233,ENST00000405364,ENST00000407983,ENST00000413140,ENST00000439645,ENST00000442386,ENST00000453390,ENST00000480874,ENST00000484464	ACP1	0	+	-2.51	-1.97	-0.54
2	153535864	153535865	ENST00000354363,ENST00000410080,ENST00000448428,ENST00000493468,ENST00000545856	PRPF40A	0	-	2.32	2.86	-0.54
6	31509725	31509726	ENST00000376177,ENST00000376185,ENST00000396172,ENST00000415382,ENST00000417556,ENST00000418897,ENST00000419020,ENST00000419338,ENST00000427214,ENST00000428098,ENST00000428450,ENST00000431908,ENST00000449074,ENST00000449757,ENST00000453105,ENST00000456662,ENST00000456976,ENST00000458215,ENST00000458640,ENST00000462256,ENST00000480131,ENST00000481456,ENST00000482195	DDX39B, ATP6V1G2-DDX39B	0	-	3.21	3.74	-0.54
5	72144325	72144326	ENST00000337273,ENST00000396346,ENST00000447967,ENST00000454282,ENST00000506351,ENST00000506528,ENST00000509030,ENST00000511754,ENST00000513944,ENST00000515483,ENST00000518279,ENST00000520850,ENST00000523768	TNPO1	0	+	5.4	5.93	-0.54
1	78189014	78189015	ENST00000357428,ENST00000370792,ENST00000370793,ENST00000370794,ENST00000461986,ENST00000481579	USP33	0	-	2.86	3.39	-0.54
8	124265560	124265561	ENST00000297857,ENST00000357082,ENST00000395571,ENST00000517516,ENST00000520474,ENST00000522655	ZHX1, ZHX1-C8orf76	0	-	1.47	2.01	-0.54
11	17153461	17153462	ENST00000265970,ENST00000531428,ENST00000540361	PIK3C2A	0	-	2.83	3.37	-0.54
17	26678688	26678689	ENST00000003607,ENST00000540200	POLDIP2	0	-	4.96	5.49	-0.54
4	77053674	77053675	ENST00000264883,ENST00000342467,ENST00000458189,ENST00000502850,ENST00000504173,ENST00000507257,ENST00000512151,ENST00000514313,ENST00000514987	NUP54	0	-	3.29	3.82	-0.53
9	95033265	95033266	ENST00000375629,ENST00000375643,ENST00000421189,ENST00000436450,ENST00000443024,ENST00000447699,ENST00000449893	IARS	0	-	4.55	5.09	-0.53
4	128930346	128930347	ENST00000398965,ENST00000444616,ENST00000473040,ENST00000480407	ABHD18	0	+	0.71	1.25	-0.53
17	30677345	30677346	ENST00000321233,ENST00000341711,ENST00000342555,ENST00000394670,ENST00000394673,ENST00000394679,ENST00000577324,ENST00000577908,ENST00000578389,ENST00000579634,ENST00000580759,ENST00000581915,ENST00000582165	ZNF207	0	+	4.11	4.64	-0.53
16	54954208	54954209	ENST00000501177,ENST00000502066,ENST00000558031,ENST00000559432,ENST00000559598,ENST00000560029,ENST00000560912	CRNDE	0	-	3.11	3.64	-0.53
12	123087790	123087791	ENST00000333479,ENST00000377192,ENST00000436959,ENST00000450485,ENST00000537348,ENST00000541466	KNTC1	0	+	4.07	4.6	-0.53
8	38940592	38940593	ENST00000379917,ENST00000468065,ENST00000481873,ENST00000487273	ADAM9	0	+	5.29	5.82	-0.53
12	104335675	104335676	ENST00000299767,ENST00000548462,ENST00000551983	HSP90B1	0	+	6.54	7.08	-0.53
1	76253289	76253290	ENST00000319942,ENST00000370826,ENST00000461653,ENST00000462042,ENST00000470201,ENST00000471759,ENST00000473406,ENST00000485459,ENST00000489450,ENST00000491266,ENST00000496055,ENST00000497648,ENST00000535300	RABGGTB	0	+	2.14	2.67	-0.53
3	12626619	12626620	ENST00000251849,ENST00000423275,ENST00000432427,ENST00000442415,ENST00000471449,ENST00000534997,ENST00000542177	RAF1	0	-	4.18	4.71	-0.53
12	101790175	101790176	ENST00000261636,ENST00000536227,ENST00000539055,ENST00000550597,ENST00000551671,ENST00000551688,ENST00000551828	ARL1	0	-	3.6	4.14	-0.53
1	110557479	110557480	ENST00000359172,ENST00000369799,ENST00000393614,ENST00000475081	AHCYL1	0	+	4.5	5.03	-0.53
2	170430177	170430178	ENST00000438035,ENST00000445210,ENST00000453153,ENST00000453929	FASTKD1	0	-	1.67	2.2	-0.53
11	62653080	62653081	ENST00000338663,ENST00000377889,ENST00000377890,ENST00000377891,ENST00000377892,ENST00000457660,ENST00000535296,ENST00000535768,ENST00000536981,ENST00000538682,ENST00000539507,ENST00000539891,ENST00000542793,ENST00000542922	SLC3A2	0	+	4.53	5.06	-0.53
9	130213558	130213559	ENST00000361436,ENST00000497322,ENST00000497825,ENST00000536368	RPL12	0	-	-0.19	0.34	-0.53
14	23426131	23426132	ENST00000206474,ENST00000342454,ENST00000347758,ENST00000397409,ENST00000490506,ENST00000541587,ENST00000553794,ENST00000554349,ENST00000554373,ENST00000554406,ENST00000554446,ENST00000554516,ENST00000554651,ENST00000555040,ENST00000555074,ENST00000555367,ENST00000555986,ENST00000556915,ENST00000557591	HAUS4	0	-	-0.96	-0.43	-0.53
6	144178581	144178582	ENST00000367576	LTV1	0	+	3.31	3.84	-0.53
3	120315493	120315494	ENST00000184266,ENST00000461682,ENST00000485064,ENST00000491335,ENST00000492739,ENST00000496588	NDUFB4	0	+	-0.48	0.05	-0.53
22	38690113	38690114	ENST00000359867,ENST00000366216,ENST00000396832,ENST00000400206,ENST00000402865,ENST00000403904,ENST00000431611,ENST00000431632,ENST00000494610,ENST00000495232	CSNK1E	0	-	1.54	2.07	-0.53
6	86387511	86387512	ENST00000369605,ENST00000414002,ENST00000420199,ENST00000425170,ENST00000427501,ENST00000428833,ENST00000431043,ENST00000433843,ENST00000435947,ENST00000453754,ENST00000587692,ENST00000589187	SNHG5	0	-	2.26	2.79	-0.53
12	46757705	46757706	ENST00000256689,ENST00000548111,ENST00000548236,ENST00000549258,ENST00000551374,ENST00000552414	SLC38A2	0	-	5.77	6.3	-0.53
11	32610278	32610279	ENST00000323213,ENST00000524711,ENST00000524896,ENST00000525782,ENST00000530026,ENST00000531120,ENST00000531186,ENST00000531921,ENST00000532444,ENST00000533439	EIF3M	0	+	5.34	5.87	-0.53
9	86585075	86585076	ENST00000351839,ENST00000360384,ENST00000376263,ENST00000376264,ENST00000376268,ENST00000376281,ENST00000435158,ENST00000492865,ENST00000493362	HNRNPK	0	-	5.48	6.01	-0.53
1	78412213	78412214	ENST00000294623,ENST00000474632,ENST00000480673,ENST00000483894,ENST00000488814,ENST00000489495,ENST00000492405,ENST00000492724	FUBP1	0	-	-0.03	0.5	-0.53
1	145791059	145791060	ENST00000313835,ENST00000454423,ENST00000460277,ENST00000462900,ENST00000466593,ENST00000478703,ENST00000492401,ENST00000493684,ENST00000528944,ENST00000534502	GPR89A	0	-	1.14	1.66	-0.53
12	122968005	122968006	ENST00000336229,ENST00000536306,ENST00000536663,ENST00000540586,ENST00000543897	ZCCHC8	0	-	1.32	1.85	-0.53
2	187540654	187540655	ENST00000261023,ENST00000374907,ENST00000433736	ITGAV	0	+	4.98	5.51	-0.53
3	119236162	119236163	ENST00000264244,ENST00000463927,ENST00000466984,ENST00000486418,ENST00000492164,ENST00000493694,ENST00000494664,ENST00000498399	TIMMDC1	0	+	4	4.52	-0.53
9	15460311	15460312	ENST00000467062,ENST00000490969	SNAPC3	0	+	1.93	2.46	-0.53
19	59059547	59059548	ENST00000253024,ENST00000341753	TRIM28	0	+	5.24	5.77	-0.53
19	39421638	39421639	ENST00000308018,ENST00000402029,ENST00000407800	MRPS12	0	+	1.68	2.21	-0.53
2	114697679	114697680	ENST00000263238,ENST00000415792,ENST00000446821,ENST00000535589,ENST00000536059	ACTR3	0	+	5.26	5.79	-0.53
18	47017994	47017995	ENST00000418495,ENST00000441578,ENST00000577910,ENST00000578528,ENST00000578532,ENST00000578966,ENST00000579248,ENST00000579408,ENST00000579495,ENST00000580210,ENST00000580261,ENST00000580387,ENST00000581091,ENST00000581305,ENST00000581373,ENST00000582782,ENST00000583036,ENST00000583637,ENST00000584895	RPL17-C18orf32, RPL17	0	-	-3.2	-2.68	-0.53
1	116944277	116944278	ENST00000295598,ENST00000369496,ENST00000440951,ENST00000537345	ATP1A1	0	+	4.07	4.6	-0.53
2	190334165	190334166	ENST00000314761,ENST00000427960,ENST00000436347	WDR75	0	+	3.08	3.6	-0.53
19	39191354	39191355	ENST00000252699,ENST00000390009,ENST00000424234,ENST00000495553,ENST00000588618,ENST00000589528	ACTN4	0	+	4.31	4.83	-0.53
16	66592251	66592252	ENST00000264001,ENST00000345436,ENST00000351137,ENST00000362093,ENST00000417030,ENST00000526149,ENST00000527729,ENST00000527845,ENST00000532838,ENST00000534692,ENST00000563092	CKLF, CKLF-CMTM1	0	+	3.01	3.53	-0.53
1	154184932	154184933	ENST00000350592,ENST00000362076,ENST00000368516,ENST00000368518,ENST00000368519,ENST00000368521,ENST00000493814	C1orf43	0	-	5.56	6.09	-0.53
10	120816446	120816447	ENST00000369144,ENST00000478852,ENST00000486248,ENST00000541549	EIF3A	0	-	4.97	5.5	-0.53
3	4878619	4878620	ENST00000302640,ENST00000354582,ENST00000357086,ENST00000423119,ENST00000443694,ENST00000456211,ENST00000463980,ENST00000493491,ENST00000544951	ITPR1	0	+	4.94	5.46	-0.53
22	39710110	39710111	ENST00000216146,ENST00000401609,ENST00000402527,ENST00000465618,ENST00000467105,ENST00000473638,ENST00000481985	RPL3	0	-	1.43	1.96	-0.53
4	41694401	41694402	ENST00000313860,ENST00000381753,ENST00000396595,ENST00000503057,ENST00000505705,ENST00000508466,ENST00000508501,ENST00000509277,ENST00000511496,ENST00000512632,ENST00000512820,ENST00000512946,ENST00000513024,ENST00000514096,ENST00000515785	LIMCH1	0	+	3.77	4.3	-0.53
5	7885967	7885968	ENST00000264668,ENST00000341013,ENST00000440940,ENST00000508101,ENST00000509961,ENST00000510525,ENST00000511461,ENST00000512311,ENST00000513439	MTRR	0	+	3.87	4.39	-0.53
1	161089402	161089403	ENST00000368007,ENST00000368008,ENST00000368009,ENST00000392190,ENST00000461376,ENST00000477684,ENST00000479266,ENST00000485594,ENST00000491497,ENST00000492411,ENST00000496768,ENST00000496861	NIT1	0	+	2.71	3.24	-0.52
10	101478101	101478102	ENST00000016171,ENST00000370483	COX15	0	-	3.36	3.89	-0.52
6	143828372	143828373	ENST00000002165,ENST00000367585,ENST00000438118	FUCA2, VDAC1P8	0	-	4.53	5.05	-0.52
10	102750767	102750768	ENST00000311916,ENST00000370228,ENST00000473656,ENST00000476766	TWNK	0	+	1.89	2.42	-0.52
6	159204550	159204551	ENST00000337147,ENST00000367075,ENST00000392177	EZR	0	-	4.73	5.25	-0.52
12	51442968	51442969	ENST00000262055,ENST00000380123,ENST00000380135,ENST00000418425,ENST00000546992,ENST00000547008,ENST00000547029,ENST00000547256,ENST00000547318,ENST00000547555,ENST00000547660,ENST00000547877,ENST00000548209,ENST00000548251,ENST00000548401,ENST00000548516,ENST00000549340,ENST00000549686,ENST00000550100,ENST00000550442,ENST00000550446,ENST00000550715,ENST00000550755,ENST00000550814,ENST00000550929…	LETMD1	0	+	1.17	1.7	-0.52
17	48456928	48456929	ENST00000338165,ENST00000393271,ENST00000507616,ENST00000510007,ENST00000510246,ENST00000511648,ENST00000513077,ENST00000514211	EME1	0	+	1.05	1.57	-0.52
14	51710689	51710690	ENST00000457354,ENST00000555574,ENST00000556683	TMX1	0	+	3.94	4.46	-0.52
5	94863715	94863716	ENST00000358746,ENST00000504421,ENST00000505578,ENST00000514952	TTC37	0	-	4.45	4.98	-0.52
5	98209295	98209296	ENST00000284049,ENST00000514344	CHD1	0	-	3.48	4	-0.52
11	11951112	11951113	ENST00000339865,ENST00000399455,ENST00000527733,ENST00000539466	USP47	0	+	3.65	4.17	-0.52
10	120936531	120936532	ENST00000298510,ENST00000356951	PRDX3	0	-	4.75	5.27	-0.52
6	86387852	86387853	ENST00000369605,ENST00000414002,ENST00000420199,ENST00000425170,ENST00000428833,ENST00000431043,ENST00000433843,ENST00000435947,ENST00000453754,ENST00000587692,ENST00000589187	SNHG5	0	-	2.64	3.16	-0.52
4	76580950	76580951	ENST00000357854,ENST00000359707,ENST00000395719,ENST00000503660,ENST00000507947,ENST00000510902	G3BP2	0	-	4.9	5.42	-0.52
2	86354428	86354429	ENST00000254630,ENST00000464541,ENST00000487043	PTCD3	0	+	3.26	3.79	-0.52
20	5086832	5086833	ENST00000202834,ENST00000342308,ENST00000379276,ENST00000379277,ENST00000379279,ENST00000379283,ENST00000379286,ENST00000379299,ENST00000492419	TMEM230	0	-	2.6	3.12	-0.52
2	85768500	85768501	ENST00000306434,ENST00000409017,ENST00000481412	MAT2A	0	+	3.08	3.6	-0.52
12	70723350	70723351	ENST00000229195,ENST00000418359,ENST00000547149,ENST00000547321,ENST00000548021,ENST00000548159,ENST00000548230,ENST00000548599,ENST00000548863,ENST00000549443,ENST00000549750,ENST00000550160,ENST00000550194,ENST00000550641,ENST00000551043,ENST00000551873,ENST00000552151,ENST00000552231,ENST00000552319,ENST00000552483,ENST00000552915	CNOT2	0	+	3.23	3.75	-0.52
1	17604	17605	ENST00000423562,ENST00000430492,ENST00000438504,ENST00000488147,ENST00000537342,ENST00000538476,ENST00000541675	WASH7P	0	-	1.75	2.27	-0.52
2	191520879	191520880	ENST00000337386,ENST00000357215,ENST00000409581,ENST00000409641,ENST00000416973,ENST00000423076,ENST00000423376,ENST00000426601,ENST00000448811	NAB1	0	+	0.92	1.44	-0.52
14	70490164	70490165	ENST00000361956,ENST00000381280	SMOC1	0	+	3.16	3.68	-0.52
9	94985626	94985627	ENST00000375629,ENST00000375643,ENST00000421189,ENST00000443024,ENST00000447699	IARS	0	-	5.85	6.37	-0.52
2	191840536	191840537	ENST00000361099,ENST00000392322,ENST00000392323,ENST00000409465,ENST00000423282,ENST00000452281,ENST00000540176	STAT1	0	-	3.43	3.95	-0.52
10	124917396	124917397	ENST00000368858,ENST00000368859,ENST00000368865,ENST00000407911,ENST00000490143,ENST00000538238	BUB3	0	+	4.72	5.24	-0.52
3	158390137	158390138	ENST00000264265	LXN	0	-	4.68	5.2	-0.52
X	24075665	24075666	ENST00000253039,ENST00000423068,ENST00000487075	EIF2S3	0	+	5.53	6.05	-0.52
4	39352966	39352967	ENST00000349703,ENST00000381897,ENST00000418436,ENST00000503784,ENST00000504849,ENST00000512275	RFC1	0	-	3.57	4.08	-0.52
17	37360440	37360441	ENST00000225430,ENST00000577741,ENST00000579260,ENST00000579374,ENST00000582193	RPL19	0	+	7.51	8.03	-0.52
12	46764557	46764558	ENST00000256689,ENST00000547252,ENST00000548870,ENST00000549258,ENST00000551405	SLC38A2	0	-	-1.66	-1.14	-0.52
5	170827214	170827215	ENST00000296930,ENST00000351986,ENST00000393820,ENST00000517671,ENST00000519955	NPM1	0	+	3.42	3.94	-0.52
9	127623696	127623697	ENST00000348462,ENST00000373570,ENST00000487431,ENST00000493018,ENST00000495728	RPL35	0	-	7.25	7.76	-0.52
20	34317382	34317383	ENST00000253363,ENST00000338163,ENST00000361162,ENST00000374038,ENST00000403542,ENST00000407261,ENST00000412738,ENST00000425184,ENST00000427743,ENST00000429968,ENST00000434927,ENST00000444878,ENST00000455343,ENST00000461283,ENST00000463004,ENST00000481037,ENST00000492779,ENST00000528062	RBM39	0	-	5.59	6.11	-0.52
3	15683564	15683565	ENST00000303498,ENST00000383778,ENST00000436193,ENST00000437172,ENST00000449107,ENST00000482824	BTD	0	+	1.18	1.7	-0.52
5	34925080	34925081	ENST00000336767,ENST00000506023,ENST00000515798	BRIX1	0	+	5.59	6.11	-0.52
17	5329619	5329620	ENST00000327154,ENST00000381208,ENST00000381209,ENST00000405578,ENST00000536255,ENST00000539417,ENST00000570883,ENST00000571043,ENST00000571558,ENST00000571613,ENST00000573126,ENST00000573577,ENST00000574003,ENST00000575112,ENST00000575599	RPAIN	0	+	0.93	1.45	-0.52
15	69732416	69732417	ENST00000260363,ENST00000352331,ENST00000395392,ENST00000537891,ENST00000558585,ENST00000559279,ENST00000561089	KIF23	0	+	3.59	4.1	-0.52
5	65449424	65449425	ENST00000284041,ENST00000334121,ENST00000380918,ENST00000520953,ENST00000521691,ENST00000522912,ENST00000524111	SREK1	0	+	0.27	0.79	-0.52
2	223786148	223786149	ENST00000357430,ENST00000392066,ENST00000421680	ACSL3	0	+	4.98	5.5	-0.52
4	39900007	39900008	ENST00000303538	PDS5A	0	-	4.25	4.77	-0.52
6	135751018	135751019	ENST00000265602,ENST00000327035,ENST00000367799,ENST00000367800,ENST00000417892,ENST00000457866,ENST00000475846,ENST00000531788	AHI1	0	-	3.13	3.65	-0.52
17	19566812	19566813	ENST00000176643,ENST00000339618,ENST00000395575,ENST00000472059,ENST00000476965,ENST00000571163,ENST00000573947,ENST00000574078,ENST00000579855,ENST00000581518,ENST00000582991	ALDH3A2	0	+	3.91	4.43	-0.52
5	72183049	72183050	ENST00000337273,ENST00000396346,ENST00000454282,ENST00000506351,ENST00000523768	TNPO1	0	+	5.34	5.86	-0.52
13	73369695	73369696	ENST00000326291,ENST00000489797	PIBF1	0	+	3.02	3.54	-0.52
10	70716068	70716069	ENST00000354185	DDX21	0	+	5.25	5.77	-0.52
22	36913346	36913347	ENST00000216190,ENST00000405442,ENST00000458572,ENST00000541106	EIF3D	0	-	3.5	4.02	-0.52
7	106836596	106836597	ENST00000222574,ENST00000461963,ENST00000463202,ENST00000463790,ENST00000468410,ENST00000485846,ENST00000498408	HBP1	0	+	4.1	4.62	-0.52
1	151028151	151028152	ENST00000357235,ENST00000470278,ENST00000483763,ENST00000492796,ENST00000540998	CDC42SE1	0	-	3.5	4.02	-0.52
7	86783844	86783845	ENST00000331242,ENST00000394702,ENST00000394703,ENST00000411766,ENST00000412139,ENST00000413276,ENST00000414194,ENST00000414630,ENST00000420131,ENST00000423590,ENST00000425406,ENST00000425705,ENST00000428819,ENST00000430405,ENST00000432366,ENST00000432937,ENST00000434534,ENST00000446796,ENST00000447863,ENST00000448598,ENST00000449088,ENST00000453049,ENST00000547146,ENST00000579592,ENST00000579677…	DMTF1	0	+	-0.34	0.17	-0.52
5	38949812	38949813	ENST00000296782,ENST00000357387,ENST00000511516	RICTOR	0	-	1.08	1.59	-0.52
17	7126556	7126557	ENST00000322910,ENST00000350303,ENST00000356839,ENST00000542255,ENST00000543245,ENST00000578543,ENST00000578579,ENST00000578824,ENST00000579425,ENST00000579546,ENST00000582379,ENST00000583858,ENST00000585203	ACADVL	0	+	4.89	5.41	-0.52
7	30538417	30538418	ENST00000005374,ENST00000275428,ENST00000409144,ENST00000409390,ENST00000409436,ENST00000426081,ENST00000440082,ENST00000447901	GGCT	0	-	4.87	5.39	-0.52
X	107938151	107938152	ENST00000328300,ENST00000361603,ENST00000504541,ENST00000515658	COL4A5	0	+	0.93	1.45	-0.52
2	71654544	71654545	ENST00000264447,ENST00000355812,ENST00000409407,ENST00000409544,ENST00000461991,ENST00000472758,ENST00000483421,ENST00000487638,ENST00000492262,ENST00000493576	ZNF638	0	+	3.57	4.08	-0.52
12	16035753	16035754	ENST00000025399,ENST00000419869,ENST00000538352,ENST00000541731	STRAP	0	+	-0.55	-0.03	-0.51
20	60715872	60715873	ENST00000370858,ENST00000370861,ENST00000370873,ENST00000442551,ENST00000484488	PSMA7	0	-	6.38	6.9	-0.51
1	28906452	28906453	ENST00000464612,ENST00000470977,ENST00000474814,ENST00000475441,ENST00000481220,ENST00000481368,ENST00000483436,ENST00000488745,ENST00000531126	SNHG12	0	-	-1.8	-1.29	-0.51
X	24828917	24828918	ENST00000379059,ENST00000379068	POLA1	0	+	3.82	4.33	-0.51
8	48812931	48812932	ENST00000314191,ENST00000338368,ENST00000518216,ENST00000523565	PRKDC	0	-	3.43	3.94	-0.51
X	135957243	135957244	ENST00000320676,ENST00000419968,ENST00000431446,ENST00000464781,ENST00000496459,ENST00000561733,ENST00000562646,ENST00000565438,ENST00000568578,ENST00000570135	RBMX	0	-	-0.4	0.11	-0.51
14	104145855	104145856	ENST00000246489,ENST00000334553,ENST00000347839,ENST00000348520,ENST00000380038,ENST00000389744,ENST00000445352,ENST00000452929,ENST00000472726,ENST00000535194,ENST00000537046,ENST00000553286,ENST00000553325,ENST00000553436,ENST00000553680,ENST00000554228,ENST00000554280,ENST00000555836,ENST00000555856,ENST00000557450,ENST00000557575	KLC1	0	+	-1.51	-1	-0.51
2	70455474	70455475	ENST00000282574,ENST00000361692,ENST00000415783,ENST00000416149,ENST00000433529,ENST00000445587,ENST00000454815,ENST00000470096,ENST00000474809,ENST00000477044,ENST00000477415,ENST00000496096	TIA1, C2orf42	0	-	0	0.51	-0.51
1	113245619	113245620	ENST00000285735,ENST00000339083,ENST00000369632,ENST00000369633,ENST00000369636,ENST00000369637,ENST00000369638,ENST00000369642,ENST00000425265,ENST00000436685,ENST00000468093,ENST00000471038,ENST00000473074,ENST00000484054,ENST00000484280,ENST00000528831,ENST00000534717	RHOC	0	-	4.18	4.69	-0.51
15	91524112	91524113	ENST00000361188,ENST00000361919,ENST00000394249,ENST00000442656,ENST00000556982,ENST00000560914	PRC1	0	-	6.55	7.06	-0.51
5	180666485	180666486	ENST00000376817,ENST00000502844,ENST00000502890,ENST00000502905,ENST00000503081,ENST00000503494,ENST00000504128,ENST00000504325,ENST00000504726,ENST00000506312,ENST00000507000,ENST00000507756,ENST00000508682,ENST00000509535,ENST00000510199,ENST00000511473,ENST00000511566,ENST00000511900,ENST00000512805,ENST00000512968,ENST00000513060,ENST00000514183	RACK1	0	-	6.74	7.25	-0.51
2	220099010	220099011	ENST00000323348,ENST00000409849,ENST00000410034,ENST00000461731,ENST00000463792,ENST00000465550,ENST00000466238,ENST00000467884,ENST00000468387,ENST00000477479,ENST00000496346	ANKZF1	0	+	1.24	1.76	-0.51
3	194132926	194132927	ENST00000256031,ENST00000429136,ENST00000439040,ENST00000461660	ATP13A3	0	-	3.94	4.45	-0.51
21	40191690	40191691	ENST00000360214,ENST00000360938	ETS2	0	+	3.65	4.17	-0.51
2	219093573	219093574	ENST00000295685,ENST00000315717,ENST00000414983,ENST00000420104,ENST00000420201,ENST00000465395,ENST00000470146,ENST00000472753,ENST00000478612,ENST00000480062,ENST00000484961,ENST00000489598,ENST00000491780	ARPC2	0	+	4.26	4.78	-0.51
11	85339732	85339733	ENST00000358867,ENST00000393375,ENST00000526822,ENST00000528361,ENST00000529197,ENST00000530783,ENST00000530901,ENST00000531274,ENST00000531477,ENST00000531718,ENST00000534341	TMEM126B	0	+	3.28	3.79	-0.51
8	109229561	109229562	ENST00000220849,ENST00000519030,ENST00000519413,ENST00000519517,ENST00000519627,ENST00000521614,ENST00000522352	EIF3E	0	-	5.37	5.88	-0.51
17	41108219	41108220	ENST00000360221,ENST00000409103,ENST00000409399,ENST00000421990,ENST00000423601,ENST00000427569,ENST00000430739,ENST00000441280,ENST00000450475,ENST00000478040,ENST00000483774,ENST00000486664,ENST00000491665,ENST00000591910	PTGES3L-AARSD1, AARSD1	0	-	3.47	3.98	-0.51
17	38567604	38567605	ENST00000423485	TOP2A	0	-	4.56	5.07	-0.51
12	4658002	4658003	ENST00000228843,ENST00000321524,ENST00000352618,ENST00000398012,ENST00000442992,ENST00000535558,ENST00000536117,ENST00000536346,ENST00000536886,ENST00000543041,ENST00000544029,ENST00000544110,ENST00000544927,ENST00000544931	RAD51AP1	0	+	3.74	4.25	-0.51
1	54511363	54511364	ENST00000234831,ENST00000371341,ENST00000371348,ENST00000420738,ENST00000440019,ENST00000452421	TMEM59	0	-	6.41	6.92	-0.51
2	97031796	97031797	ENST00000240423,ENST00000427946,ENST00000435349,ENST00000455200	NCAPH	0	+	3.44	3.94	-0.51
1	52212429	52212430	ENST00000337809,ENST00000361556,ENST00000371710,ENST00000371714,ENST00000428468,ENST00000435274,ENST00000435686,ENST00000447887,ENST00000453295,ENST00000462759,ENST00000467064,ENST00000473207,ENST00000481937,ENST00000484890,ENST00000486942,ENST00000489990,ENST00000495776,ENST00000524620,ENST00000526917,ENST00000527631,ENST00000530544,ENST00000531828,ENST00000532975,ENST00000533884,ENST00000534040	OSBPL9	0	+	4.92	5.42	-0.51
6	18236681	18236682	ENST00000244776,ENST00000397239,ENST00000505224,ENST00000507591	DEK	0	-	4.49	5	-0.51
18	33718389	33718390	ENST00000350494,ENST00000351393,ENST00000358232,ENST00000423854,ENST00000442325,ENST00000535488,ENST00000539560,ENST00000540135,ENST00000540323,ENST00000540730,ENST00000540799,ENST00000542430,ENST00000542824,ENST00000543127,ENST00000543439,ENST00000544267,ENST00000545632	ELP2	0	+	4.75	5.25	-0.51
12	56510995	56510996	ENST00000358888,ENST00000501597,ENST00000546485,ENST00000546591,ENST00000546654,ENST00000552314	RPL41	0	+	4.09	4.6	-0.51
2	182767193	182767194	ENST00000320370,ENST00000409001,ENST00000416081,ENST00000428267,ENST00000431877,ENST00000440623,ENST00000454579,ENST00000491720	SSFA2	0	+	3.88	4.39	-0.51
14	23502575	23502576	ENST00000334454,ENST00000361611,ENST00000425762,ENST00000460922,ENST00000493471,ENST00000555895	PSMB5	0	-	5.46	5.96	-0.51
15	64673155	64673156	ENST00000300035,ENST00000380258,ENST00000558008,ENST00000558043,ENST00000559519,ENST00000560234	PCLAF	0	-	5.23	5.74	-0.51
2	211442234	211442235	ENST00000233072,ENST00000430249,ENST00000497163	CPS1	0	+	7.2	7.71	-0.51
12	57909119	57909120	ENST00000262027,ENST00000315473,ENST00000537638,ENST00000545888,ENST00000547665,ENST00000548944,ENST00000551172,ENST00000551805,ENST00000552499,ENST00000552914	MARS	0	+	3.19	3.7	-0.51
1	22828177	22828178	ENST00000375647,ENST00000400239,ENST00000404138	ZBTB40	0	+	1.13	1.63	-0.51
2	211300938	211300939	ENST00000233714,ENST00000412863,ENST00000431941,ENST00000441020,ENST00000443314,ENST00000450366	LANCL1	0	-	5.16	5.67	-0.51
19	11546527	11546528	ENST00000252455,ENST00000412601,ENST00000587327,ENST00000587509,ENST00000588269,ENST00000589126,ENST00000591462,ENST00000591946,ENST00000592741,ENST00000593053,ENST00000593101,ENST00000593104	PRKCSH	0	+	3.31	3.81	-0.51
12	104725419	104725420	ENST00000354940,ENST00000378070,ENST00000388854,ENST00000397736,ENST00000427956,ENST00000429002,ENST00000503506,ENST00000524698,ENST00000525566,ENST00000526390,ENST00000526691,ENST00000526950,ENST00000527688,ENST00000529546,ENST00000540716,ENST00000542918	TXNRD1	0	+	3.58	4.09	-0.5
10	28900851	28900852	ENST00000345541,ENST00000347934,ENST00000354911,ENST00000375646,ENST00000375664,ENST00000439676	WAC	0	+	3.37	3.87	-0.5
3	3189871	3189872	ENST00000434583	TRNT1	0	+	-1.9	-1.4	-0.5
3	37360685	37360686	ENST00000356847,ENST00000361924,ENST00000429018,ENST00000435830,ENST00000437131,ENST00000444882	GOLGA4	0	+	3.63	4.13	-0.5
15	63354844	63354845	ENST00000267996,ENST00000288398,ENST00000317516,ENST00000334895,ENST00000357980,ENST00000358278,ENST00000403994,ENST00000404484,ENST00000558072,ENST00000558264,ENST00000558347,ENST00000558544,ENST00000558910,ENST00000559108,ENST00000559281,ENST00000559397,ENST00000559556,ENST00000560131,ENST00000560445,ENST00000560970,ENST00000560975,ENST00000561266,ENST00000561395	TPM1	0	+	5.17	5.67	-0.5
3	49065141	49065142	ENST00000326739,ENST00000429182,ENST00000442157,ENST00000462980,ENST00000491610	IMPDH2	0	-	4.78	5.28	-0.5
7	99695455	99695456	ENST00000303887,ENST00000343023,ENST00000354230,ENST00000477372,ENST00000485286,ENST00000489841,ENST00000491245	MCM7	0	-	6.53	7.03	-0.5
6	33257397	33257398	ENST00000374607,ENST00000374610,ENST00000395131,ENST00000395134,ENST00000491382	PFDN6	0	+	0.24	0.74	-0.5
8	30553895	30553896	ENST00000221130,ENST00000414019,ENST00000520888,ENST00000523295,ENST00000537535,ENST00000541648,ENST00000546342	GSR	0	-	4.34	4.84	-0.5
3	186505053	186505054	ENST00000323963,ENST00000356531,ENST00000425053,ENST00000426808,ENST00000429589,ENST00000440191,ENST00000443963,ENST00000461021,ENST00000465792,ENST00000468362,ENST00000475409,ENST00000475653,ENST00000485101,ENST00000492144,ENST00000494445,ENST00000497177	EIF4A2	0	+	3.25	3.75	-0.5
3	156413814	156413815	ENST00000295924,ENST00000461166,ENST00000473702,ENST00000481853,ENST00000486483,ENST00000495891,ENST00000542783	TIPARP	0	+	3.7	4.2	-0.5
6	76343442	76343443	ENST00000327284,ENST00000370010,ENST00000370014,ENST00000424947,ENST00000447266,ENST00000483859,ENST00000487548,ENST00000493959	SENP6	0	+	3.21	3.71	-0.5
5	162869149	162869150	ENST00000340828,ENST00000393929,ENST00000504553,ENST00000510664,ENST00000511683,ENST00000512163,ENST00000514367	CCNG1	0	+	5.02	5.52	-0.5
10	22607235	22607236	ENST00000376836,ENST00000417470,ENST00000444869,ENST00000448361,ENST00000456711,ENST00000463409,ENST00000463688,ENST00000468179,ENST00000468469,ENST00000470045,ENST00000471350,ENST00000472610,ENST00000472673,ENST00000475460,ENST00000479958,ENST00000483684,ENST00000496071	COMMD3, COMMD3-BMI1	0	+	3.59	4.09	-0.5
5	37337918	37337919	ENST00000231498,ENST00000381843,ENST00000513532	NUP155	0	-	5.27	5.77	-0.5
11	47834432	47834433	ENST00000378460,ENST00000528071,ENST00000528501,ENST00000530326	NUP160	0	-	3.94	4.44	-0.5
2	25044384	25044385	ENST00000260600,ENST00000405392,ENST00000485887	ADCY3	0	-	1.58	2.08	-0.5
1	93299217	93299218	ENST00000315741,ENST00000370321,ENST00000461952,ENST00000470843,ENST00000490963	RPL5	0	+	5.07	5.56	-0.5
16	28890861	28890862	ENST00000561547,ENST00000566956	ATP2A1-AS1	0	-	-0.22	0.28	-0.5
2	153537738	153537739	ENST00000354363,ENST00000410080,ENST00000448428,ENST00000467114,ENST00000493468,ENST00000545856	PRPF40A	0	-	4.66	5.16	-0.5
3	37317246	37317247	ENST00000356847,ENST00000361924,ENST00000419177,ENST00000420496,ENST00000429018,ENST00000431105,ENST00000435830,ENST00000444882,ENST00000450863	GOLGA4, TCEA1P2	0	+	-3.66	-3.16	-0.5
17	7480010	7480011	ENST00000293831,ENST00000396527,ENST00000577269,ENST00000577731,ENST00000578324,ENST00000578495,ENST00000578754,ENST00000579777,ENST00000580888,ENST00000581384,ENST00000581544,ENST00000581621,ENST00000582746,ENST00000582848,ENST00000583389,ENST00000583802,ENST00000583899,ENST00000584784,ENST00000584860,ENST00000584901,ENST00000585024	EIF4A1	0	+	5.51	6	-0.5
2	153532917	153532918	ENST00000354363,ENST00000410080,ENST00000493468,ENST00000545856	PRPF40A	0	-	3.82	4.32	-0.49
2	102503699	102503700	ENST00000302217,ENST00000324219,ENST00000347699,ENST00000350198,ENST00000350878,ENST00000413150,ENST00000417294,ENST00000421882,ENST00000425019,ENST00000456652	MAP4K4	0	+	2.88	3.38	-0.49
3	183898669	183898670	ENST00000292807,ENST00000382456,ENST00000411763,ENST00000432591,ENST00000439647,ENST00000444495,ENST00000448139,ENST00000461733,ENST00000468048,ENST00000472560,ENST00000476434,ENST00000490151	AP2M1	0	+	-3.45	-2.96	-0.49
14	105344300	105344301	ENST00000414716,ENST00000418279,ENST00000453495,ENST00000556508	CEP170B	0	+	0.7	1.2	-0.49
1	205696826	205696827	ENST00000367142	NUCKS1	0	-	6.23	6.72	-0.49
11	67200686	67200687	ENST00000525996,ENST00000526268,ENST00000528964	RPS6KB2	0	+	0.88	1.37	-0.49
17	61888533	61888534	ENST00000359353,ENST00000389924,ENST00000457800,ENST00000577940,ENST00000578681,ENST00000583590,ENST00000584010	DDX42	0	+	3.8	4.29	-0.49
12	19671047	19671048	ENST00000360995,ENST00000398731,ENST00000398864,ENST00000512223,ENST00000541908	AEBP2	0	+	-0.78	-0.29	-0.49
1	245018273	245018274	ENST00000283179,ENST00000366525,ENST00000444376,ENST00000475997,ENST00000489705	HNRNPU	0	-	-0.43	0.07	-0.49
15	42853600	42853601	ENST00000260372,ENST00000391623,ENST00000562398,ENST00000563479,ENST00000564279,ENST00000567640,ENST00000568846,ENST00000568876,ENST00000570178	HAUS2	0	+	3.08	3.57	-0.49
11	67375949	67375950	ENST00000322776,ENST00000415352,ENST00000524838,ENST00000524876,ENST00000525086,ENST00000526138,ENST00000526770,ENST00000528314,ENST00000528328,ENST00000528377,ENST00000528548,ENST00000529867,ENST00000529927,ENST00000530014,ENST00000530103,ENST00000530638,ENST00000532244,ENST00000532303,ENST00000532343,ENST00000533075,ENST00000534139	NDUFV1	0	+	5.06	5.55	-0.49
1	2333781	2333782	ENST00000306256,ENST00000378512,ENST00000378513,ENST00000462129,ENST00000488353	RER1	0	+	5.37	5.86	-0.49
8	38178588	38178589	ENST00000316985,ENST00000317025,ENST00000433384,ENST00000527502	NSD3	0	-	1.16	1.65	-0.49
19	3977211	3977212	ENST00000309311	EEF2	0	-	6.3	6.79	-0.49
9	15468953	15468954	ENST00000380733,ENST00000380738	PSIP1	0	-	4.14	4.63	-0.49
9	86595416	86595417	ENST00000351839,ENST00000360384,ENST00000376263,ENST00000376264,ENST00000376268,ENST00000376281,ENST00000435158,ENST00000457156,ENST00000472778,ENST00000483135	HNRNPK	0	-	5.18	5.67	-0.49
15	60740167	60740168	ENST00000261520,ENST00000439632,ENST00000558121,ENST00000558181,ENST00000561328	ICE2	0	-	2.8	3.29	-0.49
19	50183182	50183183	ENST00000391851,ENST00000454376,ENST00000524771,ENST00000525616,ENST00000526224,ENST00000527382,ENST00000527412,ENST00000528623,ENST00000529284,ENST00000529836,ENST00000532489,ENST00000534280,ENST00000534465,ENST00000534676	PRMT1	0	+	2.41	2.9	-0.49
14	70490164	70490165	ENST00000361956,ENST00000381280	SMOC1	0	+	3.1	3.59	-0.49
5	93989126	93989127	ENST00000265140,ENST00000466957,ENST00000508130	SLF1	0	+	4.1	4.59	-0.49
16	29997825	29997826	ENST00000279394,ENST00000308893,ENST00000416441,ENST00000543033,ENST00000566552	TAOK2	0	+	1.08	1.57	-0.49
6	86328984	86328985	ENST00000355238,ENST00000369622	SYNCRIP	0	-	4.43	4.92	-0.49
16	28725767	28725768	ENST00000331666,ENST00000395587,ENST00000564243,ENST00000566501,ENST00000566866,ENST00000568426	EIF3C	0	+	7.1	7.59	-0.49
6	99852477	99852478	ENST00000369239,ENST00000438806,ENST00000476159,ENST00000478777	PNISR	0	-	0.61	1.09	-0.49
1	185270102	185270103	ENST00000367498,ENST00000392007,ENST00000459929,ENST00000475046,ENST00000480769,ENST00000491112,ENST00000494880	IVNS1ABP	0	-	4	4.49	-0.49
14	92258709	92258710	ENST00000340892,ENST00000360594,ENST00000435962,ENST00000556018,ENST00000556590	TC2N	0	-	2.86	3.35	-0.49
5	32395263	32395264	ENST00000265069	ZFR	0	-	4.49	4.98	-0.49
12	57119045	57119046	ENST00000356769,ENST00000393891,ENST00000454682,ENST00000546392,ENST00000546862,ENST00000546917,ENST00000547914,ENST00000548084,ENST00000548563,ENST00000549259,ENST00000549855,ENST00000550952,ENST00000551520,ENST00000551775,ENST00000551793,ENST00000552055,ENST00000552540	NACA	0	-	2.46	2.95	-0.49
5	16674960	16674961	ENST00000274203,ENST00000427430,ENST00000505695,ENST00000513610,ENST00000515803	MYO10	0	-	4.05	4.54	-0.49
11	75280216	75280217	ENST00000358171,ENST00000524558,ENST00000525876,ENST00000530284,ENST00000533603	SERPINH1	0	+	5.41	5.9	-0.49
2	211459330	211459331	ENST00000233072,ENST00000430249,ENST00000451903	CPS1	0	+	6.58	7.07	-0.49
20	5931669	5931670	ENST00000265187,ENST00000378883,ENST00000378886,ENST00000378896	MCM8	0	+	0.46	0.95	-0.49
12	27817370	27817371	ENST00000228425,ENST00000318304,ENST00000537261,ENST00000537927,ENST00000540114,ENST00000542629	PPFIBP1	0	+	0.17	0.66	-0.49
20	44049333	44049334	ENST00000279035,ENST00000279036,ENST00000341555,ENST00000372689,ENST00000455050,ENST00000535404,ENST00000543458,ENST00000545755	PIGT	0	+	4.24	4.72	-0.49
5	133534775	133534776	ENST00000472253,ENST00000481195,ENST00000519718	PPP2CA	0	-	3.6	4.09	-0.49
5	43609448	43609449	ENST00000264663,ENST00000344920,ENST00000505678,ENST00000512422,ENST00000512996	NNT	0	+	5.07	5.56	-0.49
19	3980510	3980511	ENST00000309311	EEF2	0	-	5.94	6.43	-0.49
16	4854521	4854522	ENST00000588732,ENST00000589389	GLYR1	0	-	0.38	0.86	-0.49
4	83277947	83277948	ENST00000313899,ENST00000352301,ENST00000353341,ENST00000508119,ENST00000509263,ENST00000513584,ENST00000514325,ENST00000514671,ENST00000541060,ENST00000543098	HNRNPD	0	-	3.2	3.68	-0.48
5	70240580	70240581	ENST00000351205,ENST00000380707,ENST00000503079,ENST00000506163,ENST00000506239,ENST00000507905,ENST00000513228,ENST00000514951,ENST00000518504	SMN1	0	+	4.07	4.56	-0.48
5	10254317	10254318	ENST00000280326,ENST00000423695,ENST00000503026,ENST00000503454,ENST00000506600,ENST00000508451,ENST00000510326,ENST00000511700,ENST00000512975,ENST00000515390,ENST00000515676	CCT5	0	+	8.02	8.5	-0.48
17	45214516	45214517	ENST00000066544,ENST00000446365,ENST00000526866,ENST00000527547,ENST00000531206,ENST00000533415,ENST00000571643,ENST00000573502	CDC27	0	-	3.85	4.34	-0.48
X	107834461	107834462	ENST00000328300,ENST00000361603,ENST00000483338	COL4A5	0	+	4.36	4.85	-0.48
13	47269150	47269151	ENST00000443945	LRCH1	0	+	0.67	1.16	-0.48
17	8108532	8108533	ENST00000316199,ENST00000534871,ENST00000535053,ENST00000578549,ENST00000578753,ENST00000580998,ENST00000584972,ENST00000585124	AURKB	0	-	4.1	4.58	-0.48
15	60745800	60745801	ENST00000261520,ENST00000439632,ENST00000558181,ENST00000561114,ENST00000561328	ICE2	0	-	3.57	4.05	-0.48
16	2009755	2009756	ENST00000268668,ENST00000543683,ENST00000565031,ENST00000569148,ENST00000570172	NDUFB10	0	+	4.84	5.32	-0.48
12	54639897	54639898	ENST00000209875,ENST00000439541,ENST00000547872,ENST00000550411,ENST00000550489	CBX5	0	-	4.38	4.87	-0.48
16	28412178	28412179	ENST00000380876,ENST00000398943,ENST00000398944	EIF3CL	0	-	7.09	7.57	-0.48
12	51450028	51450029	ENST00000262055,ENST00000380123,ENST00000380135,ENST00000418425,ENST00000547008,ENST00000547029,ENST00000547256,ENST00000547318,ENST00000547555,ENST00000547660,ENST00000547877,ENST00000548209,ENST00000548251,ENST00000548516,ENST00000549340,ENST00000549686,ENST00000550100,ENST00000550274,ENST00000550442,ENST00000550446,ENST00000550715,ENST00000550814,ENST00000550929,ENST00000551477,ENST00000551931…	LETMD1	0	+	1.93	2.41	-0.48
2	109367901	109367902	ENST00000283195,ENST00000409491	RANBP2	0	+	3.02	3.5	-0.48
20	44050223	44050224	ENST00000279035,ENST00000279036,ENST00000341555,ENST00000372689,ENST00000535404,ENST00000543458,ENST00000545755	PIGT	0	+	3.49	3.97	-0.48
3	23930750	23930751	ENST00000306627,ENST00000346855,ENST00000424381,ENST00000452012,ENST00000467766,ENST00000475680,ENST00000493707	UBE2E1	0	+	4.38	4.86	-0.48
17	29061961	29061962	ENST00000497969,ENST00000578070,ENST00000578195,ENST00000579526,ENST00000582557	SUZ12P1	0	+	1.34	1.83	-0.48
5	98208119	98208120	ENST00000284049,ENST00000514344	CHD1	0	-	3.06	3.54	-0.48
10	120820256	120820257	ENST00000369144,ENST00000478852,ENST00000486248,ENST00000541549	EIF3A	0	-	4.62	5.11	-0.48
1	117945063	117945064	ENST00000356554	MAN1A2	0	+	5.12	5.6	-0.48
3	156867623	156867624	ENST00000295926,ENST00000461804,ENST00000464316,ENST00000464679,ENST00000467849,ENST00000468977,ENST00000470121,ENST00000471247,ENST00000474539,ENST00000475298,ENST00000476367,ENST00000476744,ENST00000477127	CCNL1	0	-	3.86	4.34	-0.48
11	82996914	82996915	ENST00000260054,ENST00000455220,ENST00000525503,ENST00000525916,ENST00000526265,ENST00000526631,ENST00000527025,ENST00000528149,ENST00000529073,ENST00000529312,ENST00000529611,ENST00000529689,ENST00000529745,ENST00000529856,ENST00000530253,ENST00000533761,ENST00000534753	CCDC90B	0	-	1.49	1.98	-0.48
7	74299832	74299833	ENST00000359898,ENST00000380775,ENST00000429726,ENST00000448772	logical(0)	0	-	0.87	1.35	-0.48
2	136700946	136700947	ENST00000264161,ENST00000435076,ENST00000441323,ENST00000449218,ENST00000456565,ENST00000537273	DARS	0	-	4.4	4.88	-0.48
14	64906984	64906985	ENST00000216605,ENST00000545908,ENST00000553405,ENST00000554677,ENST00000555252,ENST00000555709,ENST00000556771	MTHFD1	0	+	4.26	4.74	-0.48
5	179153760	179153761	ENST00000247461,ENST00000415618,ENST00000452673,ENST00000503303,ENST00000504734,ENST00000512607,ENST00000514032	CANX	0	+	7.72	8.2	-0.48
5	69517756	69517757	ENST00000417337,ENST00000514522	logical(0)	0	-	1.54	2.02	-0.48
1	1274740	1274741	ENST00000378888,ENST00000378891	DVL1	0	-	0.66	1.14	-0.48
7	80439925	80439926	ENST00000265361,ENST00000419255,ENST00000458729,ENST00000536800,ENST00000544525	SEMA3C	0	-	4.56	5.04	-0.48
17	7487234	7487235	ENST00000415124,ENST00000417897,ENST00000572046,ENST00000573187	logical(0)	0	-	-0.13	0.35	-0.48
5	69499706	69499707	ENST00000380731,ENST00000508650	logical(0)	0	-	0.95	1.43	-0.48
2	209116152	209116153	ENST00000345146,ENST00000415282,ENST00000415913,ENST00000417583,ENST00000446179,ENST00000451391,ENST00000462386,ENST00000481557	IDH1	0	-	4.25	4.73	-0.48
3	49758538	49758539	ENST00000327697,ENST00000433785,ENST00000457726,ENST00000486102,ENST00000487805,ENST00000498376	RNF123	0	+	0.2	0.68	-0.48
9	100839299	100839300	ENST00000210444,ENST00000415280,ENST00000461452,ENST00000495319	NANS	0	+	3.93	4.41	-0.48
5	65459750	65459751	ENST00000284041,ENST00000334121,ENST00000380918,ENST00000519259,ENST00000520580,ENST00000520953,ENST00000522912,ENST00000523655,ENST00000524111	SREK1	0	+	3.07	3.55	-0.48
15	48779270	48779271	ENST00000316623,ENST00000537463	FBN1	0	-	4.36	4.84	-0.48
7	16729531	16729532	ENST00000258761,ENST00000405202,ENST00000407633,ENST00000415365,ENST00000432311,ENST00000433922,ENST00000436868,ENST00000437745,ENST00000446596,ENST00000452975	BZW2	0	+	4.98	5.46	-0.48
8	144662180	144662181	ENST00000317198,ENST00000395119,ENST00000419152,ENST00000423316,ENST00000442189,ENST00000524397,ENST00000524624,ENST00000526838,ENST00000527741,ENST00000528610,ENST00000529007,ENST00000529272,ENST00000529576,ENST00000530109,ENST00000531621,ENST00000532400,ENST00000532741,ENST00000533833	EEF1D	0	-	5.22	5.7	-0.48
5	149827146	149827147	ENST00000312037,ENST00000401695,ENST00000407193,ENST00000518139,ENST00000519690,ENST00000521466	RPS14	0	-	6.15	6.62	-0.48
2	136630265	136630266	ENST00000264156	MCM6	0	-	4.86	5.34	-0.48
1	75199102	75199103	ENST00000370867,ENST00000421739,ENST00000457880,ENST00000479111,ENST00000483990	TYW3	0	+	3.07	3.55	-0.48
18	47797837	47797838	ENST00000269468,ENST00000269471,ENST00000339998,ENST00000347968,ENST00000349085,ENST00000353909,ENST00000382948,ENST00000398493,ENST00000398495,ENST00000424334,ENST00000436910,ENST00000457839,ENST00000585595,ENST00000585672,ENST00000587605,ENST00000588937,ENST00000589541,ENST00000590208,ENST00000591416,ENST00000592060	MBD1	0	-	0.32	0.79	-0.48
8	48866178	48866179	ENST00000314191,ENST00000338368,ENST00000518216,ENST00000523565	PRKDC	0	-	5.32	5.8	-0.48
11	62606584	62606585	ENST00000278856,ENST00000311713,ENST00000453708,ENST00000525239,ENST00000525752,ENST00000529106,ENST00000535048,ENST00000538277,ENST00000540620,ENST00000541930,ENST00000542347,ENST00000544953,ENST00000545112	WDR74	0	-	3.98	4.46	-0.48
5	148885044	148885045	ENST00000261798,ENST00000322237,ENST00000377843,ENST00000504676,ENST00000515435,ENST00000515768	CSNK1A1	0	-	0.23	0.71	-0.48
X	153626883	153626884	ENST00000344746,ENST00000369817,ENST00000406022,ENST00000424325,ENST00000436473,ENST00000458500,ENST00000467168,ENST00000474786,ENST00000479366,ENST00000482732,ENST00000485196,ENST00000489200,ENST00000491035,ENST00000492572	RPL10	0	+	2.01	2.48	-0.48
6	88273846	88273847	ENST00000369536,ENST00000451155	RARS2	0	-	3.63	4.11	-0.48
9	74978384	74978385	ENST00000237937,ENST00000343431,ENST00000376956,ENST00000376960,ENST00000376962,ENST00000487330,ENST00000488164	ZFAND5	0	-	1.62	2.1	-0.48
20	37195875	37195876	ENST00000262879,ENST00000397038,ENST00000397040,ENST00000397042,ENST00000438490	RALGAPB	0	+	2.03	2.5	-0.47
1	109779492	109779493	ENST00000234677,ENST00000369923	SARS	0	+	0.13	0.6	-0.47
5	134696185	134696186	ENST00000304332,ENST00000312469,ENST00000360597,ENST00000423969,ENST00000451949,ENST00000506671,ENST00000507868,ENST00000508785,ENST00000510038,ENST00000511689,ENST00000512507,ENST00000513210	H2AFY	0	-	2.47	2.95	-0.47
3	176750757	176750758	ENST00000430069,ENST00000457928	TBL1XR1	0	-	4.38	4.85	-0.47
12	69107588	69107589	ENST00000229179,ENST00000378905,ENST00000535718,ENST00000537662,ENST00000539906	NUP107	0	+	3.92	4.39	-0.47
8	42924802	42924803	ENST00000302279,ENST00000342116,ENST00000524546,ENST00000525699,ENST00000526755,ENST00000527153,ENST00000529687,ENST00000531266,ENST00000533336,ENST00000533368,ENST00000533383,ENST00000533998,ENST00000534420	FNTA	0	+	4.03	4.5	-0.47
3	49412865	49412866	ENST00000418115,ENST00000422781,ENST00000431929,ENST00000445425,ENST00000454011	RHOA	0	-	6.35	6.82	-0.47
4	144461648	144461649	ENST00000283131	SMARCA5	0	+	3.5	3.97	-0.47
14	53347752	53347753	ENST00000341590,ENST00000343279,ENST00000395631,ENST00000399304,ENST00000553373,ENST00000554152	FERMT2	0	-	3.93	4.4	-0.47
9	13193164	13193165	ENST00000319217,ENST00000381015,ENST00000381022,ENST00000447879,ENST00000536827,ENST00000541718,ENST00000546205	MPDZ	0	-	2.93	3.4	-0.47
2	173334108	173334109	ENST00000264106,ENST00000264107,ENST00000343713,ENST00000375221,ENST00000409080,ENST00000409532,ENST00000412899,ENST00000442250,ENST00000458358,ENST00000497107	ITGA6	0	+	3.8	4.27	-0.47
11	34112225	34112226	ENST00000341394,ENST00000389645,ENST00000528856,ENST00000529307,ENST00000530820,ENST00000532230,ENST00000532820,ENST00000533657	CAPRIN1	0	+	6.06	6.53	-0.47
9	35064149	35064150	ENST00000358901,ENST00000493886	VCP	0	-	5.64	6.12	-0.47
5	58273016	58273017	ENST00000309641,ENST00000317118,ENST00000340635,ENST00000358923,ENST00000360047,ENST00000405755,ENST00000502484,ENST00000503258,ENST00000505453,ENST00000507116,ENST00000515011,ENST00000546160	PDE4D	0	-	5.14	5.61	-0.47
12	46594879	46594880	ENST00000398637,ENST00000439706,ENST00000546893,ENST00000549049,ENST00000549633,ENST00000552197	SLC38A1	0	-	5.06	5.54	-0.47
17	57915573	57915574	ENST00000262291,ENST00000536180,ENST00000537567,ENST00000539763,ENST00000545362,ENST00000588617,ENST00000591782,ENST00000591877,ENST00000592619	VMP1	0	+	-4.27	-3.8	-0.47
14	76662315	76662316	ENST00000261530,ENST00000312858,ENST00000553588,ENST00000554375,ENST00000554799,ENST00000556372,ENST00000556675	GPATCH2L	0	+	1.2	1.67	-0.47
5	40764614	40764615	ENST00000354209,ENST00000397128	PRKAA1	0	-	3.33	3.8	-0.47
11	93461987	93461988	ENST00000325212,ENST00000344196,ENST00000411936,ENST00000531404,ENST00000531700	CEP295	0	+	2.85	3.33	-0.47
X	107330993	107330994	ENST00000217958,ENST00000340200,ENST00000361815,ENST00000372295,ENST00000372296,ENST00000553388	PSMD10	0	-	-2.8	-2.33	-0.47
1	225974687	225974688	ENST00000304786,ENST00000366838,ENST00000366839	SRP9	0	+	2.09	2.56	-0.47
17	66525132	66525133	ENST00000358598,ENST00000392710,ENST00000392711,ENST00000536854,ENST00000585907,ENST00000585981,ENST00000586397,ENST00000586541,ENST00000588188,ENST00000589228,ENST00000592800	PRKAR1A	0	+	4.99	5.46	-0.47
3	49065862	49065863	ENST00000326739,ENST00000429182,ENST00000442157,ENST00000485500,ENST00000496837	IMPDH2	0	-	3.99	4.46	-0.47
1	154184794	154184795	ENST00000350592,ENST00000362076,ENST00000368516,ENST00000368518,ENST00000368519,ENST00000368521,ENST00000483282,ENST00000493814	C1orf43	0	-	5.43	5.9	-0.47
X	64947771	64947772	ENST00000360270	MSN	0	+	5.31	5.78	-0.47
10	93221111	93221112	ENST00000487511	logical(0)	0	+	1.11	1.58	-0.47
11	67166409	67166410	ENST00000312989,ENST00000358239,ENST00000376745,ENST00000526510,ENST00000527663,ENST00000532279,ENST00000532446,ENST00000537694	PPP1CA	0	-	4.86	5.33	-0.47
1	236766458	236766459	ENST00000366581,ENST00000366582	HEATR1	0	-	4.2	4.67	-0.47
1	76257991	76257992	ENST00000319942,ENST00000459697,ENST00000471759,ENST00000496055,ENST00000535300	RABGGTB	0	+	3.56	4.03	-0.47
13	25905696	25905697	ENST00000381718,ENST00000381736,ENST00000381747,ENST00000394327,ENST00000463407,ENST00000466694,ENST00000477876	NUP58	0	+	2.51	2.98	-0.47
11	47819528	47819529	ENST00000378460,ENST00000528071,ENST00000530326	NUP160	0	-	4.59	5.06	-0.47
20	17928128	17928129	ENST00000377759,ENST00000377768,ENST00000476648,ENST00000483485,ENST00000490175,ENST00000491090	SNX5	0	-	0.71	1.18	-0.47
1	113459798	113459799	ENST00000369626,ENST00000433570,ENST00000458229,ENST00000538576	SLC16A1	0	-	5.34	5.81	-0.47
12	46758888	46758889	ENST00000256689,ENST00000547252,ENST00000548870,ENST00000549258,ENST00000551374,ENST00000552414	SLC38A2	0	-	5.46	5.93	-0.47
6	52132661	52132662	ENST00000229854,ENST00000419835,ENST00000421471	MCM3	0	-	5.82	6.29	-0.47
19	3982242	3982243	ENST00000309311	EEF2	0	-	6.8	7.26	-0.47
2	10925058	10925059	ENST00000272227,ENST00000381611,ENST00000404371,ENST00000404824,ENST00000540494	PDIA6	0	-	5.61	6.08	-0.47
X	114871290	114871291	ENST00000289290,ENST00000355899,ENST00000420625,ENST00000481823,ENST00000497870,ENST00000498113,ENST00000537301,ENST00000539310	PLS3	0	+	4.84	5.31	-0.47
16	2050408	2050409	ENST00000431526,ENST00000561787,ENST00000562103,ENST00000562988,ENST00000563630,ENST00000564824,ENST00000565396,ENST00000567625	ZNF598	0	-	-1.1	-0.63	-0.47
1	156025216	156025217	ENST00000368302,ENST00000368304,ENST00000368305,ENST00000463371,ENST00000487106,ENST00000489664	LAMTOR2	0	+	4.63	5.09	-0.47
8	103284755	103284756	ENST00000220959,ENST00000518205,ENST00000520539,ENST00000521566,ENST00000521922	UBR5	0	-	3.55	4.01	-0.47
1	245012088	245012089	ENST00000475997,ENST00000489705	HNRNPU	0	-	-0.37	0.1	-0.47
10	73579995	73579996	ENST00000373120,ENST00000394934,ENST00000394936,ENST00000493143	PSAP	0	-	6.92	7.38	-0.47
1	45242446	45242447	ENST00000372209,ENST00000396651,ENST00000464658,ENST00000470475,ENST00000484599,ENST00000485390,ENST00000497035	RPS8	0	+	6.04	6.51	-0.47
7	50517259	50517260	ENST00000356889,ENST00000395556,ENST00000419119,ENST00000420829,ENST00000422854,ENST00000433017,ENST00000435566,ENST00000436590,ENST00000440350,ENST00000448788	FIGNL1	0	-	-1.33	-0.86	-0.47
7	99694922	99694923	ENST00000303887,ENST00000343023,ENST00000354230,ENST00000485286,ENST00000489841,ENST00000491245	MCM7	0	-	5.73	6.2	-0.46
1	46083263	46083264	ENST00000350030,ENST00000351223,ENST00000372052,ENST00000402363,ENST00000472408,ENST00000481782,ENST00000530073,ENST00000531612,ENST00000534450,ENST00000537798	NASP	0	+	4.56	5.02	-0.46
6	43746655	43746656	ENST00000230480,ENST00000324450,ENST00000372055,ENST00000372064,ENST00000372067,ENST00000372077,ENST00000413642,ENST00000417285,ENST00000425836,ENST00000457104,ENST00000480614,ENST00000482630,ENST00000493786,ENST00000497139,ENST00000518538,ENST00000518689,ENST00000518824,ENST00000519767,ENST00000520265,ENST00000520948,ENST00000523125,ENST00000523873,ENST00000523950	VEGFA	0	+	1.96	2.43	-0.46
16	74335550	74335551	ENST00000219313,ENST00000540379,ENST00000567958,ENST00000568615,ENST00000568717	PSMD7	0	+	5.25	5.72	-0.46
11	61584025	61584026	ENST00000350997,ENST00000421879,ENST00000424501,ENST00000433932,ENST00000448607,ENST00000466716,ENST00000473263,ENST00000491310,ENST00000539419,ENST00000540767,ENST00000541683,ENST00000542506,ENST00000544309,ENST00000544696,ENST00000545245,ENST00000545405,ENST00000545986	FADS1	0	-	5.19	5.66	-0.46
X	80532668	80532669	ENST00000373212,ENST00000463546,ENST00000474113,ENST00000481106	SH3BGRL	0	+	4.46	4.92	-0.46
2	242257014	242257015	ENST00000360051,ENST00000366210,ENST00000391971,ENST00000391973,ENST00000401990,ENST00000402092,ENST00000407017,ENST00000407971,ENST00000411484,ENST00000420786,ENST00000425899,ENST00000428282,ENST00000428524,ENST00000429791,ENST00000434955,ENST00000436795,ENST00000437066,ENST00000441533,ENST00000443492,ENST00000445030,ENST00000449239,ENST00000457335,ENST00000461048,ENST00000462147,ENST00000464128…	2018-09-02	0	+	2.82	3.28	-0.46
1	45980177	45980178	ENST00000262746,ENST00000319248,ENST00000372079,ENST00000424390,ENST00000447184	PRDX1	0	-	4.95	5.42	-0.46
8	109254026	109254027	ENST00000220849,ENST00000518100,ENST00000518345,ENST00000518442,ENST00000519030,ENST00000519627,ENST00000521297,ENST00000521440,ENST00000521614,ENST00000522445,ENST00000522887	EIF3E	0	-	5.15	5.61	-0.46
11	62398500	62398501	ENST00000346178,ENST00000356638,ENST00000531841,ENST00000532402,ENST00000534779,ENST00000540933	GANAB	0	-	5.65	6.11	-0.46
5	170827214	170827215	ENST00000296930,ENST00000351986,ENST00000393820,ENST00000517671	NPM1	0	+	3.09	3.55	-0.46
1	243305616	243305617	ENST00000336415,ENST00000366542,ENST00000366543,ENST00000366544,ENST00000413359,ENST00000464936,ENST00000468254,ENST00000481987,ENST00000490813,ENST00000492145	CEP170	0	-	1.81	2.28	-0.46
16	3334205	3334206	ENST00000219069,ENST00000538765,ENST00000572748,ENST00000573578,ENST00000574253,ENST00000575823	ZNF263	0	+	-0.42	0.05	-0.46
X	70517788	70517789	ENST00000276079,ENST00000373841,ENST00000373856,ENST00000471907,ENST00000472185,ENST00000473525,ENST00000474431,ENST00000490044,ENST00000535149	NONO	0	+	2.91	3.37	-0.46
15	69717662	69717663	ENST00000260363,ENST00000352331,ENST00000395392,ENST00000537891,ENST00000558346,ENST00000558585,ENST00000559279,ENST00000559283,ENST00000559456,ENST00000561089	KIF23	0	+	3.5	3.96	-0.46
12	48361044	48361045	ENST00000256686,ENST00000429772,ENST00000449758,ENST00000547682,ENST00000548355,ENST00000548640,ENST00000548965,ENST00000549287,ENST00000549288,ENST00000550146,ENST00000550552,ENST00000551305,ENST00000552546,ENST00000552561,ENST00000553217	TMEM106C	0	+	6.43	6.89	-0.46
4	83348584	83348585	ENST00000295470,ENST00000349655,ENST00000502762,ENST00000514511	HNRNPDL	0	-	6.12	6.58	-0.46
12	76442199	76442200	ENST00000261182,ENST00000393263,ENST00000431879,ENST00000540878,ENST00000542344,ENST00000544816,ENST00000547773,ENST00000552013,ENST00000552056,ENST00000552147	NAP1L1	0	-	-4.42	-3.96	-0.46
2	10585055	10585056	ENST00000234111,ENST00000405333,ENST00000443218,ENST00000446285	ODC1	0	-	5.07	5.53	-0.46
20	34214487	34214488	ENST00000317619,ENST00000317677,ENST00000352393,ENST00000397442,ENST00000397443,ENST00000397445,ENST00000397446,ENST00000401607,ENST00000415920,ENST00000437340,ENST00000462352,ENST00000473373,ENST00000483359,ENST00000483495,ENST00000498814	CPNE1	0	-	3.52	3.98	-0.46
2	11337650	11337651	ENST00000315872,ENST00000401753	ROCK2	0	-	3.65	4.11	-0.46
7	107569507	107569508	ENST00000222399,ENST00000393561,ENST00000472714	LAMB1	0	-	4.84	5.3	-0.46
X	16881076	16881077	ENST00000380084,ENST00000380087,ENST00000404022,ENST00000416035,ENST00000465042	RBBP7	0	-	5.68	6.14	-0.46
12	6644027	6644028	ENST00000229239,ENST00000396856,ENST00000396858,ENST00000396859,ENST00000396861,ENST00000460556,ENST00000466525,ENST00000466588,ENST00000474249,ENST00000492719,ENST00000496049	GAPDH	0	+	8.7	9.17	-0.46
5	151180430	151180431	ENST00000356245,ENST00000394123,ENST00000520177,ENST00000522761,ENST00000543466	G3BP1	0	+	5.62	6.08	-0.46
5	38952296	38952297	ENST00000296782,ENST00000357387,ENST00000511516	RICTOR	0	-	2.65	3.11	-0.46
6	100010716	100010717	ENST00000326298,ENST00000369217,ENST00000369220,ENST00000482541,ENST00000484049,ENST00000518714,ENST00000520371,ENST00000520429,ENST00000521017,ENST00000523310,ENST00000523639,ENST00000523799,ENST00000523961,ENST00000523985,ENST00000524049	CCNC	0	-	4.38	4.84	-0.46
3	186502890	186502891	ENST00000323963,ENST00000356531,ENST00000425053,ENST00000426808,ENST00000429589,ENST00000440191,ENST00000443963,ENST00000465032,ENST00000465267,ENST00000466362,ENST00000467585,ENST00000475653,ENST00000485101,ENST00000495049,ENST00000498746	EIF4A2	0	+	2.57	3.03	-0.46
17	5383705	5383706	ENST00000158771,ENST00000570848,ENST00000571476,ENST00000571971,ENST00000572834,ENST00000573547,ENST00000574952,ENST00000575605,ENST00000576551	DERL2	0	-	4.18	4.64	-0.46
5	32385612	32385613	ENST00000265069,ENST00000507465,ENST00000510369,ENST00000514356	ZFR	0	-	1.16	1.62	-0.46
1	241680480	241680481	ENST00000366560,ENST00000493477	FH	0	-	4.05	4.51	-0.46
1	226549668	226549669	ENST00000366794,ENST00000463968,ENST00000468608,ENST00000490921,ENST00000491816	PARP1	0	-	4.19	4.65	-0.46
14	53347960	53347961	ENST00000341590,ENST00000343279,ENST00000395631,ENST00000399304,ENST00000553373,ENST00000554152,ENST00000554288	FERMT2	0	-	4.85	5.3	-0.46
7	135279477	135279478	ENST00000285968,ENST00000417116,ENST00000440390,ENST00000448354,ENST00000451477	NUP205	0	+	4.37	4.83	-0.46
5	137895551	137895552	ENST00000297185,ENST00000507097,ENST00000523929	HSPA9	0	-	5.8	6.26	-0.46
15	72511283	72511284	ENST00000319622,ENST00000335181,ENST00000389093,ENST00000449901,ENST00000561609,ENST00000562997,ENST00000564178,ENST00000564276,ENST00000565154,ENST00000565184,ENST00000566809,ENST00000567087,ENST00000567118,ENST00000568459,ENST00000568883,ENST00000569050,ENST00000569857	PKM	0	-	5.55	6	-0.46
7	56170558	56170559	ENST00000395422,ENST00000473095	CHCHD2	0	-	2.22	2.67	-0.46
17	34888355	34888356	ENST00000268852,ENST00000431794,ENST00000544606,ENST00000585719,ENST00000585818,ENST00000586007,ENST00000586886,ENST00000586908,ENST00000589404,ENST00000591794	logical(0)	0	-	3.02	3.48	-0.46
3	186505671	186505672	ENST00000323963,ENST00000356531,ENST00000425053,ENST00000426808,ENST00000429589,ENST00000440191,ENST00000443963,ENST00000461021,ENST00000468362,ENST00000485101,ENST00000492144,ENST00000494445,ENST00000496382,ENST00000497177	EIF4A2	0	+	0.91	1.37	-0.46
11	71906791	71906792	ENST00000312293,ENST00000393676,ENST00000393679,ENST00000393681	FOLR1	0	+	7.75	8.21	-0.46
11	95512240	95512241	ENST00000358780,ENST00000398187,ENST00000536839,ENST00000543641,ENST00000545654	FAM76B	0	-	-0.48	-0.02	-0.46
11	61570833	61570834	ENST00000350997,ENST00000433932,ENST00000460649,ENST00000496123,ENST00000536991,ENST00000542506	FADS1	0	-	6.22	6.67	-0.46
1	53363107	53363108	ENST00000358358,ENST00000371520,ENST00000371522,ENST00000460612,ENST00000463923,ENST00000467988,ENST00000476477,ENST00000479183,ENST00000479593,ENST00000498544,ENST00000536120,ENST00000543419	ECHDC2	0	-	0.18	0.64	-0.46
11	62622358	62622359	ENST00000535689,ENST00000537024,ENST00000537068,ENST00000537869,ENST00000537925,ENST00000537965,ENST00000538266,ENST00000538654,ENST00000539303,ENST00000539921,ENST00000539975,ENST00000540725,ENST00000540865,ENST00000540904,ENST00000541416,ENST00000541578,ENST00000541615,ENST00000542112,ENST00000544550,ENST00000544983,ENST00000545308,ENST00000545440,ENST00000545688	SNHG1	0	-	3.19	3.65	-0.46
12	21654395	21654396	ENST00000314748,ENST00000396093,ENST00000421138,ENST00000444129,ENST00000536240,ENST00000536964,ENST00000539672,ENST00000542432	RECQL	0	-	-0.98	-0.53	-0.46
2	232576129	232576130	ENST00000341369,ENST00000409115,ENST00000409321,ENST00000409683,ENST00000410064,ENST00000412128,ENST00000448874,ENST00000466801,ENST00000467816,ENST00000468027,ENST00000481928	PTMA	0	+	3.33	3.79	-0.46
7	143554191	143554192	ENST00000355951,ENST00000392900,ENST00000479870	TCAF1	0	-	2.58	3.03	-0.46
14	103805670	103805671	ENST00000216554,ENST00000392715,ENST00000558506,ENST00000561380	EIF5	0	+	3.86	4.32	-0.46
3	10188320	10188321	ENST00000256474,ENST00000345392,ENST00000477538	VHL	0	+	4.06	4.52	-0.46
6	2779726	2779727	ENST00000380764,ENST00000380769,ENST00000380771,ENST00000380773	WRNIP1	0	+	2.75	3.2	-0.46
16	14966186	14966187	ENST00000287667	NOMO1	0	+	3.2	3.65	-0.46
5	154330498	154330499	ENST00000265229,ENST00000439747,ENST00000519059,ENST00000520040,ENST00000522038,ENST00000523037	MRPL22	0	+	4.15	4.6	-0.46
22	38266354	38266355	ENST00000262832,ENST00000381683,ENST00000406934,ENST00000412331,ENST00000425539,ENST00000464790,ENST00000476955,ENST00000477256,ENST00000482600	EIF3L	0	+	3.38	3.83	-0.46
5	65454760	65454761	ENST00000284041,ENST00000334121,ENST00000380918,ENST00000520953,ENST00000521691,ENST00000522912,ENST00000524111	SREK1	0	+	1.31	1.77	-0.45
16	70560629	70560630	ENST00000302516,ENST00000566095,ENST00000567654,ENST00000569687,ENST00000577085	SF3B3	0	+	4.23	4.68	-0.45
4	57881822	57881823	ENST00000314595,ENST00000381227,ENST00000431623,ENST00000441246,ENST00000478188	POLR2B	0	+	3.77	4.22	-0.45
4	57308026	57308027	ENST00000264221,ENST00000399688,ENST00000505164,ENST00000512576,ENST00000514888	PAICS	0	+	3.24	3.69	-0.45
5	137904612	137904613	ENST00000297185,ENST00000504902,ENST00000507097,ENST00000507115	HSPA9	0	-	5.07	5.53	-0.45
3	40502997	40502998	ENST00000338970,ENST00000396203,ENST00000416518,ENST00000435633,ENST00000479563,ENST00000481798	RPL14	0	+	3.78	4.23	-0.45
5	14504702	14504703	ENST00000344135,ENST00000344204,ENST00000508283,ENST00000508717,ENST00000512070,ENST00000513206,ENST00000537187	TRIO	0	+	2.81	3.26	-0.45
8	117864786	117864787	ENST00000297338	RAD21	0	-	4.25	4.7	-0.45
5	93999613	93999614	ENST00000265140,ENST00000466957	SLF1	0	+	3.99	4.45	-0.45
14	103601688	103601689	ENST00000333007,ENST00000451723,ENST00000538222,ENST00000559255,ENST00000559406,ENST00000560562,ENST00000560670,ENST00000560869	TNFAIP2	0	+	0.72	1.17	-0.45
15	25223465	25223466	ENST00000338094,ENST00000346403,ENST00000390687,ENST00000400097,ENST00000400098,ENST00000400100,ENST00000444203,ENST00000551312,ENST00000554227,ENST00000557230,ENST00000577565	SNRPN	0	+	4.64	5.09	-0.45
2	232322352	232322353	ENST00000322723,ENST00000356936,ENST00000461347,ENST00000466274,ENST00000494618	NCL	0	-	4.95	5.4	-0.45
13	73335782	73335783	ENST00000377767,ENST00000377780,ENST00000469339,ENST00000490646,ENST00000545453	DIS3	0	-	3.01	3.47	-0.45
17	16343017	16343018	ENST00000460249,ENST00000470491,ENST00000472293,ENST00000472367,ENST00000475947,ENST00000475953,ENST00000477249,ENST00000478103,ENST00000480811,ENST00000481027,ENST00000481898,ENST00000483140,ENST00000483588,ENST00000484836,ENST00000487066,ENST00000491009,ENST00000492250,ENST00000497774,ENST00000578380,ENST00000578757,ENST00000579473,ENST00000580180,ENST00000580770,ENST00000581361,ENST00000581718…	LRRC75A-AS1	0	+	-3.88	-3.43	-0.45
8	42260979	42260980	ENST00000022615,ENST00000392935,ENST00000417062,ENST00000521158,ENST00000522572,ENST00000524291	VDAC3	0	+	4.32	4.77	-0.45
7	99943591	99943592	ENST00000310771,ENST00000444874,ENST00000470714,ENST00000473757,ENST00000483329,ENST00000488972,ENST00000493499	STAG3L5P-PVRIG2P-PILRB, STAG3L5P	0	+	-0.45	0	-0.45
5	140054600	140054601	ENST00000307633,ENST00000415192,ENST00000431330,ENST00000438307,ENST00000448240,ENST00000457527,ENST00000504156,ENST00000504366,ENST00000509087	HARS	0	-	5.13	5.58	-0.45
22	36684771	36684772	ENST00000216181	MYH9	0	-	5.05	5.5	-0.45
6	170892143	170892144	ENST00000167218,ENST00000392090,ENST00000443345,ENST00000453163,ENST00000537445,ENST00000538195,ENST00000539212,ENST00000541970,ENST00000542896,ENST00000544336,ENST00000544755,ENST00000544866,ENST00000545869	PDCD2	0	-	1.5	1.95	-0.45
2	26502183	26502184	ENST00000317799,ENST00000405867,ENST00000494615,ENST00000537713,ENST00000545822	HADHB	0	+	3.78	4.23	-0.45
11	71906503	71906504	ENST00000312293,ENST00000393676,ENST00000393679,ENST00000393681	FOLR1	0	+	7.44	7.89	-0.45
16	2011637	2011638	ENST00000268668,ENST00000543683,ENST00000565031,ENST00000569148,ENST00000570172	NDUFB10	0	+	3.67	4.13	-0.45
16	28855055	28855056	ENST00000313511,ENST00000569217	TUFM	0	-	4.43	4.88	-0.45
15	48725061	48725062	ENST00000316623,ENST00000537463,ENST00000559133,ENST00000560720	FBN1	0	-	4.45	4.9	-0.45
10	5009235	5009236	ENST00000380859,ENST00000380872,ENST00000434459,ENST00000442997,ENST00000476100,ENST00000477661	AKR1C1	0	+	2.59	3.04	-0.45
12	120636655	120636656	ENST00000228306,ENST00000313104,ENST00000392514,ENST00000546989,ENST00000546990,ENST00000547173,ENST00000547191,ENST00000547211,ENST00000547475,ENST00000548568,ENST00000549098,ENST00000550296,ENST00000550856,ENST00000551150,ENST00000551258,ENST00000552461,ENST00000552902	RPLP0	0	-	2.34	2.79	-0.45
20	34326888	34326889	ENST00000253363,ENST00000338163,ENST00000361162,ENST00000374038,ENST00000397370,ENST00000403542,ENST00000407261,ENST00000412738,ENST00000416108,ENST00000416529,ENST00000425184,ENST00000426951,ENST00000427743,ENST00000429968,ENST00000433027,ENST00000434927,ENST00000442447,ENST00000444878,ENST00000449489,ENST00000453310,ENST00000455343,ENST00000461283,ENST00000463004,ENST00000477334,ENST00000481037…	RBM39	0	-	5.19	5.64	-0.45
17	74553939	74553940	ENST00000448136,ENST00000493536,ENST00000586846,ENST00000586942,ENST00000587838,ENST00000590435,ENST00000591956	SNHG16	0	+	1.02	1.47	-0.45
X	77359902	77359903	ENST00000373316,ENST00000442431,ENST00000477335,ENST00000491291,ENST00000537456	PGK1	0	+	6.79	7.24	-0.45
17	41113207	41113208	ENST00000360221,ENST00000409103,ENST00000409399,ENST00000416949,ENST00000421990,ENST00000423601,ENST00000427569,ENST00000430739,ENST00000436545,ENST00000441280,ENST00000450475,ENST00000483774,ENST00000492036,ENST00000591910	PTGES3L-AARSD1, AARSD1	0	-	4.43	4.88	-0.45
X	119742213	119742214	ENST00000371315,ENST00000371317,ENST00000484481,ENST00000487133,ENST00000493274	MCTS1	0	+	3.96	4.4	-0.45
16	21974206	21974207	ENST00000268379,ENST00000561553,ENST00000563711,ENST00000563898,ENST00000565331,ENST00000567597,ENST00000567757	UQCRC2	0	+	6.07	6.52	-0.45
X	102611534	102611535	ENST00000372656,ENST00000372661	TCEAL9	0	+	4.66	5.11	-0.45
11	85689111	85689112	ENST00000356360,ENST00000393346,ENST00000447890,ENST00000526033,ENST00000526907,ENST00000526961,ENST00000528398,ENST00000529016,ENST00000529760,ENST00000530542,ENST00000530692,ENST00000532317,ENST00000532603	PICALM	0	-	3.51	3.95	-0.45
15	35185862	35185863	ENST00000156471,ENST00000543879	AQR	0	-	4.26	4.7	-0.45
1	78429257	78429258	ENST00000294623,ENST00000370767,ENST00000370768,ENST00000436586	FUBP1	0	-	4.3	4.74	-0.45
1	26227980	26227981	ENST00000357865,ENST00000374291,ENST00000399728,ENST00000426559,ENST00000455785,ENST00000465604	STMN1	0	-	6.64	7.09	-0.45
5	57751851	57751852	ENST00000274289,ENST00000503378,ENST00000505244	PLK2	0	-	4.48	4.93	-0.45
1	222835466	222835467	ENST00000340535,ENST00000344441,ENST00000344507,ENST00000344922,ENST00000433391,ENST00000450260,ENST00000475451,ENST00000479370	MIA3	0	+	3.44	3.89	-0.45
11	61080969	61080970	ENST00000301764,ENST00000450997,ENST00000535147,ENST00000540166,ENST00000543658	DDB1	0	-	4.64	5.09	-0.45
21	27269883	27269884	ENST00000346798,ENST00000348990,ENST00000354192,ENST00000357903,ENST00000358918,ENST00000359726,ENST00000439274,ENST00000440126,ENST00000448388,ENST00000456209,ENST00000464867	APP	0	-	6.34	6.79	-0.45
5	158596685	158596686	ENST00000274542,ENST00000413445,ENST00000424310,ENST00000518802,ENST00000519865,ENST00000520638,ENST00000521266,ENST00000521606,ENST00000535312	RNF145	0	-	3.12	3.57	-0.45
17	73258769	73258770	ENST00000245539,ENST00000577767,ENST00000579002,ENST00000579761,ENST00000581993,ENST00000583407,ENST00000584678	MRPS7	0	+	5.58	6.03	-0.45
1	79095600	79095601	ENST00000342282,ENST00000370751,ENST00000450498,ENST00000459784,ENST00000462041,ENST00000474002,ENST00000476521,ENST00000476876,ENST00000486882	IFI44L	0	+	2.78	3.22	-0.45
9	33057594	33057595	ENST00000397149,ENST00000536631	SMU1	0	-	3.25	3.69	-0.45
7	99954506	99954507	ENST00000310771,ENST00000419749,ENST00000420688,ENST00000422808,ENST00000431140,ENST00000438028,ENST00000438231,ENST00000443526,ENST00000444073,ENST00000444874,ENST00000448382,ENST00000452089,ENST00000455145,ENST00000457519,ENST00000472646,ENST00000493091	STAG3L5P-PVRIG2P-PILRB, PILRB	0	+	1.51	1.96	-0.45
11	57100907	57100908	ENST00000278412,ENST00000293880,ENST00000526696,ENST00000529002	SSRP1	0	-	4.53	4.98	-0.45
3	127327866	127327867	ENST00000265056,ENST00000474964,ENST00000477668,ENST00000491422	MCM2	0	+	5.81	6.25	-0.44
3	142731195	142731196	ENST00000319822,ENST00000397933,ENST00000461591,ENST00000463563,ENST00000465175,ENST00000470400,ENST00000473835,ENST00000485374,ENST00000488497,ENST00000491827,ENST00000493598,ENST00000493782	U2SURP	0	+	4.82	5.26	-0.44
7	45023419	45023420	ENST00000438705,ENST00000577700,ENST00000578968,ENST00000579383,ENST00000580458,ENST00000584327,ENST00000585030	SNHG15	0	-	2.43	2.87	-0.44
11	118272432	118272433	ENST00000300688,ENST00000524422,ENST00000529460,ENST00000529770,ENST00000529790,ENST00000533172,ENST00000534385	ATP5L	0	+	5.19	5.64	-0.44
14	35062249	35062250	ENST00000355110,ENST00000362031,ENST00000396526,ENST00000396534,ENST00000555416,ENST00000555541,ENST00000556162,ENST00000556712,ENST00000557265	SNX6	0	-	3.9	4.34	-0.44
19	18685782	18685783	ENST00000430157,ENST00000442744	UBA52	0	+	6.82	7.27	-0.44
3	123675585	123675586	ENST00000409657,ENST00000409697,ENST00000433542,ENST00000435910,ENST00000438440,ENST00000463996,ENST00000477268,ENST00000478956,ENST00000483247,ENST00000485727,ENST00000488653,ENST00000489746,ENST00000495381	CCDC14	0	-	0.54	0.99	-0.44
5	27472626	27472627	ENST00000503107,ENST00000505775,ENST00000510165,ENST00000512067,ENST00000514844	PURPL	0	+	1.1	1.54	-0.44
1	42923021	42923022	ENST00000372556,ENST00000372561,ENST00000372562,ENST00000455780,ENST00000466871,ENST00000469615,ENST00000471420,ENST00000472013,ENST00000482168	PPCS	0	+	2.54	2.98	-0.44
3	145824317	145824318	ENST00000282903,ENST00000360060,ENST00000469350,ENST00000494950	PLOD2	0	-	6.05	6.49	-0.44
10	73585592	73585593	ENST00000373120,ENST00000394934,ENST00000394936,ENST00000493143	PSAP	0	-	2.5	2.95	-0.44
16	29540270	29540271	ENST00000411495,ENST00000566127	SMG1P2	0	-	3.44	3.88	-0.44
1	243305667	243305668	ENST00000336415,ENST00000366542,ENST00000366543,ENST00000366544,ENST00000413359,ENST00000464936,ENST00000468254,ENST00000481987,ENST00000490813,ENST00000492145	CEP170	0	-	-2.32	-1.87	-0.44
11	47317127	47317128	ENST00000311027,ENST00000342922,ENST00000349238,ENST00000395336,ENST00000395344,ENST00000402192,ENST00000402799,ENST00000405573,ENST00000406482,ENST00000407859	MADD	0	+	1	1.44	-0.44
12	69651925	69651926	ENST00000266679,ENST00000435070,ENST00000456847,ENST00000547486,ENST00000551516	CPSF6	0	+	1.09	1.53	-0.44
7	80378212	80378213	ENST00000265361,ENST00000419255,ENST00000544525	SEMA3C	0	-	4.23	4.67	-0.44
3	12882991	12882992	ENST00000273223,ENST00000396953,ENST00000396957,ENST00000429711,ENST00000434963,ENST00000435983,ENST00000452606,ENST00000457131	RPL32	0	-	4.07	4.52	-0.44
8	95902641	95902642	ENST00000308108,ENST00000396133,ENST00000520509,ENST00000521809,ENST00000523476,ENST00000524224	CCNE2	0	-	0.68	1.13	-0.44
3	25650672	25650673	ENST00000264331,ENST00000413971,ENST00000435706,ENST00000540199,ENST00000542520	TOP2B	0	-	4.42	4.86	-0.44
17	7810349	7810350	ENST00000330494,ENST00000358181,ENST00000380358,ENST00000470531	CHD3	0	+	3.79	4.23	-0.44
1	186329895	186329896	ENST00000367478,ENST00000474852	TPR	0	-	4.56	5	-0.44
7	117825748	117825749	ENST00000249299,ENST00000411938,ENST00000422760,ENST00000424702	LSM8	0	+	5.73	6.17	-0.44
12	20792891	20792892	ENST00000359062,ENST00000544307	PDE3A	0	+	5.19	5.63	-0.44
X	153999154	153999155	ENST00000369550,ENST00000412124,ENST00000426673,ENST00000475966	DKC1	0	+	4.55	4.98	-0.44
5	142693565	142693566	ENST00000231509,ENST00000343796,ENST00000394464,ENST00000394466,ENST00000415690,ENST00000416954,ENST00000424646,ENST00000503201,ENST00000504336,ENST00000504572	NR3C1	0	-	2.54	2.98	-0.44
16	4513659	4513660	ENST00000283429,ENST00000404295,ENST00000571448,ENST00000572110,ENST00000572232,ENST00000573533,ENST00000574425,ENST00000574733,ENST00000576176	NMRAL1	0	-	3.12	3.56	-0.44
10	27434355	27434356	ENST00000326799,ENST00000375972,ENST00000376016,ENST00000396296,ENST00000427324,ENST00000491542,ENST00000493741	YME1L1	0	-	4.01	4.45	-0.44
X	107858254	107858255	ENST00000328300,ENST00000361603,ENST00000483338	COL4A5	0	+	4.33	4.77	-0.44
12	46636981	46636982	ENST00000398637,ENST00000439706,ENST00000546893,ENST00000549049,ENST00000549633,ENST00000550173,ENST00000551506,ENST00000552197	SLC38A1	0	-	4.11	4.55	-0.44
7	117824308	117824309	ENST00000249299,ENST00000411938,ENST00000422760,ENST00000424702	LSM8	0	+	3.31	3.75	-0.44
16	3712881	3712882	ENST00000246957,ENST00000538171,ENST00000575671	TRAP1	0	-	5.44	5.88	-0.44
12	123023001	123023002	ENST00000333479,ENST00000450485	KNTC1	0	+	4.35	4.79	-0.44
1	160231905	160231906	ENST00000326837,ENST00000368073,ENST00000368074,ENST00000407642,ENST00000419626,ENST00000440682,ENST00000447377,ENST00000461888,ENST00000475733,ENST00000485079,ENST00000495887,ENST00000555195,ENST00000556710	DCAF8	0	-	0.85	1.29	-0.44
5	175812220	175812221	ENST00000389158,ENST00000502663,ENST00000503849,ENST00000504821,ENST00000507413,ENST00000509257,ENST00000510123	NOP16	0	-	4.09	4.52	-0.44
5	138253587	138253588	ENST00000302763,ENST00000355078,ENST00000518825,ENST00000521368,ENST00000521724,ENST00000540387	CTNNA1	0	+	5.16	5.6	-0.44
14	45679581	45679582	ENST00000310806	MIS18BP1	0	-	3.05	3.49	-0.44
3	196786758	196786759	ENST00000314062,ENST00000346964,ENST00000357674,ENST00000392382,ENST00000419354,ENST00000422288,ENST00000443183,ENST00000448528,ENST00000450955,ENST00000452595,ENST00000469371,ENST00000475394	DLG1	0	-	3.92	4.36	-0.44
5	138650425	138650426	ENST00000361059,ENST00000394800,ENST00000394805,ENST00000502499,ENST00000502929,ENST00000503811,ENST00000504045,ENST00000504203,ENST00000504311,ENST00000504643,ENST00000505625,ENST00000506147,ENST00000507860,ENST00000509644,ENST00000509918,ENST00000509990,ENST00000510056,ENST00000511249,ENST00000511978,ENST00000512107,ENST00000512876,ENST00000513121,ENST00000513678,ENST00000514528,ENST00000515833	MATR3	0	+	5.21	5.65	-0.44
4	122724172	122724173	ENST00000243498,ENST00000379663,ENST00000508212,ENST00000509800,ENST00000509980,ENST00000511454,ENST00000512454,ENST00000513654	EXOSC9	0	+	3.59	4.02	-0.44
1	52269484	52269485	ENST00000352171,ENST00000354831,ENST00000440943,ENST00000485608,ENST00000497358,ENST00000539524,ENST00000544028	NRDC	0	-	3.53	3.96	-0.44
6	136596979	136596980	ENST00000353331,ENST00000392348,ENST00000527536,ENST00000527613,ENST00000527759,ENST00000529826,ENST00000530429,ENST00000530767,ENST00000531224,ENST00000532384,ENST00000533621,ENST00000534269	BCLAF1	0	-	3.38	3.81	-0.44
13	34404992	34404993	ENST00000380071,ENST00000434425	RFC3	0	+	3.62	4.06	-0.43
16	18800301	18800302	ENST00000322989,ENST00000562935,ENST00000563390,ENST00000565420,ENST00000567078,ENST00000569083,ENST00000569365,ENST00000572008,ENST00000573554,ENST00000574723,ENST00000576008,ENST00000576436	RPS15A	0	-	4.14	4.58	-0.43
12	75900560	75900561	ENST00000229214,ENST00000438169,ENST00000550023,ENST00000550898	KRR1	0	-	3.69	4.12	-0.43
4	57899359	57899360	ENST00000295666,ENST00000512512,ENST00000514062,ENST00000537922	IGFBP7	0	-	4.59	5.03	-0.43
22	38890633	38890634	ENST00000216019,ENST00000381633,ENST00000396821,ENST00000403230,ENST00000432525,ENST00000497196	DDX17	0	-	6.46	6.89	-0.43
X	114863639	114863640	ENST00000289290,ENST00000355899,ENST00000420625,ENST00000473026,ENST00000481823,ENST00000489283,ENST00000537301,ENST00000539310	PLS3	0	+	5.06	5.49	-0.43
5	68662328	68662329	ENST00000217893,ENST00000328663,ENST00000380818,ENST00000380822,ENST00000502819,ENST00000503245,ENST00000504109,ENST00000506736,ENST00000508954,ENST00000509462,ENST00000512152,ENST00000512561	TAF9, AK6	0	-	4.36	4.8	-0.43
11	65652999	65653000	ENST00000338369,ENST00000357519,ENST00000525765,ENST00000531115,ENST00000532229,ENST00000532679,ENST00000532934,ENST00000533037,ENST00000533045,ENST00000534032	FIBP	0	-	3.44	3.87	-0.43
6	133844315	133844316	ENST00000355167,ENST00000355286,ENST00000367895,ENST00000430974,ENST00000431403,ENST00000452339,ENST00000525849,ENST00000531901	EYA4	0	+	0.26	0.69	-0.43
17	19559887	19559888	ENST00000176643,ENST00000339618,ENST00000395575,ENST00000472059,ENST00000476965,ENST00000571537,ENST00000578696,ENST00000579855,ENST00000581518,ENST00000582991	ALDH3A2	0	+	4.94	5.37	-0.43
5	140057238	140057239	ENST00000307633,ENST00000415192,ENST00000431330,ENST00000438307,ENST00000448240,ENST00000457527,ENST00000504156,ENST00000504366,ENST00000506579,ENST00000507746	HARS	0	-	3.57	4	-0.43
1	153517128	153517129	ENST00000354332,ENST00000368714,ENST00000368715,ENST00000368716,ENST00000468373,ENST00000481009	S100A4	0	-	1.85	2.28	-0.43
15	52239487	52239488	ENST00000299601,ENST00000315141	LEO1	0	-	3.74	4.17	-0.43
12	49231305	49231306	ENST00000308025,ENST00000547135,ENST00000550834,ENST00000551189,ENST00000553182	DDX23	0	-	4.79	5.22	-0.43
22	51018785	51018786	ENST00000406938,ENST00000463053,ENST00000468532,ENST00000471515,ENST00000476289,ENST00000479003,ENST00000481673,ENST00000484266,ENST00000489453,ENST00000492556,ENST00000492582	CHKB, CHKB-CPT1B	0	-	2.62	3.05	-0.43
16	58590764	58590765	ENST00000317147,ENST00000441024,ENST00000562046,ENST00000567188,ENST00000569240,ENST00000569732,ENST00000569882	CNOT1	0	-	-0.61	-0.18	-0.43
X	69510000	69510001	ENST00000374388,ENST00000374403,ENST00000485406	KIF4A	0	+	0.7	1.13	-0.43
17	7480805	7480806	ENST00000293831,ENST00000396527,ENST00000577269,ENST00000577731,ENST00000578324,ENST00000578495,ENST00000578569,ENST00000578754,ENST00000579777,ENST00000581544,ENST00000581621,ENST00000581841,ENST00000582746,ENST00000583217,ENST00000583389,ENST00000584784,ENST00000584860	EIF4A1	0	+	1.54	1.97	-0.43
5	60456913	60456914	ENST00000339020,ENST00000507416	SMIM15	0	-	2.81	3.24	-0.43
20	32879223	32879224	ENST00000217426,ENST00000480653,ENST00000538132	AHCY	0	-	4.85	5.28	-0.43
15	66624358	66624359	ENST00000319194,ENST00000319212,ENST00000530537	DIS3L	0	+	2.59	3.02	-0.43
5	240591	240592	ENST00000264932,ENST00000503674,ENST00000504309,ENST00000505555,ENST00000507266,ENST00000509082,ENST00000510361,ENST00000511810,ENST00000514027,ENST00000515752,ENST00000515815	SDHA	0	+	4.46	4.89	-0.43
1	46774799	46774800	ENST00000311672,ENST00000460947,ENST00000489056,ENST00000496387	UQCRH	0	+	2.59	3.02	-0.43
3	49063755	49063756	ENST00000326739,ENST00000429182,ENST00000462980	IMPDH2	0	-	0.78	1.21	-0.43
20	43141440	43141441	ENST00000255175,ENST00000342374,ENST00000541235	SERINC3	0	-	3	3.43	-0.43
5	170834778	170834779	ENST00000296930,ENST00000351986,ENST00000517671,ENST00000524204	NPM1	0	+	5.18	5.61	-0.43
20	60702757	60702758	ENST00000279068,ENST00000279069,ENST00000361670,ENST00000370906,ENST00000370915,ENST00000400318,ENST00000479741	LSM14B	0	+	1.72	2.14	-0.43
10	93392711	93392712	ENST00000238994	PPP1R3C	0	-	2.71	3.14	-0.43
13	98645479	98645480	ENST00000261574,ENST00000357602,ENST00000469360,ENST00000470493,ENST00000490680,ENST00000539640	IPO5	0	+	5.41	5.84	-0.43
12	6978554	6978555	ENST00000229270,ENST00000396705,ENST00000488464,ENST00000493987,ENST00000495834,ENST00000535434	TPI1	0	+	0.74	1.17	-0.43
19	42373823	42373824	ENST00000221975	RPS19	0	+	7.13	7.56	-0.43
9	95007239	95007240	ENST00000375627,ENST00000375629,ENST00000375643,ENST00000421189,ENST00000436450,ENST00000443024,ENST00000447699,ENST00000449893	IARS	0	-	5.31	5.74	-0.43
15	91027584	91027585	ENST00000268182,ENST00000558491,ENST00000560218,ENST00000560738	IQGAP1	0	+	5.56	5.99	-0.43
5	180665097	180665098	ENST00000376817,ENST00000502905,ENST00000504128,ENST00000504325,ENST00000504726,ENST00000507756,ENST00000508682,ENST00000509148,ENST00000509535,ENST00000511473,ENST00000511566,ENST00000511900,ENST00000512805,ENST00000512968,ENST00000513060,ENST00000514455	RACK1	0	-	5.95	6.38	-0.43
16	18812751	18812752	ENST00000304414,ENST00000546206,ENST00000562234,ENST00000562819,ENST00000563861,ENST00000566391,ENST00000567078,ENST00000567969,ENST00000569976	ARL6IP1	0	-	5.77	6.2	-0.43
5	81573510	81573511	ENST00000296674,ENST00000503605,ENST00000504293,ENST00000507980,ENST00000510019,ENST00000510210,ENST00000511844,ENST00000512493	RPS23	0	-	3.4	3.83	-0.43
12	57118744	57118745	ENST00000356769,ENST00000393891,ENST00000454682,ENST00000546392,ENST00000546862,ENST00000547914,ENST00000548084,ENST00000548563,ENST00000549259,ENST00000549855,ENST00000550952,ENST00000551520,ENST00000551775,ENST00000551793,ENST00000552055,ENST00000552540	NACA	0	-	3.23	3.66	-0.43
3	171405159	171405160	ENST00000340989,ENST00000342215,ENST00000351298,ENST00000356327	PLD1	0	-	2.07	2.5	-0.43
16	22497293	22497294	ENST00000309865,ENST00000378955,ENST00000415654,ENST00000418592,ENST00000431681	SMG1P1, NPIPB5	0	+	3.16	3.58	-0.43
6	31506922	31506923	ENST00000376177,ENST00000376185,ENST00000396172,ENST00000415382,ENST00000417556,ENST00000418897,ENST00000419020,ENST00000419338,ENST00000427214,ENST00000428098,ENST00000428450,ENST00000431908,ENST00000449074,ENST00000449757,ENST00000453105,ENST00000456662,ENST00000456976,ENST00000458640,ENST00000462256,ENST00000481456,ENST00000482195	DDX39B, ATP6V1G2-DDX39B	0	-	4.55	4.97	-0.43
1	186948604	186948605	ENST00000367466,ENST00000442353	PLA2G4A	0	+	4.21	4.64	-0.43
15	45008554	45008555	ENST00000349264,ENST00000557901,ENST00000558401,ENST00000559220,ENST00000559720,ENST00000559907,ENST00000559916,ENST00000560681,ENST00000561139,ENST00000561424	B2M	0	+	7.56	7.98	-0.43
15	63354844	63354845	ENST00000267996,ENST00000288398,ENST00000317516,ENST00000334895,ENST00000357980,ENST00000358278,ENST00000403994,ENST00000404484,ENST00000558072,ENST00000558264,ENST00000558347,ENST00000558544,ENST00000558910,ENST00000559108,ENST00000559281,ENST00000559397,ENST00000559556,ENST00000560131,ENST00000560445,ENST00000560970,ENST00000560975,ENST00000561266,ENST00000561395	TPM1	0	+	1.56	1.99	-0.43
3	160130637	160130638	ENST00000344722,ENST00000357388,ENST00000360111,ENST00000462787,ENST00000465563,ENST00000467263,ENST00000468653,ENST00000469762,ENST00000469858,ENST00000470240,ENST00000487747,ENST00000489573,ENST00000494612,ENST00000497984	SMC4	0	+	-1.69	-1.26	-0.43
8	48793975	48793976	ENST00000314191,ENST00000338368,ENST00000518216,ENST00000523565	PRKDC	0	-	5.67	6.1	-0.43
13	79896482	79896483	ENST00000267229,ENST00000327303,ENST00000438724,ENST00000438737,ENST00000449987,ENST00000484573	RBM26	0	-	1.51	1.94	-0.43
2	207632194	207632195	ENST00000236980,ENST00000402774,ENST00000403094,ENST00000487777	FASTKD2	0	+	3.35	3.77	-0.43
11	47182741	47182742	ENST00000278460,ENST00000378615,ENST00000378618,ENST00000395460,ENST00000525895,ENST00000527234,ENST00000527784,ENST00000528488,ENST00000534249,ENST00000534581,ENST00000536126,ENST00000543718	C11orf49	0	+	1.84	2.27	-0.42
22	18171908	18171909	ENST00000317582,ENST00000337612,ENST00000355028,ENST00000399777,ENST00000399781,ENST00000399782,ENST00000418951,ENST00000464649,ENST00000493680,ENST00000498133,ENST00000538149,ENST00000543133	BCL2L13	0	+	2.53	2.96	-0.42
17	49247410	49247411	ENST00000376392,ENST00000393183,ENST00000393185,ENST00000393190,ENST00000393193,ENST00000393198,ENST00000503064,ENST00000512737,ENST00000513177,ENST00000514264,ENST00000555572,ENST00000570801,ENST00000573262	NME1-NME2, NME2	0	+	3.94	4.36	-0.42
7	103008256	103008257	ENST00000292644,ENST00000435765,ENST00000544811	PSMC2	0	+	3.91	4.33	-0.42
19	49993554	49993555	ENST00000391857,ENST00000467825,ENST00000472481,ENST00000476268,ENST00000477613,ENST00000479992,ENST00000484279,ENST00000486930,ENST00000488946	RPL13A	0	+	3.77	4.19	-0.42
3	133362042	133362043	ENST00000260810	TOPBP1	0	-	4.25	4.67	-0.42
2	86360379	86360380	ENST00000254630,ENST00000467273,ENST00000469585,ENST00000487043,ENST00000493430,ENST00000494323	PTCD3	0	+	3.8	4.23	-0.42
X	153590036	153590037	ENST00000344736,ENST00000360319,ENST00000369850,ENST00000420627,ENST00000422373	FLNA	0	-	5.54	5.96	-0.42
16	28855738	28855739	ENST00000313511,ENST00000565012	TUFM	0	-	6.11	6.53	-0.42
3	133372187	133372188	ENST00000260810,ENST00000508524,ENST00000511439,ENST00000572787	TOPBP1	0	-	2.49	2.92	-0.42
9	95055721	95055722	ENST00000375629,ENST00000375643,ENST00000395554,ENST00000421189,ENST00000430417,ENST00000436450,ENST00000443024,ENST00000447699,ENST00000490438	IARS	0	-	2.88	3.3	-0.42
5	175812220	175812221	ENST00000389158,ENST00000502663,ENST00000503849,ENST00000504821,ENST00000507413,ENST00000509257,ENST00000510123	NOP16	0	-	2.28	2.7	-0.42
16	30280255	30280256	ENST00000420114,ENST00000529428	SMG1P5	0	-	3.64	4.06	-0.42
3	170587946	170587947	ENST00000295830,ENST00000463836,ENST00000466674,ENST00000475836,ENST00000494771	RPL22L1	0	-	3.47	3.89	-0.42
2	198285751	198285752	ENST00000335508,ENST00000409915,ENST00000414174,ENST00000414963,ENST00000487698	SF3B1	0	-	5.46	5.88	-0.42
11	62622894	62622895	ENST00000535689,ENST00000537024,ENST00000537068,ENST00000537869,ENST00000537925,ENST00000537965,ENST00000538266,ENST00000538654,ENST00000539921,ENST00000539975,ENST00000540725,ENST00000540865,ENST00000540904,ENST00000541416,ENST00000541578,ENST00000541615,ENST00000542112,ENST00000544550,ENST00000544983,ENST00000545308,ENST00000545440,ENST00000545688	SNHG1	0	-	1.52	1.94	-0.42
3	186509512	186509513	ENST00000296273,ENST00000392481,ENST00000417876,ENST00000433496,ENST00000460408,ENST00000479307,ENST00000494047	RFC4	0	-	3.32	3.74	-0.42
17	1264384	1264385	ENST00000264335,ENST00000466227,ENST00000496706,ENST00000571732,ENST00000573026,ENST00000573196,ENST00000575977	YWHAE	0	-	3.34	3.76	-0.42
9	2828673	2828674	ENST00000397885	PUM3	0	-	2.48	2.9	-0.42
6	135318533	135318534	ENST00000367824,ENST00000367826,ENST00000367837,ENST00000415177,ENST00000445176,ENST00000526100,ENST00000527507,ENST00000527578,ENST00000529641,ENST00000533274	HBS1L	0	-	3.53	3.95	-0.42
17	26905389	26905390	ENST00000321765,ENST00000481916,ENST00000580377,ENST00000580676,ENST00000582076,ENST00000582175	SPAG5	0	-	3.93	4.35	-0.42
1	204501374	204501375	ENST00000367180,ENST00000367182,ENST00000367183,ENST00000391947,ENST00000454264,ENST00000463049,ENST00000470797,ENST00000470908,ENST00000471783,ENST00000507825	MDM4	0	+	-0.24	0.18	-0.42
5	32599175	32599176	ENST00000265073,ENST00000502453,ENST00000502897,ENST00000504016,ENST00000504789,ENST00000506237,ENST00000511175,ENST00000511615,ENST00000512913,ENST00000513013,ENST00000515355	SUB1	0	+	5.61	6.03	-0.42
2	55209649	55209650	ENST00000317610,ENST00000337526,ENST00000354474,ENST00000357376,ENST00000357732,ENST00000394609,ENST00000394611,ENST00000402434,ENST00000404909,ENST00000405240,ENST00000438462,ENST00000486085	RTN4	0	-	4.7	5.12	-0.42
12	54062930	54062931	ENST00000338662,ENST00000394349,ENST00000495596,ENST00000549164,ENST00000549748,ENST00000550241,ENST00000552242	ATP5G2	0	-	6.02	6.44	-0.42
20	47897107	47897108	ENST00000326677,ENST00000371743,ENST00000417721,ENST00000428008,ENST00000441722,ENST00000450535,ENST00000458653	ZFAS1	0	+	3.05	3.47	-0.42
7	94228085	94228086	ENST00000265735,ENST00000415788,ENST00000428696,ENST00000437425,ENST00000445866,ENST00000447873,ENST00000472326,ENST00000522045	SGCE	0	-	4.1	4.52	-0.42
4	53579126	53579127	ENST00000411630,ENST00000425653,ENST00000441504,ENST00000444958	DANCR	0	+	3.09	3.51	-0.42
5	180666065	180666066	ENST00000376817,ENST00000502844,ENST00000502905,ENST00000504128,ENST00000504325,ENST00000504726,ENST00000507000,ENST00000507756,ENST00000508682,ENST00000509535,ENST00000510199,ENST00000511473,ENST00000511566,ENST00000511900,ENST00000512805,ENST00000512968,ENST00000513060,ENST00000514183	RACK1	0	-	6.32	6.74	-0.42
16	11969616	11969617	ENST00000420576,ENST00000434724,ENST00000439887,ENST00000563468,ENST00000565267	GSPT1	0	-	3.64	4.06	-0.42
11	27384381	27384382	ENST00000317945,ENST00000328697	CCDC34	0	-	4.16	4.58	-0.42
5	895067	895068	ENST00000166345,ENST00000508456,ENST00000512024,ENST00000513435	TRIP13	0	+	5.81	6.23	-0.42
9	35708336	35708337	ENST00000314888,ENST00000540444	TLN1	0	-	4.31	4.73	-0.42
21	34127539	34127540	ENST00000290178,ENST00000331923,ENST00000421049,ENST00000443785,ENST00000466846,ENST00000497873	PAXBP1	0	-	0.72	1.14	-0.42
12	51203372	51203373	ENST00000262053,ENST00000539132,ENST00000551831,ENST00000552487,ENST00000552510	ATF1	0	+	4.39	4.8	-0.42
6	31637285	31637286	ENST00000375865,ENST00000375866,ENST00000375880,ENST00000375882,ENST00000375885,ENST00000409691,ENST00000468255,ENST00000496869	CSNK2B	0	+	4.17	4.59	-0.42
12	53343238	53343239	ENST00000546826,ENST00000546897,ENST00000548998,ENST00000549198,ENST00000551318,ENST00000552551,ENST00000552877	KRT8	0	-	-6.17	-5.75	-0.42
9	35074922	35074923	ENST00000378643,ENST00000425676	FANCG	0	-	3.45	3.87	-0.42
1	161123860	161123861	ENST00000368003,ENST00000463735,ENST00000467540,ENST00000473766,ENST00000482672,ENST00000483191	UFC1	0	+	-4.73	-4.31	-0.42
3	23960067	23960068	ENST00000307839,ENST00000354811,ENST00000412097,ENST00000413699,ENST00000415719,ENST00000422218,ENST00000434031,ENST00000435882,ENST00000436146,ENST00000456530,ENST00000465786,ENST00000490223	RPL15	0	+	0.23	0.64	-0.42
1	45478887	45478888	ENST00000246337,ENST00000428106,ENST00000434478,ENST00000460334,ENST00000460906,ENST00000461035,ENST00000462688,ENST00000463092,ENST00000469548,ENST00000473012,ENST00000478467,ENST00000486699,ENST00000490385,ENST00000491300,ENST00000491773,ENST00000494399,ENST00000496439	UROD	0	+	-0.24	0.18	-0.42
2	219103573	219103574	ENST00000295685,ENST00000315717,ENST00000414983,ENST00000462034,ENST00000465395,ENST00000470146,ENST00000472753,ENST00000477992,ENST00000478612	ARPC2	0	+	6.29	6.7	-0.42
9	117354932	117354933	ENST00000374050	ATP6V1G1	0	+	5.49	5.9	-0.42
4	139157477	139157478	ENST00000280612	SLC7A11	0	-	4.56	4.98	-0.42
5	145529183	145529184	ENST00000274562,ENST00000394434,ENST00000504323,ENST00000507095,ENST00000508667,ENST00000510191,ENST00000545646	LARS	0	-	4.87	5.29	-0.42
9	131256947	131256948	ENST00000303890,ENST00000351030,ENST00000372791,ENST00000372796,ENST00000372807,ENST00000372814,ENST00000393527,ENST00000393533,ENST00000448249,ENST00000483070,ENST00000546203	ODF2	0	+	3.1	3.51	-0.42
1	153609129	153609130	ENST00000368690,ENST00000368694,ENST00000403433,ENST00000495554	CHTOP	0	+	2.51	2.93	-0.42
12	121784697	121784698	ENST00000261819,ENST00000344395,ENST00000441917,ENST00000534976,ENST00000536366,ENST00000536416,ENST00000536837,ENST00000539871,ENST00000541652,ENST00000541887,ENST00000543649,ENST00000544442,ENST00000545801	ANAPC5	0	-	2.8	3.22	-0.42
12	93804827	93804828	ENST00000318066,ENST00000549490,ENST00000549833,ENST00000550657,ENST00000552442	UBE2N	0	-	2.38	2.79	-0.42
20	30385318	30385319	ENST00000300403,ENST00000340513	TPX2	0	+	4.64	5.05	-0.42
9	95003136	95003137	ENST00000375627,ENST00000375629,ENST00000375643,ENST00000421189,ENST00000436450,ENST00000443024,ENST00000447699	IARS	0	-	-1.29	-0.87	-0.42
5	5454751	5454752	ENST00000296564	ICE1	0	+	4.32	4.74	-0.42
15	44846865	44846866	ENST00000261868,ENST00000424492,ENST00000535391,ENST00000536248,ENST00000558053	EIF3J	0	+	3.72	4.13	-0.42
14	20781625	20781626	ENST00000353689,ENST00000358932,ENST00000398160,ENST00000398163,ENST00000398169,ENST00000437553,ENST00000554184,ENST00000556204,ENST00000556854	CCNB1IP1	0	-	3.93	4.35	-0.42
16	30204852	30204853	ENST00000305321,ENST00000565525,ENST00000567436,ENST00000569282	BOLA2B	0	-	-0.2	0.22	-0.42
7	143301928	143301929	ENST00000440891	logical(0)	0	+	2.62	3.03	-0.41
15	30927391	30927392	ENST00000428041,ENST00000563110,ENST00000564902,ENST00000566362,ENST00000568574	ARHGAP11B	0	+	0.01	0.42	-0.41
17	4849921	4849922	ENST00000225655,ENST00000574872	PFN1	0	-	6.28	6.69	-0.41
1	78430751	78430752	ENST00000294623,ENST00000370767,ENST00000370768,ENST00000421641,ENST00000436586	FUBP1	0	-	4.4	4.82	-0.41
22	36907548	36907549	ENST00000216190,ENST00000405442,ENST00000462641,ENST00000478547,ENST00000541106	EIF3D	0	-	3.24	3.65	-0.41
12	104719207	104719208	ENST00000354940,ENST00000378070,ENST00000388854,ENST00000397736,ENST00000427956,ENST00000429002,ENST00000503506,ENST00000524698,ENST00000525566,ENST00000526390,ENST00000526691,ENST00000526950,ENST00000527688,ENST00000529546,ENST00000529751,ENST00000540716,ENST00000542918	TXNRD1	0	+	6.64	7.06	-0.41
20	62514173	62514174	ENST00000217121,ENST00000346249,ENST00000348257,ENST00000351424,ENST00000352482,ENST00000358548,ENST00000369927,ENST00000474176	TPD52L2	0	+	5.1	5.51	-0.41
3	45052885	45052886	ENST00000265564,ENST00000459856,ENST00000461361,ENST00000468667,ENST00000481405,ENST00000486727,ENST00000490386,ENST00000491476	EXOSC7, CLEC3B	0	+	-0.28	0.14	-0.41
18	44662708	44662709	ENST00000300605,ENST00000586546,ENST00000587388,ENST00000587841,ENST00000588183,ENST00000588705,ENST00000588940,ENST00000590481,ENST00000590815,ENST00000591268,ENST00000591480,ENST00000591671,ENST00000592591	HDHD2	0	-	2.13	2.55	-0.41
10	17272709	17272710	ENST00000224237,ENST00000421459,ENST00000469543,ENST00000485947,ENST00000487938,ENST00000495528,ENST00000544301	VIM	0	+	6.06	6.48	-0.41
4	152021740	152021741	ENST00000274065,ENST00000322686,ENST00000503002,ENST00000505243,ENST00000506126,ENST00000507327,ENST00000507485,ENST00000508783,ENST00000509736,ENST00000510993,ENST00000512690,ENST00000512797,ENST00000514682,ENST00000515792,ENST00000515818	RPS3A	0	+	0.85	1.27	-0.41
2	198266464	198266465	ENST00000335508	SF3B1	0	-	5.56	5.97	-0.41
3	167754622	167754623	ENST00000309027,ENST00000470487	GOLIM4	0	-	3.53	3.95	-0.41
14	45587229	45587230	ENST00000216330,ENST00000396062	FKBP3	0	-	5.29	5.7	-0.41
11	11924407	11924408	ENST00000339865,ENST00000399455,ENST00000525267,ENST00000527733,ENST00000539466	USP47	0	+	4.22	4.63	-0.41
2	99943996	99943997	ENST00000264255,ENST00000409434,ENST00000409705,ENST00000422767,ENST00000434323,ENST00000438680,ENST00000463385	TXNDC9	0	-	3.5	3.91	-0.41
18	45377643	45377644	ENST00000262160,ENST00000356825,ENST00000402690,ENST00000586040,ENST00000591214	SMAD2	0	-	5.61	6.02	-0.41
8	48874776	48874777	ENST00000262105,ENST00000396826,ENST00000518221,ENST00000519138,ENST00000519170,ENST00000523944,ENST00000524086	MCM4	0	+	3.73	4.14	-0.41
5	43602992	43602993	ENST00000264663,ENST00000344920,ENST00000505678,ENST00000512422,ENST00000512996	NNT	0	+	1.52	1.93	-0.41
1	43161959	43161960	ENST00000321358,ENST00000332220,ENST00000436427,ENST00000467957	YBX1	0	+	2.13	2.55	-0.41
X	47058318	47058319	ENST00000335972,ENST00000377351,ENST00000412206,ENST00000427561,ENST00000442035,ENST00000451702,ENST00000457753	UBA1	0	+	4.7	5.11	-0.41
9	68430168	68430169	ENST00000376334	FRG1JP	0	-	0.88	1.29	-0.41
1	153610924	153610925	ENST00000368686,ENST00000368687,ENST00000368690,ENST00000368694,ENST00000403433,ENST00000495554	CHTOP	0	+	1.62	2.03	-0.41
12	67692875	67692876	ENST00000299218,ENST00000540319,ENST00000544619,ENST00000545606	CAND1	0	+	4.05	4.46	-0.41
12	42711140	42711141	ENST00000266529,ENST00000552235,ENST00000552673	ZCRB1	0	-	2.61	3.02	-0.41
12	46591501	46591502	ENST00000398637,ENST00000439706,ENST00000546893,ENST00000549049,ENST00000552197	SLC38A1	0	-	4.55	4.96	-0.41
17	53014587	53014588	ENST00000348161,ENST00000445275,ENST00000536554,ENST00000540336,ENST00000570371,ENST00000571319,ENST00000572158,ENST00000572905,ENST00000574318,ENST00000574653,ENST00000575333,ENST00000575882,ENST00000576932	TOM1L1	0	+	3.11	3.52	-0.41
1	45478887	45478888	ENST00000246337,ENST00000428106,ENST00000434478,ENST00000460334,ENST00000460906,ENST00000461035,ENST00000462688,ENST00000463092,ENST00000469548,ENST00000473012,ENST00000478467,ENST00000486699,ENST00000490385,ENST00000491300,ENST00000491773,ENST00000494399,ENST00000496439	UROD	0	+	3.72	4.13	-0.41
21	30433572	30433573	ENST00000286788,ENST00000389159,ENST00000432178,ENST00000470450,ENST00000496121,ENST00000540844,ENST00000542732	CCT8	0	-	5.7	6.1	-0.41
13	77650893	77650894	ENST00000357337,ENST00000407578,ENST00000429715,ENST00000544440	MYCBP2	0	-	1.22	1.63	-0.41
1	116926746	116926747	ENST00000295598,ENST00000369494,ENST00000369496,ENST00000418797,ENST00000488733,ENST00000537345	ATP1A1	0	+	5.43	5.84	-0.41
11	102076805	102076806	ENST00000282441,ENST00000345877,ENST00000524575,ENST00000526343,ENST00000529029,ENST00000531439,ENST00000537274	YAP1	0	+	1.41	1.82	-0.41
4	166929200	166929201	ENST00000061240,ENST00000507499,ENST00000509505,ENST00000513213	TLL1	0	+	2.64	3.05	-0.41
2	37428869	37428870	ENST00000392061,ENST00000397064,ENST00000397226,ENST00000402297,ENST00000406711	CEBPZOS	0	+	0.53	0.94	-0.41
X	77380922	77380923	ENST00000373316,ENST00000442431,ENST00000476531,ENST00000537456	PGK1	0	+	4.84	5.24	-0.41
11	59575172	59575173	ENST00000300151,ENST00000525470,ENST00000534340	MRPL16	0	-	4	4.41	-0.41
10	58118564	58118565	ENST00000318387,ENST00000361148,ENST00000373940,ENST00000373944,ENST00000395405,ENST00000460654,ENST00000467523,ENST00000478181,ENST00000489649,ENST00000494312	ZWINT	0	-	0.45	0.86	-0.41
5	80597489	80597490	ENST00000380199,ENST00000407610,ENST00000438268,ENST00000504502,ENST00000506458,ENST00000507402	ZCCHC9	0	+	0.12	0.52	-0.41
11	64087340	64087341	ENST00000265462,ENST00000347941,ENST00000352435	PRDX5	0	+	0.08	0.49	-0.41
5	137519794	137519795	ENST00000394894,ENST00000508792	KIF20A	0	+	5.19	5.6	-0.41
17	28754576	28754577	ENST00000225719,ENST00000543464	CPD	0	+	4.38	4.78	-0.41
20	34302105	34302106	ENST00000253363,ENST00000338163,ENST00000361162,ENST00000403542,ENST00000407261,ENST00000429968,ENST00000444878,ENST00000448303,ENST00000461283,ENST00000463004,ENST00000475651,ENST00000476806,ENST00000490484,ENST00000492779,ENST00000494274,ENST00000528062	RBM39	0	-	-0.73	-0.33	-0.41
5	169015579	169015580	ENST00000265295,ENST00000503871,ENST00000506574,ENST00000507232,ENST00000508247,ENST00000509785,ENST00000510751,ENST00000512028,ENST00000513795,ENST00000513941,ENST00000515224	SPDL1	0	+	0.72	1.13	-0.4
1	54273327	54273328	ENST00000234725,ENST00000371429,ENST00000537333,ENST00000540001	NDC1	0	-	4.16	4.56	-0.4
5	64817300	64817301	ENST00000242872,ENST00000396679,ENST00000506282,ENST00000508421,ENST00000510693,ENST00000514814	CENPK	0	-	4.45	4.86	-0.4
17	8283112	8283113	ENST00000293842,ENST00000578069,ENST00000578812,ENST00000582471,ENST00000582485,ENST00000582556,ENST00000583011,ENST00000584164,ENST00000584343,ENST00000584441,ENST00000584906,ENST00000585176	RPL26	0	-	4.33	4.73	-0.4
5	32380179	32380180	ENST00000265069,ENST00000507465,ENST00000510369,ENST00000514356	ZFR	0	-	3.13	3.54	-0.4
16	11981425	11981426	ENST00000420576,ENST00000434724,ENST00000439887,ENST00000563468,ENST00000565267	GSPT1	0	-	3.27	3.68	-0.4
1	144606510	144606511	ENST00000421407,ENST00000423405,ENST00000429694,ENST00000437133,ENST00000437451,ENST00000446541,ENST00000449960	logical(0)	0	+	0.54	0.95	-0.4
5	71524091	71524092	ENST00000261413,ENST00000457646,ENST00000508863,ENST00000513900,ENST00000515226,ENST00000515404,ENST00000522042,ENST00000522562	MRPS27	0	-	4.42	4.83	-0.4
11	62556898	62556899	ENST00000333449,ENST00000526546,ENST00000532345,ENST00000532586,ENST00000533861	TMEM179B	0	+	3.92	4.32	-0.4
7	151057333	151057334	ENST00000355851,ENST00000413040,ENST00000468404,ENST00000470316,ENST00000480907,ENST00000497987,ENST00000566856,ENST00000568733	NUB1	0	+	-0.22	0.19	-0.4
17	40280665	40280666	ENST00000346213,ENST00000393860,ENST00000546881,ENST00000547517,ENST00000551338,ENST00000552162,ENST00000592248,ENST00000592574	RAB5C	0	-	3.8	4.21	-0.4
7	139086993	139086994	ENST00000263545,ENST00000354926,ENST00000448820,ENST00000456182,ENST00000463912,ENST00000498518,ENST00000541170,ENST00000541515,ENST00000545899	LUC7L2, C7orf55-LUC7L2	0	+	4.67	5.07	-0.4
17	30687986	30687987	ENST00000321233,ENST00000341711,ENST00000342555,ENST00000394670,ENST00000394673,ENST00000394679,ENST00000577324,ENST00000577908,ENST00000581531	ZNF207	0	+	4.81	5.22	-0.4
15	50902001	50902002	ENST00000313478,ENST00000560638,ENST00000560955	TRPM7	0	-	4.18	4.59	-0.4
1	78207300	78207301	ENST00000357428,ENST00000370792,ENST00000370793,ENST00000370794,ENST00000524536,ENST00000524778,ENST00000525113,ENST00000528150,ENST00000530709	USP33	0	-	3.05	3.45	-0.4
2	85554100	85554101	ENST00000282120,ENST00000377386,ENST00000398263,ENST00000409015,ENST00000409232,ENST00000444342	TGOLN2	0	-	-0.97	-0.56	-0.4
12	110825542	110825543	ENST00000450008,ENST00000455511,ENST00000464697,ENST00000546720,ENST00000548234,ENST00000550231,ENST00000552170	ANAPC7	0	-	4.12	4.52	-0.4
15	91512675	91512676	ENST00000361188,ENST00000361919,ENST00000394249,ENST00000442656,ENST00000555455,ENST00000556972,ENST00000560423	PRC1	0	-	3.25	3.66	-0.4
3	160142807	160142808	ENST00000344722,ENST00000357388,ENST00000360111,ENST00000462668,ENST00000462787,ENST00000469762	SMC4	0	+	4.32	4.72	-0.4
1	78435607	78435608	ENST00000294623,ENST00000370767,ENST00000370768,ENST00000421641,ENST00000436586	FUBP1	0	-	4.68	5.08	-0.4
10	76154071	76154072	ENST00000286621,ENST00000372734,ENST00000539909,ENST00000541550	ADK	0	+	3.71	4.11	-0.4
3	52731735	52731736	ENST00000266014,ENST00000394783,ENST00000407584,ENST00000463827,ENST00000478968,ENST00000479553,ENST00000484163,ENST00000485899,ENST00000489119,ENST00000491606	GLT8D1	0	-	4.3	4.7	-0.4
2	85766501	85766502	ENST00000306434,ENST00000409017,ENST00000465151,ENST00000469221,ENST00000481412	MAT2A	0	+	5.74	6.14	-0.4
17	27042048	27042049	ENST00000301043,ENST00000353676,ENST00000395242,ENST00000395243,ENST00000395245,ENST00000412625,ENST00000415040,ENST00000422279,ENST00000430132,ENST00000436730,ENST00000447716,ENST00000450529,ENST00000453384,ENST00000474704,ENST00000484161,ENST00000496866,ENST00000583538	RAB34	0	-	5.5	5.91	-0.4
13	98637867	98637868	ENST00000261574,ENST00000357602,ENST00000403772,ENST00000460070,ENST00000469360,ENST00000473582,ENST00000475420,ENST00000480641,ENST00000490680,ENST00000497270,ENST00000539640	IPO5	0	+	4.71	5.11	-0.4
18	43666972	43666973	ENST00000282050,ENST00000398752,ENST00000542290,ENST00000586592,ENST00000587902,ENST00000590156,ENST00000590326,ENST00000590665,ENST00000592364,ENST00000593152	ATP5A1	0	-	7.43	7.83	-0.4
3	49066189	49066190	ENST00000326739,ENST00000442157,ENST00000485500,ENST00000496837	IMPDH2	0	-	6.72	7.12	-0.4
16	28412526	28412527	ENST00000380876,ENST00000398943,ENST00000398944	EIF3CL	0	-	5.46	5.87	-0.4
17	39978069	39978070	ENST00000269598,ENST00000321562,ENST00000455106,ENST00000464180,ENST00000489591,ENST00000490938,ENST00000544340	FKBP10	0	+	5.13	5.53	-0.4
7	148514312	148514313	ENST00000320356,ENST00000350995,ENST00000460911,ENST00000476773,ENST00000478654,ENST00000483967,ENST00000492143,ENST00000541220	EZH2	0	-	1.84	2.24	-0.4
5	70828254	70828255	ENST00000358731,ENST00000380675,ENST00000508917,ENST00000514903,ENST00000525844	BDP1	0	+	3.1	3.5	-0.4
7	105146400	105146401	ENST00000356362,ENST00000469408,ENST00000481939,ENST00000482157,ENST00000544995	PUS7	0	-	3.66	4.06	-0.4
6	31499071	31499072	ENST00000376177,ENST00000376185,ENST00000396172,ENST00000415382,ENST00000417023,ENST00000417556,ENST00000458640,ENST00000462256,ENST00000474961,ENST00000478365,ENST00000482195,ENST00000484566	DDX39B, ATP6V1G2-DDX39B	0	-	3.92	4.32	-0.4
6	99873089	99873090	ENST00000369239,ENST00000438806,ENST00000466057,ENST00000478777,ENST00000492294,ENST00000498075	PNISR	0	-	3.06	3.46	-0.4
1	155989802	155989803	ENST00000295702,ENST00000368311,ENST00000466905,ENST00000467041,ENST00000472898,ENST00000473699,ENST00000474377,ENST00000480176,ENST00000480567,ENST00000484320,ENST00000488179,ENST00000496742,ENST00000526212,ENST00000529008,ENST00000531790,ENST00000531917,ENST00000532074	SSR2	0	-	6.44	6.84	-0.4
2	187516816	187516817	ENST00000261023,ENST00000374907,ENST00000433736	ITGAV	0	+	4.82	5.22	-0.4
12	75892500	75892501	ENST00000266659,ENST00000536703	GLIPR1	0	+	0.88	1.28	-0.4
3	47912346	47912347	ENST00000264724,ENST00000335271,ENST00000360240,ENST00000383736,ENST00000383737,ENST00000395734,ENST00000420772,ENST00000426837,ENST00000429422,ENST00000441748	MAP4	0	-	-2.26	-1.86	-0.4
X	71493080	71493081	ENST00000316084,ENST00000470671,ENST00000486733	RPS4X	0	-	4.3	4.7	-0.4
17	18210203	18210204	ENST00000321105,ENST00000412083,ENST00000461127,ENST00000469739,ENST00000472959,ENST00000542570,ENST00000580095,ENST00000582981,ENST00000583328,ENST00000584582,ENST00000584669	TOP3A	0	-	1.89	2.29	-0.4
17	66039115	66039116	ENST00000330459,ENST00000537025,ENST00000583392	KPNA2	0	+	6.17	6.57	-0.4
4	174255395	174255396	ENST00000296503,ENST00000438704,ENST00000446922,ENST00000506267,ENST00000511316	HMGB2	0	-	2.1	2.5	-0.4
6	150123552	150123553	ENST00000367378,ENST00000367380,ENST00000367384,ENST00000464889,ENST00000480010,ENST00000544496	PCMT1	0	+	1.61	2.01	-0.4
1	149805430	149805431	ENST00000369165,ENST00000392938,ENST00000392939	logical(0)	0	+	-0.93	-0.54	-0.4
1	32384569	32384570	ENST00000344035,ENST00000356536,ENST00000457805,ENST00000468531,ENST00000470404,ENST00000484483,ENST00000528253,ENST00000532001	PTP4A2	0	-	2.83	3.22	-0.4
14	58893770	58893771	ENST00000216463,ENST00000395159,ENST00000553450,ENST00000555097,ENST00000555404,ENST00000555593,ENST00000555930,ENST00000556007,ENST00000556367,ENST00000557397	TIMM9	0	-	2.93	3.32	-0.4
10	12228226	12228227	ENST00000378927,ENST00000378929,ENST00000378937,ENST00000378940,ENST00000378952,ENST00000444732,ENST00000491614,ENST00000537776	NUDT5	0	-	5.21	5.61	-0.4
6	17649392	17649393	ENST00000262077,ENST00000537253	NUP153	0	-	2.57	2.97	-0.4
6	75887377	75887378	ENST00000322507,ENST00000345356,ENST00000416123,ENST00000483888,ENST00000486533	COL12A1	0	-	3.35	3.74	-0.39
3	156876653	156876654	ENST00000295925,ENST00000295926,ENST00000461804,ENST00000464575,ENST00000465947,ENST00000467081,ENST00000470121,ENST00000471044,ENST00000475298,ENST00000476367,ENST00000477127,ENST00000478454,ENST00000479596	CCNL1	0	-	0.48	0.88	-0.39
1	32694210	32694211	ENST00000373586,ENST00000471486,ENST00000474371,ENST00000483517	EIF3I	0	+	5.59	5.99	-0.39
5	33461169	33461170	ENST00000265112,ENST00000414361,ENST00000455217,ENST00000502553,ENST00000507716,ENST00000508361,ENST00000509410,ENST00000509731,ENST00000541634	TARS	0	+	5.82	6.22	-0.39
3	186301765	186301766	ENST00000265028,ENST00000418776,ENST00000439351,ENST00000495390	DNAJB11	0	+	5.61	6.01	-0.39
8	56986252	56986253	ENST00000009589,ENST00000518875,ENST00000519369,ENST00000519606,ENST00000519807,ENST00000520490,ENST00000520627,ENST00000521262,ENST00000521289,ENST00000523936,ENST00000524349	RPS20	0	-	4.4	4.8	-0.39
5	135382184	135382185	ENST00000305126,ENST00000442011,ENST00000504205,ENST00000506699,ENST00000507018	TGFBI	0	+	5.58	5.97	-0.39
X	107929359	107929360	ENST00000328300,ENST00000361603,ENST00000489230,ENST00000515658	COL4A5	0	+	4.76	5.16	-0.39
3	186288754	186288755	ENST00000265028,ENST00000439351	DNAJB11	0	+	3.52	3.92	-0.39
12	53689725	53689726	ENST00000243040,ENST00000334478,ENST00000351500,ENST00000547130,ENST00000547228,ENST00000549759,ENST00000549995,ENST00000550513,ENST00000550846,ENST00000550880,ENST00000551018,ENST00000551223,ENST00000552341,ENST00000552548,ENST00000552731,ENST00000552742	PFDN5	0	+	3.86	4.25	-0.39
10	94366473	94366474	ENST00000260731	KIF11	0	+	3.9	4.3	-0.39
3	156874723	156874724	ENST00000295926,ENST00000461804,ENST00000464575,ENST00000465947,ENST00000467081,ENST00000470121,ENST00000474539,ENST00000475298,ENST00000476367,ENST00000477127,ENST00000478454,ENST00000479052,ENST00000479596	CCNL1	0	-	-0.33	0.06	-0.39
7	127724899	127724900	ENST00000354725,ENST00000486037	SND1	0	+	4.7	5.1	-0.39
14	104145855	104145856	ENST00000246489,ENST00000334553,ENST00000347839,ENST00000348520,ENST00000380038,ENST00000389744,ENST00000445352,ENST00000452929,ENST00000472726,ENST00000535194,ENST00000537046,ENST00000538504,ENST00000553286,ENST00000553325,ENST00000553436,ENST00000553680,ENST00000554228,ENST00000554280,ENST00000555836,ENST00000555856,ENST00000557143,ENST00000557450,ENST00000557575	KLC1	0	+	-1.77	-1.38	-0.39
14	54948125	54948126	ENST00000358056,ENST00000553333,ENST00000553566,ENST00000554247,ENST00000554682,ENST00000554908	GMFB	0	-	2.32	2.72	-0.39
12	46599861	46599862	ENST00000398637,ENST00000439706,ENST00000546893,ENST00000549049,ENST00000549633,ENST00000552197	SLC38A1	0	-	5.49	5.88	-0.39
3	124457086	124457087	ENST00000232607,ENST00000413078,ENST00000460034,ENST00000462091,ENST00000467167,ENST00000474588,ENST00000479719,ENST00000487622,ENST00000495751,ENST00000497791,ENST00000498715,ENST00000536109,ENST00000538242	UMPS	0	+	3.36	3.75	-0.39
15	49926991	49926992	ENST00000251250,ENST00000403028,ENST00000415425,ENST00000557988,ENST00000558653,ENST00000560765	DTWD1, FGF7	0	+	3.38	3.77	-0.39
7	893222	893223	ENST00000389574,ENST00000401592,ENST00000405266,ENST00000413171,ENST00000413514,ENST00000425407,ENST00000429178,ENST00000433212,ENST00000452783,ENST00000456758,ENST00000457861,ENST00000475971	SUN1	0	+	-2.51	-2.12	-0.39
21	34954255	34954256	ENST00000303071,ENST00000303113,ENST00000417871,ENST00000432378,ENST00000437395,ENST00000440810,ENST00000442660,ENST00000444517,ENST00000453626,ENST00000457359,ENST00000462566	DONSON	0	-	3.62	4.01	-0.39
5	43616167	43616168	ENST00000264663,ENST00000344920,ENST00000512422,ENST00000512996	NNT	0	+	5.27	5.66	-0.39
16	16364685	16364686	ENST00000263012,ENST00000399336,ENST00000538468,ENST00000572033,ENST00000575225,ENST00000576460	NOMO3	0	+	4.31	4.7	-0.39
20	44441929	44441930	ENST00000243893,ENST00000335046,ENST00000352551,ENST00000356455,ENST00000372568,ENST00000405520	UBE2C	0	+	0.94	1.33	-0.39
3	41280845	41280846	ENST00000396183,ENST00000396185,ENST00000453024,ENST00000471014	CTNNB1	0	+	-0.07	0.32	-0.39
7	134133747	134133748	ENST00000285930,ENST00000434222,ENST00000465351,ENST00000487438,ENST00000498373,ENST00000498771	AKR1B1	0	-	4.94	5.33	-0.39
20	31948155	31948156	ENST00000339269,ENST00000346416,ENST00000357886,ENST00000427097,ENST00000452723,ENST00000461710,ENST00000473997,ENST00000481964,ENST00000482967,ENST00000496381,ENST00000498525,ENST00000544843	CDK5RAP1	0	-	3.41	3.8	-0.39
14	56101376	56101377	ENST00000395308,ENST00000395309,ENST00000395311,ENST00000395314,ENST00000413890,ENST00000416613,ENST00000438792,ENST00000459737,ENST00000554567	KTN1	0	+	5.53	5.92	-0.39
17	79849717	79849718	ENST00000344877,ENST00000357385,ENST00000392376,ENST00000571024,ENST00000571570,ENST00000571874,ENST00000572639,ENST00000572851,ENST00000574924,ENST00000577425,ENST00000577747,ENST00000578550,ENST00000579133,ENST00000579978,ENST00000582222,ENST00000583839,ENST00000584197,ENST00000584314	ANAPC11	0	+	2.27	2.66	-0.39
11	68315672	68315673	ENST00000265636,ENST00000265637,ENST00000393799,ENST00000393800,ENST00000393801,ENST00000524845,ENST00000524904,ENST00000525050,ENST00000527069,ENST00000527403,ENST00000529172,ENST00000529710,ENST00000529907,ENST00000531244,ENST00000534534	PPP6R3	0	+	4.41	4.8	-0.39
4	57340363	57340364	ENST00000342756,ENST00000504757,ENST00000505314,ENST00000510663	SRP72	0	+	4.32	4.71	-0.39
1	151345112	151345113	ENST00000368868,ENST00000423070,ENST00000424475,ENST00000426705,ENST00000427867,ENST00000427977,ENST00000435071,ENST00000443708,ENST00000447402,ENST00000455397,ENST00000455839,ENST00000458566,ENST00000463664,ENST00000470345,ENST00000473693,ENST00000474352,ENST00000492643,ENST00000493560,ENST00000498494	SELENBP1	0	-	4.12	4.51	-0.39
19	12849472	12849473	ENST00000357332,ENST00000586561,ENST00000590633,ENST00000591090	ASNA1	0	+	4.71	5.1	-0.39
17	79674070	79674071	ENST00000333676,ENST00000541223,ENST00000571730	MRPL12	0	+	4.49	4.88	-0.39
3	186501428	186501429	ENST00000323963,ENST00000356531,ENST00000425053,ENST00000426808,ENST00000429589,ENST00000440191,ENST00000441007,ENST00000443963,ENST00000445596,ENST00000465032,ENST00000465222,ENST00000465267,ENST00000467585,ENST00000475653,ENST00000485101,ENST00000486805,ENST00000491473,ENST00000495049,ENST00000498746	EIF4A2	0	+	1.53	1.92	-0.39
7	75684316	75684317	ENST00000315758,ENST00000432020,ENST00000443006,ENST00000461665,ENST00000490105,ENST00000492663	MDH2	0	+	5.68	6.07	-0.39
7	38247330	38247331	ENST00000009041,ENST00000396013,ENST00000429075,ENST00000434197,ENST00000440144,ENST00000453225,ENST00000471550,ENST00000544203	STARD3NL	0	+	3.44	3.83	-0.39
11	47752924	47752925	ENST00000263773,ENST00000525316,ENST00000525792,ENST00000529156,ENST00000530207,ENST00000531394	FNBP4	0	-	0.14	0.53	-0.39
8	101276260	101276261	ENST00000341084,ENST00000519449,ENST00000520071,ENST00000523255,ENST00000523644	RNF19A	0	-	3.91	4.3	-0.39
2	183821188	183821189	ENST00000360982,ENST00000361354,ENST00000493359	NCKAP1	0	-	3.56	3.95	-0.39
8	101273768	101273769	ENST00000341084,ENST00000519449,ENST00000523255,ENST00000523644	RNF19A	0	-	3.88	4.27	-0.39
6	18237610	18237611	ENST00000244776,ENST00000397239,ENST00000505224,ENST00000507591,ENST00000512145,ENST00000515770	DEK	0	-	5.52	5.91	-0.39
1	112303470	112303471	ENST00000369702,ENST00000475700,ENST00000533164,ENST00000536167	DDX20	0	+	2.68	3.07	-0.39
9	131088160	131088161	ENST00000300452,ENST00000372875	COQ4	0	+	1.82	2.2	-0.39
9	131348244	131348245	ENST00000358161,ENST00000372731,ENST00000372739	SPTAN1	0	+	5.26	5.65	-0.39
21	38865465	38865466	ENST00000321219,ENST00000338785,ENST00000339659,ENST00000398956,ENST00000398960,ENST00000451934,ENST00000455387	DYRK1A	0	+	3.16	3.55	-0.39
12	7077053	7077054	ENST00000399433,ENST00000440277,ENST00000535923,ENST00000536316,ENST00000542912,ENST00000543465,ENST00000544888,ENST00000545167,ENST00000546111	PHB2	0	-	5.3	5.69	-0.39
17	74731852	74731853	ENST00000359995,ENST00000392485,ENST00000452355,ENST00000508921,ENST00000582449,ENST00000585202,ENST00000586778,ENST00000589919,ENST00000592676	SRSF2	0	-	-0.05	0.34	-0.39
10	17275681	17275682	ENST00000224237,ENST00000421459,ENST00000469543,ENST00000487938,ENST00000495528,ENST00000544301	VIM	0	+	5.34	5.72	-0.39
3	105239011	105239012	ENST00000306107,ENST00000470756,ENST00000472644,ENST00000481337,ENST00000486979	ALCAM	0	+	4.17	4.56	-0.39
15	44105445	44105446	ENST00000267812	MFAP1	0	-	4.85	5.24	-0.39
1	38484249	38484250	ENST00000373014,ENST00000483182,ENST00000488453,ENST00000537711	UTP11	0	+	4.7	5.09	-0.39
5	36142602	36142603	ENST00000296603,ENST00000503535	LMBRD2	0	-	2.68	3.07	-0.39
15	72837305	72837306	ENST00000379887,ENST00000570085	ARIH1	0	+	3.83	4.22	-0.39
5	180666485	180666486	ENST00000376817,ENST00000502844,ENST00000502890,ENST00000502905,ENST00000503081,ENST00000503494,ENST00000504128,ENST00000504325,ENST00000504726,ENST00000506312,ENST00000507000,ENST00000507756,ENST00000508682,ENST00000509535,ENST00000510199,ENST00000511473,ENST00000511566,ENST00000511900,ENST00000512805,ENST00000512968,ENST00000513060,ENST00000514183	RACK1	0	-	0.07	0.45	-0.39
1	24021281	24021282	ENST00000374550,ENST00000458455,ENST00000482370	RPL11	0	+	4.98	5.36	-0.39
8	103287747	103287748	ENST00000220959,ENST00000518205,ENST00000520539,ENST00000521566,ENST00000521922	UBR5	0	-	3.64	4.03	-0.39
2	201754375	201754376	ENST00000359683,ENST00000409020,ENST00000409129,ENST00000409357,ENST00000409588,ENST00000416651,ENST00000426253,ENST00000454952	NIF3L1	0	+	0.82	1.21	-0.39
12	52632559	52632560	ENST00000331817,ENST00000546856,ENST00000547613,ENST00000548088,ENST00000551537	KRT7	0	+	3.89	4.28	-0.39
16	53730061	53730062	ENST00000262135,ENST00000379925,ENST00000562230,ENST00000562588,ENST00000563746,ENST00000564374,ENST00000566096,ENST00000568653	RPGRIP1L	0	-	0.94	1.33	-0.39
22	36716263	36716264	ENST00000216181	MYH9	0	-	5.01	5.4	-0.39
3	128890287	128890288	ENST00000422453,ENST00000441626,ENST00000446936,ENST00000451728,ENST00000500450,ENST00000502372,ENST00000502976,ENST00000504813,ENST00000507573,ENST00000512338	CNBP	0	-	6.12	6.51	-0.39
18	691066	691067	ENST00000251101,ENST00000340116,ENST00000383578,ENST00000577334,ENST00000578651,ENST00000579053,ENST00000580982,ENST00000581475,ENST00000583771,ENST00000584259,ENST00000584453,ENST00000585004,ENST00000585128	ENOSF1	0	-	3.74	4.13	-0.39
8	48874240	48874241	ENST00000262105,ENST00000396826,ENST00000518221,ENST00000519138,ENST00000519170,ENST00000520934,ENST00000523944,ENST00000524086	MCM4	0	+	5.24	5.62	-0.39
1	202304772	202304773	ENST00000367274,ENST00000460852,ENST00000487227	UBE2T	0	-	4.56	4.94	-0.39
13	111088714	111088715	ENST00000360467	COL4A2	0	+	4.05	4.43	-0.39
12	52629150	52629151	ENST00000331817,ENST00000547613,ENST00000551537	KRT7	0	+	4.99	5.37	-0.38
5	96078460	96078461	ENST00000309190,ENST00000325674,ENST00000338252,ENST00000341926,ENST00000348386,ENST00000359176,ENST00000395812,ENST00000395813,ENST00000437034,ENST00000484552,ENST00000503828,ENST00000504465,ENST00000508579,ENST00000508608,ENST00000508830,ENST00000509259,ENST00000509903,ENST00000510156,ENST00000510500,ENST00000510756,ENST00000511049,ENST00000511097,ENST00000511782,ENST00000512191,ENST00000513666…	CAST	0	+	-0.38	0.01	-0.38
3	63999113	63999114	ENST00000295901,ENST00000394431,ENST00000463139,ENST00000467853,ENST00000476464,ENST00000480205,ENST00000482510,ENST00000492933	PSMD6	0	-	2.82	3.2	-0.38
21	38555215	38555216	ENST00000354749,ENST00000355666,ENST00000399017,ENST00000472398,ENST00000476784,ENST00000479930	TTC3	0	+	2.81	3.2	-0.38
11	9442052	9442053	ENST00000379719,ENST00000531235	IPO7	0	+	5.3	5.68	-0.38
3	53263021	53263022	ENST00000296289,ENST00000423516,ENST00000423525,ENST00000450814,ENST00000460343,ENST00000461139,ENST00000462138,ENST00000469678	TKT	0	-	6.03	6.41	-0.38
1	40735799	40735800	ENST00000372759	ZMPSTE24	0	+	4.75	5.14	-0.38
15	91512675	91512676	ENST00000361188,ENST00000361919,ENST00000394249,ENST00000442656,ENST00000555455,ENST00000556972,ENST00000560423	PRC1	0	-	4.18	4.56	-0.38
20	2637541	2637542	ENST00000329276,ENST00000415272,ENST00000462630,ENST00000466447,ENST00000467196,ENST00000467857,ENST00000471023,ENST00000480447,ENST00000490753,ENST00000492135	NOP56	0	+	5.55	5.94	-0.38
3	128356640	128356641	ENST00000296255,ENST00000495462,ENST00000497289	RPN1	0	-	5.97	6.35	-0.38
2	203142725	203142726	ENST00000264279,ENST00000426814,ENST00000467734,ENST00000472050,ENST00000478941,ENST00000488403,ENST00000492688	NOP58	0	+	0.59	0.98	-0.38
22	38888059	38888060	ENST00000216019,ENST00000381633,ENST00000396821,ENST00000403230,ENST00000432525,ENST00000475004	DDX17	0	-	3.15	3.53	-0.38
11	110135502	110135503	ENST00000343115,ENST00000405097,ENST00000528498,ENST00000528556,ENST00000528900,ENST00000530131,ENST00000530301,ENST00000530749,ENST00000532118,ENST00000533678,ENST00000533991,ENST00000534683,ENST00000544551	RDX	0	-	3.6	3.99	-0.38
2	182774698	182774699	ENST00000320370,ENST00000409001,ENST00000409136,ENST00000416081,ENST00000428267,ENST00000431877,ENST00000440623,ENST00000454579,ENST00000491720	SSFA2	0	+	5.16	5.54	-0.38
12	104326196	104326197	ENST00000299767,ENST00000540297,ENST00000548462,ENST00000549334	HSP90B1	0	+	7	7.39	-0.38
11	66204573	66204574	ENST00000310999,ENST00000329819,ENST00000430466,ENST00000524576,ENST00000528272,ENST00000534488	MRPL11	0	-	1.31	1.7	-0.38
5	137503621	137503622	ENST00000230901,ENST00000254900,ENST00000402931,ENST00000411594,ENST00000418329,ENST00000441656,ENST00000453824,ENST00000454473,ENST00000455658,ENST00000463620,ENST00000471892,ENST00000512140	BRD8	0	-	1.58	1.97	-0.38
1	149831514	149831515	ENST00000369157,ENST00000392932,ENST00000392933	logical(0)	0	-	-0.92	-0.54	-0.38
2	190339058	190339059	ENST00000314761,ENST00000427960,ENST00000436347	WDR75	0	+	3.68	4.06	-0.38
11	95511984	95511985	ENST00000358780,ENST00000398187,ENST00000536839,ENST00000541418,ENST00000543641,ENST00000545813	FAM76B	0	-	2.56	2.94	-0.38
1	153935651	153935652	ENST00000310483,ENST00000356205,ENST00000368621,ENST00000368623,ENST00000413622,ENST00000417348,ENST00000429040,ENST00000461071,ENST00000537590	SLC39A1	0	-	0.07	0.46	-0.38
12	64827383	64827384	ENST00000332707	XPOT	0	+	5.43	5.81	-0.38
17	47489038	47489039	ENST00000300408,ENST00000393345,ENST00000419140,ENST00000434917,ENST00000446735,ENST00000504124,ENST00000506273,ENST00000507748,ENST00000508009,ENST00000511832,ENST00000512041	PHB	0	-	4.38	4.76	-0.38
5	58289197	58289198	ENST00000309641,ENST00000317118,ENST00000340635,ENST00000358923,ENST00000360047,ENST00000405755,ENST00000502484,ENST00000503258,ENST00000505453,ENST00000507116,ENST00000515011,ENST00000546160	PDE4D	0	-	4.42	4.8	-0.38
1	186324765	186324766	ENST00000367478,ENST00000474852,ENST00000491783	TPR	0	-	4.39	4.77	-0.38
22	24315955	24315956	ENST00000350608,ENST00000398344,ENST00000403754,ENST00000404092,ENST00000428792,ENST00000430101,ENST00000444947	DDT	0	-	4.05	4.43	-0.38
20	42219669	42219670	ENST00000373030,ENST00000373039	IFT52	0	+	0.14	0.52	-0.38
2	160615846	160615847	ENST00000259050,ENST00000409175,ENST00000409591,ENST00000420397,ENST00000478396,ENST00000539065	2018-03-07	0	+	4.12	4.5	-0.38
1	41449128	41449129	ENST00000372616,ENST00000372621,ENST00000470271,ENST00000479480,ENST00000541520,ENST00000543104	CTPS1	0	+	3.84	4.22	-0.38
1	156567825	156567826	ENST00000368232,ENST00000415314,ENST00000438976,ENST00000463513,ENST00000473910,ENST00000474904,ENST00000494414,ENST00000497287,ENST00000498641,ENST00000498756,ENST00000506832,ENST00000527691,ENST00000529520,ENST00000531129,ENST00000531900	GPATCH4	0	-	4.51	4.89	-0.38
22	30984006	30984007	ENST00000335214,ENST00000354694,ENST00000402281,ENST00000402284,ENST00000405677,ENST00000406208,ENST00000433575,ENST00000466614,ENST00000477762	PES1	0	-	4.44	4.82	-0.38
5	14687755	14687756	ENST00000284274,ENST00000503023,ENST00000514913	OTULIN	0	+	3.13	3.51	-0.38
6	33385862	33385863	ENST00000374484,ENST00000374496,ENST00000374500,ENST00000440279,ENST00000462802,ENST00000465956,ENST00000482684,ENST00000487637,ENST00000488034,ENST00000488478,ENST00000492510,ENST00000494751	CUTA	0	-	2.89	3.27	-0.38
17	44627209	44627210	ENST00000333412,ENST00000572638,ENST00000576629	LRRC37A2	0	+	-1.29	-0.91	-0.38
8	124358324	124358325	ENST00000287394,ENST00000517666,ENST00000519124,ENST00000521496,ENST00000521903	ATAD2	0	-	3.89	4.27	-0.38
11	68337365	68337366	ENST00000265636,ENST00000265637,ENST00000393799,ENST00000393800,ENST00000393801,ENST00000524845,ENST00000524904,ENST00000526574,ENST00000527403,ENST00000529710,ENST00000534190,ENST00000534534	PPP6R3	0	+	4.43	4.81	-0.38
6	31509409	31509410	ENST00000376177,ENST00000376185,ENST00000396172,ENST00000415382,ENST00000417556,ENST00000418897,ENST00000419020,ENST00000419338,ENST00000427214,ENST00000428098,ENST00000428450,ENST00000431908,ENST00000449074,ENST00000449757,ENST00000453105,ENST00000456662,ENST00000456976,ENST00000458215,ENST00000458640,ENST00000462256,ENST00000480131,ENST00000481456,ENST00000482195	DDX39B, ATP6V1G2-DDX39B	0	-	0.06	0.43	-0.38
3	58415853	58415854	ENST00000302746,ENST00000383714,ENST00000461692,ENST00000469364,ENST00000474765,ENST00000479945,ENST00000485460	PDHB	0	-	4.31	4.68	-0.38
2	198266122	198266123	ENST00000335508	SF3B1	0	-	4.6	4.98	-0.38
5	41805667	41805668	ENST00000196371,ENST00000509987,ENST00000514723	OXCT1	0	-	6.14	6.52	-0.38
15	63353987	63353988	ENST00000267996,ENST00000288398,ENST00000317516,ENST00000334895,ENST00000357980,ENST00000358278,ENST00000403994,ENST00000404484,ENST00000558072,ENST00000558264,ENST00000558347,ENST00000558544,ENST00000559108,ENST00000559281,ENST00000559397,ENST00000559556,ENST00000559831,ENST00000560445,ENST00000560615,ENST00000560959,ENST00000560970,ENST00000560975,ENST00000561242,ENST00000561266,ENST00000561395	TPM1	0	+	2.52	2.9	-0.38
10	70191617	70191618	ENST00000399179,ENST00000399180,ENST00000549829,ENST00000551118	DNA2	0	-	0.41	0.78	-0.38
4	106367538	106367539	ENST00000310267,ENST00000341695,ENST00000348706,ENST00000351450,ENST00000354147,ENST00000357415,ENST00000380004,ENST00000432483,ENST00000457404,ENST00000499847,ENST00000502596,ENST00000502833,ENST00000503171,ENST00000504028,ENST00000506815,ENST00000508518,ENST00000509031,ENST00000509426,ENST00000510015,ENST00000513649,ENST00000514209,ENST00000515567	PPA2	0	-	4.69	5.07	-0.38
2	183817839	183817840	ENST00000360982,ENST00000361354	NCKAP1	0	-	4.34	4.71	-0.38
9	6475500	6475501	ENST00000276893,ENST00000450508,ENST00000468435,ENST00000484159	UHRF2	0	+	2.84	3.22	-0.38
8	27471093	27471094	ENST00000316403,ENST00000405140,ENST00000518050,ENST00000519472,ENST00000519742,ENST00000520012,ENST00000520491,ENST00000520796,ENST00000522238,ENST00000522299,ENST00000522413,ENST00000523396,ENST00000523500,ENST00000523589,ENST00000546343,ENST00000560366,ENST00000560566	CLU	0	-	1.47	1.85	-0.38
1	144149941	144149942	ENST00000369190,ENST00000369365,ENST00000412624	logical(0)	0	+	1.33	1.71	-0.38
8	17924727	17924728	ENST00000262097,ENST00000314146,ENST00000381733,ENST00000417108,ENST00000518087,ENST00000519468,ENST00000519545,ENST00000520781,ENST00000523593	ASAH1	0	-	1.77	2.15	-0.38
5	96077062	96077063	ENST00000309190,ENST00000325674,ENST00000338252,ENST00000341926,ENST00000348386,ENST00000359176,ENST00000395812,ENST00000395813,ENST00000437034,ENST00000504465,ENST00000508608,ENST00000508830,ENST00000509903,ENST00000510156,ENST00000510500,ENST00000510756,ENST00000511049,ENST00000511097,ENST00000511782,ENST00000512620,ENST00000513666,ENST00000515063	CAST	0	+	4.92	5.3	-0.38
20	30137135	30137136	ENST00000335574,ENST00000340852,ENST00000344042,ENST00000376127,ENST00000398174,ENST00000460225,ENST00000460389,ENST00000464173,ENST00000464661,ENST00000469097,ENST00000469126,ENST00000472128,ENST00000483310,ENST00000487964,ENST00000492709,ENST00000494153	HM13	0	+	3.62	4	-0.38
11	47833852	47833853	ENST00000378460,ENST00000528071,ENST00000528501,ENST00000530326	NUP160	0	-	4.77	5.15	-0.38
13	28196146	28196147	ENST00000302979,ENST00000399696,ENST00000399697,ENST00000465887,ENST00000489647	POLR1D	0	+	3.26	3.63	-0.38
15	85189413	85189414	ENST00000398528,ENST00000434634,ENST00000558521,ENST00000559015,ENST00000559126,ENST00000559178,ENST00000559224,ENST00000559452,ENST00000559994,ENST00000560835,ENST00000561329	WDR73	0	-	0.76	1.14	-0.38
16	31193985	31193986	ENST00000254108,ENST00000380244,ENST00000487509,ENST00000487974,ENST00000566605,ENST00000568685	FUS	0	+	1.96	2.34	-0.38
12	57119045	57119046	ENST00000356769,ENST00000393891,ENST00000454682,ENST00000546392,ENST00000546862,ENST00000546917,ENST00000547914,ENST00000548084,ENST00000548563,ENST00000549259,ENST00000549855,ENST00000550952,ENST00000551520,ENST00000551775,ENST00000551793,ENST00000552055,ENST00000552540	NACA	0	-	6.97	7.34	-0.38
3	49137392	49137393	ENST00000306125,ENST00000414533,ENST00000430182,ENST00000464962,ENST00000482468	QARS	0	-	4.06	4.44	-0.38
21	40186905	40186906	ENST00000360214,ENST00000360938,ENST00000432278,ENST00000456966	ETS2	0	+	4.62	4.99	-0.38
X	153582747	153582748	ENST00000344736,ENST00000360319,ENST00000369850,ENST00000369856,ENST00000420627,ENST00000422373,ENST00000438732,ENST00000474072,ENST00000490936	FLNA	0	-	3.77	4.14	-0.37
3	128890287	128890288	ENST00000422453,ENST00000441626,ENST00000446936,ENST00000451728,ENST00000500450,ENST00000502372,ENST00000502976,ENST00000504813,ENST00000507573,ENST00000512338	CNBP	0	-	0.83	1.2	-0.37
1	22055061	22055062	ENST00000308271,ENST00000374732,ENST00000400301,ENST00000487880,ENST00000526044,ENST00000529637,ENST00000534705	USP48	0	-	2.77	3.15	-0.37
12	56553406	56553407	ENST00000293422,ENST00000348108,ENST00000536128,ENST00000546630,ENST00000547408,ENST00000547649,ENST00000547703,ENST00000548293,ENST00000548400,ENST00000548571,ENST00000548580,ENST00000548725,ENST00000549017,ENST00000549392,ENST00000549566,ENST00000550184,ENST00000550639,ENST00000550697,ENST00000551589,ENST00000552297,ENST00000553056	MYL6, MYL6B	0	+	-5.73	-5.35	-0.37
17	34858935	34858936	ENST00000268852,ENST00000431794,ENST00000586328,ENST00000586908,ENST00000588377,ENST00000590233,ENST00000591794,ENST00000593222	logical(0)	0	-	2.88	3.26	-0.37
2	136875614	136875615	ENST00000241393,ENST00000466288	CXCR4	0	-	3.77	4.14	-0.37
11	32623368	32623369	ENST00000524896,ENST00000525054,ENST00000526267,ENST00000531120	EIF3M	0	+	7.18	7.55	-0.37
2	182785377	182785378	ENST00000320370,ENST00000409001,ENST00000409136,ENST00000416081,ENST00000428267,ENST00000431877,ENST00000440623,ENST00000451836,ENST00000454579,ENST00000457421,ENST00000467172,ENST00000491720	SSFA2	0	+	-1.79	-1.42	-0.37
15	89790957	89790958	ENST00000300027,ENST00000310775,ENST00000447611,ENST00000451393,ENST00000563250,ENST00000564636,ENST00000564920,ENST00000565255,ENST00000565522,ENST00000567891,ENST00000567996,ENST00000568670,ENST00000570110	FANCI	0	+	-2.19	-1.81	-0.37
12	98921790	98921791	ENST00000261210,ENST00000266732,ENST00000343315,ENST00000393053,ENST00000546828,ENST00000547214,ENST00000548911,ENST00000549938,ENST00000552831,ENST00000556029,ENST00000556678	TMPO	0	+	4.29	4.66	-0.37
22	39713464	39713465	ENST00000216146,ENST00000401609,ENST00000402527,ENST00000420536,ENST00000427905,ENST00000453303,ENST00000460589,ENST00000465618,ENST00000484358,ENST00000484615	RPL3	0	-	3.92	4.29	-0.37
3	140682069	140682070	ENST00000324194,ENST00000393015,ENST00000446041,ENST00000453248,ENST00000502594,ENST00000502866,ENST00000507429,ENST00000511757,ENST00000512023,ENST00000512506,ENST00000513887,ENST00000515813	SLC25A36	0	+	1.5	1.88	-0.37
8	97244000	97244001	ENST00000287022,ENST00000517523,ENST00000517603,ENST00000518406,ENST00000518876,ENST00000519322,ENST00000521036,ENST00000521948,ENST00000523920	UQCRB	0	-	-0.4	-0.03	-0.37
17	18631071	18631072	ENST00000395671,ENST00000395672,ENST00000395902,ENST00000414850,ENST00000424146,ENST00000449552,ENST00000571542,ENST00000571708,ENST00000571733,ENST00000572555,ENST00000573443,ENST00000574042,ENST00000577969	TRIM16L	0	+	4.44	4.81	-0.37
20	47895253	47895254	ENST00000326677,ENST00000371743,ENST00000417721,ENST00000428008,ENST00000441722,ENST00000450535,ENST00000458653	ZFAS1	0	+	2.65	3.03	-0.37
17	39974779	39974780	ENST00000321562,ENST00000489591	FKBP10	0	+	4.55	4.93	-0.37
22	35804556	35804557	ENST00000216122,ENST00000382011,ENST00000417343,ENST00000444778,ENST00000455261,ENST00000464908,ENST00000493076	MCM5	0	+	3.98	4.35	-0.37
1	220197604	220197605	ENST00000366923	EPRS	0	-	4.91	5.28	-0.37
5	135391505	135391506	ENST00000305126,ENST00000442011,ENST00000504205,ENST00000506699,ENST00000507018,ENST00000509485,ENST00000514242,ENST00000514554	TGFBI	0	+	7.55	7.92	-0.37
15	77348404	77348405	ENST00000267970,ENST00000346495,ENST00000424443,ENST00000558394,ENST00000558745,ENST00000559494,ENST00000560514,ENST00000561277	TSPAN3	0	-	6.02	6.39	-0.37
5	34175925	34175926	ENST00000507274,ENST00000514048	logical(0)	0	-	2.54	2.91	-0.37
3	49012412	49012413	ENST00000356401,ENST00000449376,ENST00000452385,ENST00000490095	ARIH2	0	+	4.17	4.54	-0.37
10	85901385	85901386	ENST00000339736,ENST00000372134	GHITM	0	+	3.88	4.25	-0.37
15	43712501	43712502	ENST00000263801,ENST00000382039,ENST00000382044,ENST00000411772,ENST00000434561,ENST00000450115,ENST00000476454,ENST00000571145,ENST00000572085	TP53BP1	0	-	3.83	4.2	-0.37
2	10269281	10269282	ENST00000304567,ENST00000360566,ENST00000474701,ENST00000485717	RRM2	0	+	4.17	4.54	-0.37
5	175927147	175927148	ENST00000261942	FAF2	0	+	3.86	4.23	-0.37
14	67843307	67843308	ENST00000256383,ENST00000466499,ENST00000555876,ENST00000557310	EIF2S1	0	+	4.47	4.84	-0.37
8	48767781	48767782	ENST00000314191,ENST00000338368,ENST00000518216,ENST00000523565	PRKDC	0	-	5.14	5.5	-0.37
11	62649538	62649539	ENST00000338663,ENST00000377889,ENST00000377890,ENST00000377891,ENST00000377892,ENST00000457660,ENST00000535296,ENST00000536981,ENST00000537508,ENST00000537839,ENST00000538682,ENST00000539891,ENST00000541649,ENST00000546253,ENST00000546312	SLC3A2	0	+	5.6	5.97	-0.37
12	123032077	123032078	ENST00000333479,ENST00000450485	KNTC1	0	+	3.76	4.12	-0.37
8	145677740	145677741	ENST00000438911,ENST00000526887,ENST00000528558,ENST00000528663,ENST00000530374,ENST00000533173	CYHR1	0	-	1.38	1.75	-0.37
12	46758170	46758171	ENST00000256689,ENST00000548111,ENST00000548236,ENST00000549258,ENST00000551374,ENST00000552414	SLC38A2	0	-	4.22	4.58	-0.37
X	135957415	135957416	ENST00000320676,ENST00000419968,ENST00000431446,ENST00000464781,ENST00000562646,ENST00000565438,ENST00000568578,ENST00000570135	RBMX	0	-	2.91	3.28	-0.37
19	12910671	12910672	ENST00000301522,ENST00000334482,ENST00000466174,ENST00000589765	PRDX2, HOOK2	0	-	5.31	5.68	-0.37
11	9457913	9457914	ENST00000379719	IPO7	0	+	5.15	5.52	-0.37
X	23689763	23689764	ENST00000379331,ENST00000379341,ENST00000379349,ENST00000495599	PRDX4	0	+	5.57	5.94	-0.37
1	38485055	38485056	ENST00000373014,ENST00000488453,ENST00000537711	UTP11	0	+	4.11	4.48	-0.37
3	149686143	149686144	ENST00000239940,ENST00000423691,ENST00000452853,ENST00000460404,ENST00000461868,ENST00000461930,ENST00000468323,ENST00000475518,ENST00000481275,ENST00000481585,ENST00000481767,ENST00000489155,ENST00000490975,ENST00000494827,ENST00000497060,ENST00000497148,ENST00000498169,ENST00000498307	PFN2, ANKUB1	0	-	3.24	3.6	-0.37
2	161138766	161138767	ENST00000348849,ENST00000392753,ENST00000409075,ENST00000409289,ENST00000409972,ENST00000474820	RBMS1	0	-	1.27	1.64	-0.37
12	57037619	57037620	ENST00000262030,ENST00000547250,ENST00000547808,ENST00000548474,ENST00000548647,ENST00000551020,ENST00000552104,ENST00000552919,ENST00000552959,ENST00000553007	ATP5B	0	-	4.33	4.69	-0.37
5	159849410	159849411	ENST00000352433,ENST00000393964,ENST00000517480,ENST00000519287,ENST00000520452,ENST00000523659,ENST00000524244	PTTG1	0	+	6.12	6.49	-0.37
15	50866469	50866470	ENST00000313478,ENST00000560516,ENST00000560955,ENST00000561267,ENST00000561443	TRPM7	0	-	3.88	4.25	-0.37
20	34328744	34328745	ENST00000253363,ENST00000338163,ENST00000361162,ENST00000374038,ENST00000397370,ENST00000403542,ENST00000407261,ENST00000412738,ENST00000416108,ENST00000416529,ENST00000425184,ENST00000426951,ENST00000427743,ENST00000429968,ENST00000433027,ENST00000434927,ENST00000442447,ENST00000444878,ENST00000449489,ENST00000453310,ENST00000455343,ENST00000461849,ENST00000463004,ENST00000463098,ENST00000493853…	RBM39	0	-	2.37	2.74	-0.37
1	28834672	28834673	ENST00000373833,ENST00000398958,ENST00000413987,ENST00000427469,ENST00000434290,ENST00000437681	RCC1, SNHG3	0	+	0.98	1.35	-0.37
1	109779170	109779171	ENST00000234677,ENST00000369923	SARS	0	+	4.83	5.19	-0.37
X	115593941	115593942	ENST00000371894	CT83	0	-	2.88	3.25	-0.37
5	5486932	5486933	ENST00000296564	ICE1	0	+	3.81	4.18	-0.37
15	91527246	91527247	ENST00000361188,ENST00000361919,ENST00000394249,ENST00000417173,ENST00000442656,ENST00000553494,ENST00000555745,ENST00000555791,ENST00000557763,ENST00000557905,ENST00000559811,ENST00000560605	PRC1	0	-	5.97	6.34	-0.37
1	20982167	20982168	ENST00000375048,ENST00000415136,ENST00000464364,ENST00000486473	DDOST	0	-	4.61	4.98	-0.37
20	2639403	2639404	ENST00000380851,ENST00000435594,ENST00000466494,ENST00000469213,ENST00000474315,ENST00000477689,ENST00000488299,ENST00000492240	IDH3B	0	-	-2.99	-2.63	-0.37
X	153580250	153580251	ENST00000344736,ENST00000360319,ENST00000369850,ENST00000369856,ENST00000420627,ENST00000422373,ENST00000444578,ENST00000474358,ENST00000490936,ENST00000498411	FLNA	0	-	4.89	5.26	-0.37
11	71719732	71719733	ENST00000351960,ENST00000358965,ENST00000393695,ENST00000541262,ENST00000541584,ENST00000545721,ENST00000546036	NUMA1	0	-	2.42	2.78	-0.37
3	160148531	160148532	ENST00000344722,ENST00000357388,ENST00000360111,ENST00000462668,ENST00000462787,ENST00000469762	SMC4	0	+	4.64	5	-0.37
17	4858592	4858593	ENST00000323997,ENST00000518175,ENST00000519584,ENST00000519602,ENST00000521659	ENO3	0	+	4.07	4.44	-0.37
17	57759789	57759790	ENST00000269122,ENST00000393043,ENST00000579456	CLTC	0	+	4.57	4.94	-0.37
20	49552683	49552684	ENST00000371582,ENST00000371583,ENST00000371584,ENST00000371588,ENST00000413082,ENST00000466152,ENST00000494752	DPM1	0	-	4.38	4.74	-0.37
8	27695225	27695226	ENST00000301905,ENST00000521226,ENST00000522944,ENST00000524266	PBK	0	-	-1.7	-1.34	-0.37
5	58271482	58271483	ENST00000309641,ENST00000317118,ENST00000340635,ENST00000358923,ENST00000360047,ENST00000405755,ENST00000502484,ENST00000503258,ENST00000505453,ENST00000507116,ENST00000515011,ENST00000546160	PDE4D	0	-	4.78	5.14	-0.37
3	172501699	172501700	ENST00000232458,ENST00000392692,ENST00000417960,ENST00000427830,ENST00000441497,ENST00000540509	ECT2	0	+	5.12	5.48	-0.37
14	67849307	67849308	ENST00000256383,ENST00000466499,ENST00000554332,ENST00000555876	EIF2S1	0	+	4.91	5.28	-0.36
X	123197901	123197902	ENST00000218089,ENST00000354548,ENST00000371144,ENST00000371145,ENST00000371157,ENST00000371160,ENST00000469481	STAG2	0	+	5.3	5.67	-0.36
15	77239858	77239859	ENST00000320963,ENST00000394883,ENST00000394885,ENST00000558598,ENST00000560833	RCN2	0	+	4.76	5.13	-0.36
12	57032888	57032889	ENST00000262030,ENST00000547250,ENST00000547808,ENST00000548474,ENST00000551182,ENST00000552104,ENST00000552919	ATP5B	0	-	5.44	5.81	-0.36
17	57760623	57760624	ENST00000269122,ENST00000393043,ENST00000579456	CLTC	0	+	4.9	5.27	-0.36
2	150435943	150435944	ENST00000303319,ENST00000422782,ENST00000428879,ENST00000436114	MMADHC	0	-	4.88	5.24	-0.36
4	187516841	187516842	ENST00000441802,ENST00000500085,ENST00000507105,ENST00000509537,ENST00000509927,ENST00000512772	FAT1	0	-	4.61	4.97	-0.36
15	78577601	78577602	ENST00000267973,ENST00000558311,ENST00000558412,ENST00000558453,ENST00000558459,ENST00000559332,ENST00000560569,ENST00000560807	WDR61	0	-	4.9	5.26	-0.36
X	138870349	138870350	ENST00000327569,ENST00000359686,ENST00000361648,ENST00000370543,ENST00000370557,ENST00000422228,ENST00000460773	ATP11C	0	-	3.61	3.97	-0.36
15	28901172	28901173	ENST00000383034,ENST00000528584,ENST00000529624,ENST00000530420,ENST00000542073	HERC2P9	0	+	2.27	2.63	-0.36
15	59942866	59942867	ENST00000267869,ENST00000396060,ENST00000396061,ENST00000396063,ENST00000396064,ENST00000441746,ENST00000484743,ENST00000559141,ENST00000559706	GTF2A2	0	-	5.06	5.42	-0.36
5	38949812	38949813	ENST00000296782,ENST00000357387,ENST00000511516	RICTOR	0	-	2.15	2.52	-0.36
9	19378704	19378705	ENST00000315377,ENST00000380384,ENST00000380394	RPS6	0	-	6.02	6.39	-0.36
2	61715298	61715299	ENST00000401558,ENST00000404992,ENST00000406957,ENST00000428210,ENST00000461407,ENST00000481073,ENST00000494468	XPO1	0	-	5.66	6.03	-0.36
11	61563868	61563869	ENST00000535307,ENST00000574708	FEN1, FADS2	0	+	-4.47	-4.11	-0.36
2	66796277	66796278	ENST00000272369,ENST00000398506,ENST00000407092,ENST00000409517,ENST00000444274,ENST00000488550,ENST00000495021,ENST00000542964	MEIS1	0	+	1.67	2.04	-0.36
5	137892139	137892140	ENST00000297185,ENST00000512328,ENST00000524109	HSPA9	0	-	4.08	4.44	-0.36
3	139092506	139092507	ENST00000333188,ENST00000507777	COPB2	0	-	4.98	5.34	-0.36
1	156710843	156710844	ENST00000361531,ENST00000368211,ENST00000412846,ENST00000420938,ENST00000434558	MRPL24	0	-	0.64	1	-0.36
2	202496772	202496773	ENST00000286196,ENST00000409444,ENST00000409883,ENST00000432684,ENST00000444047,ENST00000466641,ENST00000466839	TMEM237	0	-	4.11	4.47	-0.36
2	201725959	201725960	ENST00000321356,ENST00000409403,ENST00000432425,ENST00000434813,ENST00000461981,ENST00000473565	CLK1	0	-	-0.43	-0.06	-0.36
2	26432647	26432648	ENST00000380649	HADHA	0	-	3.51	3.88	-0.36
16	70563102	70563103	ENST00000302516	SF3B3	0	+	4.1	4.47	-0.36
1	45478691	45478692	ENST00000246337,ENST00000428106,ENST00000434478,ENST00000460334,ENST00000460906,ENST00000461035,ENST00000462688,ENST00000463092,ENST00000469548,ENST00000473012,ENST00000478467,ENST00000486699,ENST00000490385,ENST00000491300,ENST00000491773,ENST00000494399,ENST00000496439	UROD	0	+	4.56	4.92	-0.36
3	142735817	142735818	ENST00000319822,ENST00000397933,ENST00000461591,ENST00000463563,ENST00000470400,ENST00000473835,ENST00000488497,ENST00000488587,ENST00000493598	U2SURP	0	+	3.08	3.44	-0.36
7	44157216	44157217	ENST00000223361,ENST00000406581,ENST00000433715,ENST00000436844,ENST00000452185,ENST00000456038,ENST00000461116,ENST00000463464,ENST00000464871,ENST00000467469,ENST00000470867,ENST00000481104	POLD2	0	-	5.24	5.6	-0.36
22	42057448	42057449	ENST00000359308,ENST00000360079,ENST00000402409,ENST00000402580,ENST00000405506,ENST00000405878,ENST00000428575,ENST00000476443	XRCC6	0	+	3.68	4.05	-0.36
3	149629870	149629871	ENST00000344229,ENST00000361785,ENST00000392894,ENST00000467977,ENST00000467996,ENST00000468289,ENST00000474348,ENST00000482083,ENST00000490631,ENST00000491086	RNF13	0	+	2.8	3.16	-0.36
17	7127562	7127563	ENST00000322910,ENST00000350303,ENST00000356839,ENST00000542255,ENST00000543245,ENST00000578319,ENST00000578543,ENST00000578809,ENST00000579391,ENST00000579425,ENST00000579546,ENST00000579894,ENST00000582450,ENST00000583074,ENST00000583850,ENST00000583858,ENST00000585203	ACADVL	0	+	3.79	4.15	-0.36
10	7841878	7841879	ENST00000335698,ENST00000356708,ENST00000460820,ENST00000465936,ENST00000493053,ENST00000541227	ATP5C1	0	+	5.49	5.86	-0.36
6	52147449	52147450	ENST00000229854,ENST00000419835,ENST00000462365	MCM3	0	-	4.69	5.05	-0.36
2	58387241	58387242	ENST00000233741,ENST00000402135,ENST00000403295,ENST00000403676	FANCL	0	-	2.75	3.11	-0.36
17	57744338	57744339	ENST00000269122,ENST00000393043,ENST00000579456	CLTC	0	+	5.01	5.37	-0.36
11	47869769	47869770	ENST00000378460,ENST00000526870,ENST00000529863,ENST00000530326,ENST00000532747	NUP160	0	-	4.34	4.7	-0.36
1	212151612	212151613	ENST00000366992,ENST00000366993,ENST00000366994,ENST00000440600,ENST00000469606	INTS7	0	-	3.35	3.71	-0.36
1	76255742	76255743	ENST00000319942,ENST00000370826,ENST00000461653,ENST00000467748,ENST00000470201,ENST00000471759,ENST00000473406,ENST00000485459,ENST00000489450,ENST00000491266,ENST00000496055,ENST00000535300	RABGGTB	0	+	2.27	2.63	-0.36
16	30080299	30080300	ENST00000338110,ENST00000395240,ENST00000395248,ENST00000412304,ENST00000562679,ENST00000563060,ENST00000564521,ENST00000564546,ENST00000564595,ENST00000564688,ENST00000566130,ENST00000566146,ENST00000566897,ENST00000569545,ENST00000569798	ALDOA	0	+	6.23	6.59	-0.36
6	13801518	13801519	ENST00000379170,ENST00000488770	MCUR1	0	-	4.79	5.15	-0.36
17	29093606	29093607	ENST00000578070,ENST00000578195,ENST00000579526,ENST00000582329,ENST00000582557	SUZ12P1	0	+	1.4	1.76	-0.36
1	46211790	46211791	ENST00000359942,ENST00000396478	IPP	0	-	0.99	1.35	-0.36
6	99873089	99873090	ENST00000369239,ENST00000438806,ENST00000466057,ENST00000478777,ENST00000492294,ENST00000498075	PNISR	0	-	1.08	1.44	-0.36
2	96533186	96533187	ENST00000419039,ENST00000420871,ENST00000456556,ENST00000531153,ENST00000534304	ANKRD36C	0	-	0.41	0.77	-0.36
5	40777545	40777546	ENST00000296800,ENST00000354209,ENST00000397006,ENST00000397128,ENST00000506652,ENST00000509874,ENST00000511248	PRKAA1	0	-	2.91	3.27	-0.36
5	68616290	68616291	ENST00000460090,ENST00000511257,ENST00000512045	CCDC125	0	-	-1	-0.64	-0.36
12	57463015	57463016	ENST00000300128,ENST00000379391,ENST00000554340	NEMP1	0	-	2.22	2.58	-0.36
17	18256984	18256985	ENST00000316694,ENST00000352886,ENST00000354098,ENST00000395685,ENST00000539052,ENST00000579558,ENST00000580002,ENST00000582653	SHMT1	0	-	3.18	3.53	-0.36
5	40764852	40764853	ENST00000354209,ENST00000397128,ENST00000513152	PRKAA1	0	-	5.08	5.44	-0.36
5	159849162	159849163	ENST00000352433,ENST00000393964,ENST00000517480,ENST00000519287,ENST00000520452,ENST00000523659,ENST00000524244	PTTG1	0	+	-0.61	-0.25	-0.36
3	41277334	41277335	ENST00000349496,ENST00000396183,ENST00000396185,ENST00000405570,ENST00000453024,ENST00000465552,ENST00000482042,ENST00000485265	CTNNB1	0	+	7.15	7.51	-0.36
1	94336237	94336238	ENST00000359208,ENST00000436063,ENST00000462746,ENST00000496535	DNTTIP2	0	-	3.64	3.99	-0.36
17	61902183	61902184	ENST00000427159,ENST00000582115	FTSJ3	0	-	4.32	4.68	-0.36
15	59961089	59961090	ENST00000267859,ENST00000415213,ENST00000439052,ENST00000441746,ENST00000478981,ENST00000560776	BNIP2	0	-	1.61	1.96	-0.36
12	49398288	49398289	ENST00000316299,ENST00000395170,ENST00000546531,ENST00000547306,ENST00000548065,ENST00000548950,ENST00000549726,ENST00000550125,ENST00000551121,ENST00000551259,ENST00000551696,ENST00000551770,ENST00000552212,ENST00000552793	PRKAG1	0	-	5.29	5.64	-0.36
6	31509725	31509726	ENST00000376185,ENST00000396172,ENST00000415382,ENST00000417556,ENST00000418897,ENST00000419020,ENST00000419338,ENST00000427214,ENST00000428098,ENST00000428450,ENST00000431908,ENST00000449074,ENST00000449757,ENST00000453105,ENST00000456662,ENST00000456976,ENST00000458215,ENST00000458640,ENST00000462256,ENST00000480131,ENST00000481456,ENST00000482195	ATP6V1G2-DDX39B, DDX39B	0	-	2.3	2.66	-0.36
5	74011515	74011516	ENST00000261416,ENST00000504459,ENST00000511181,ENST00000511621,ENST00000513336	HEXB	0	+	3.77	4.13	-0.36
1	145508611	145508612	ENST00000330165,ENST00000369307,ENST00000484825,ENST00000498663	RBM8A	0	+	2.25	2.61	-0.36
1	156714798	156714799	ENST00000357325,ENST00000368206,ENST00000368209,ENST00000416666,ENST00000465180,ENST00000469145,ENST00000471377,ENST00000482651,ENST00000495212,ENST00000537739	HDGF	0	-	7.25	7.61	-0.36
1	41474562	41474563	ENST00000372616,ENST00000372621,ENST00000463423,ENST00000464283,ENST00000498694,ENST00000541520	CTPS1	0	+	4.47	4.83	-0.36
1	43825492	43825493	ENST00000310955,ENST00000372462	CDC20	0	+	0.57	0.92	-0.36
1	155988059	155988060	ENST00000295702,ENST00000368311,ENST00000466905,ENST00000472898,ENST00000473699,ENST00000474377,ENST00000480176,ENST00000480567,ENST00000484320,ENST00000488179,ENST00000496742,ENST00000526212,ENST00000529008,ENST00000531790,ENST00000531917,ENST00000532074	SSR2	0	-	6.29	6.65	-0.36
14	104381401	104381402	ENST00000286953,ENST00000414262,ENST00000553430,ENST00000553449,ENST00000554089,ENST00000554528,ENST00000554713,ENST00000554880,ENST00000555030,ENST00000557040,ENST00000557260	C14orf2	0	-	6.35	6.71	-0.36
3	156876653	156876654	ENST00000295925,ENST00000295926,ENST00000461804,ENST00000464575,ENST00000465947,ENST00000467081,ENST00000470121,ENST00000471044,ENST00000474539,ENST00000475298,ENST00000476367,ENST00000477127,ENST00000478454,ENST00000479052,ENST00000479596	CCNL1	0	-	0.26	0.61	-0.36
9	33255861	33255862	ENST00000379700,ENST00000379701,ENST00000379704,ENST00000379707,ENST00000468274,ENST00000472232,ENST00000493917	BAG1	0	-	6.3	6.66	-0.36
11	62622603	62622604	ENST00000535689,ENST00000537024,ENST00000537068,ENST00000537869,ENST00000537925,ENST00000537965,ENST00000538266,ENST00000538654,ENST00000539303,ENST00000539921,ENST00000539975,ENST00000540725,ENST00000540865,ENST00000540904,ENST00000541416,ENST00000541578,ENST00000541615,ENST00000542112,ENST00000544550,ENST00000544983,ENST00000545308,ENST00000545440,ENST00000545688	SNHG1	0	-	2.11	2.47	-0.36
17	39983676	39983677	ENST00000269534,ENST00000393910,ENST00000393911,ENST00000415460,ENST00000435506,ENST00000445655,ENST00000467970,ENST00000469698,ENST00000470690,ENST00000476921,ENST00000517701,ENST00000521789,ENST00000523903	NT5C3B	0	-	3.73	4.08	-0.36
2	211454958	211454959	ENST00000233072,ENST00000430249	CPS1	0	+	7.09	7.44	-0.36
2	162173080	162173081	ENST00000409682,ENST00000437630,ENST00000478123	PSMD14	0	+	4.1	4.46	-0.36
12	54576286	54576287	ENST00000243112,ENST00000337581,ENST00000401977,ENST00000504338,ENST00000505128,ENST00000505662,ENST00000506595,ENST00000508394,ENST00000509864,ENST00000511522,ENST00000511854,ENST00000513838,ENST00000514196,ENST00000514685	SMUG1	0	-	1.54	1.9	-0.36
7	44875126	44875127	ENST00000222690,ENST00000308153,ENST00000349299,ENST00000350771,ENST00000381124,ENST00000437072,ENST00000446531,ENST00000521529	H2AFV	0	-	4.04	4.4	-0.35
12	49658967	49658968	ENST00000301072,ENST00000541364,ENST00000549183,ENST00000549818,ENST00000552125,ENST00000552448	TUBA1C	0	+	6.79	7.14	-0.35
16	18796058	18796059	ENST00000322989,ENST00000562935,ENST00000563390,ENST00000563579,ENST00000565420,ENST00000569083,ENST00000569365,ENST00000572008,ENST00000574723,ENST00000576008,ENST00000576436	RPS15A	0	-	6.49	6.84	-0.35
10	74033818	74033819	ENST00000307365,ENST00000471240,ENST00000473155	DDIT4	0	+	3.96	4.31	-0.35
1	200586738	200586739	ENST00000367350	KIF14	0	-	3.63	3.98	-0.35
5	85913947	85913948	ENST00000247655,ENST00000505430,ENST00000509578,ENST00000510447,ENST00000511472,ENST00000513124,ENST00000515763	COX7C	0	+	4.29	4.65	-0.35
11	61557255	61557256	ENST00000257262,ENST00000535042,ENST00000535297,ENST00000537328,ENST00000541893,ENST00000543510,ENST00000545210	TMEM258	0	-	4.49	4.84	-0.35
6	112510331	112510332	ENST00000230538,ENST00000368640,ENST00000389463,ENST00000424408,ENST00000521398,ENST00000521732,ENST00000522006	LAMA4	0	-	2.1	2.45	-0.35
12	104333403	104333404	ENST00000299767,ENST00000548462,ENST00000550479	HSP90B1	0	+	3.27	3.63	-0.35
11	118888633	118888634	ENST00000527673,ENST00000527791,ENST00000527853,ENST00000528547,ENST00000530602,ENST00000532567	RPS25	0	-	-1.41	-1.06	-0.35
12	67688936	67688937	ENST00000299218,ENST00000535146,ENST00000540319,ENST00000545606	CAND1	0	+	4.23	4.58	-0.35
1	28233437	28233438	ENST00000313433,ENST00000373909,ENST00000373912,ENST00000444045	RPA2	0	-	3.66	4.01	-0.35
6	7895337	7895338	ENST00000379757,ENST00000439343,ENST00000473453,ENST00000539054	TXNDC5, BLOC1S5-TXNDC5	0	-	4.79	5.15	-0.35
4	13578460	13578461	ENST00000040738,ENST00000505343,ENST00000507943	BOD1L1	0	-	2.98	3.33	-0.35
5	145524224	145524225	ENST00000274562,ENST00000394434,ENST00000504323,ENST00000507095,ENST00000508667,ENST00000510191,ENST00000545646	LARS	0	-	-2.78	-2.43	-0.35
10	32328253	32328254	ENST00000302418	KIF5B	0	-	4.39	4.74	-0.35
14	21825354	21825355	ENST00000216297,ENST00000557394	SUPT16H	0	-	4.4	4.75	-0.35
1	214828746	214828747	ENST00000366955,ENST00000469862	CENPF	0	+	5.55	5.9	-0.35
12	69084526	69084527	ENST00000229179,ENST00000378905,ENST00000535333,ENST00000535718,ENST00000537598,ENST00000538549,ENST00000539373,ENST00000539906,ENST00000545140	NUP107	0	+	4.56	4.91	-0.35
3	25672290	25672291	ENST00000264331,ENST00000424225,ENST00000435706	TOP2B	0	-	5	5.35	-0.35
9	138774660	138774661	ENST00000312405,ENST00000389532,ENST00000409386,ENST00000460094	CAMSAP1	0	-	2.59	2.94	-0.35
2	203142725	203142726	ENST00000264279,ENST00000426814,ENST00000467734,ENST00000472050,ENST00000478941,ENST00000488403,ENST00000492688	NOP58	0	+	4.37	4.72	-0.35
6	133844315	133844316	ENST00000355167,ENST00000355286,ENST00000367895,ENST00000430974,ENST00000431403,ENST00000452339,ENST00000525849,ENST00000531901	EYA4	0	+	1.89	2.24	-0.35
17	26943112	26943113	ENST00000005905,ENST00000389003,ENST00000528896,ENST00000544884	KIAA0100	0	-	4.77	5.13	-0.35
11	62621989	62621990	ENST00000535689,ENST00000537024,ENST00000537068,ENST00000537869,ENST00000537925,ENST00000537965,ENST00000538266,ENST00000538654,ENST00000539303,ENST00000539921,ENST00000539975,ENST00000540725,ENST00000540865,ENST00000541416,ENST00000541578,ENST00000541615,ENST00000542112,ENST00000544550,ENST00000545308,ENST00000545440,ENST00000545688,ENST00000545920	SNHG1	0	-	1.83	2.18	-0.35
11	32615495	32615496	ENST00000323213,ENST00000524711,ENST00000524896,ENST00000525054,ENST00000525782,ENST00000526267,ENST00000530026,ENST00000531120,ENST00000531921,ENST00000532444	EIF3M	0	+	6.25	6.6	-0.35
3	50141741	50141742	ENST00000347869,ENST00000395174,ENST00000462025,ENST00000464087,ENST00000471995,ENST00000474818,ENST00000496179	RBM5	0	+	3.59	3.94	-0.35
11	47824988	47824989	ENST00000378460,ENST00000528071,ENST00000530326	NUP160	0	-	4.93	5.28	-0.35
22	41923424	41923425	ENST00000216254,ENST00000396512	ACO2	0	+	2.6	2.95	-0.35
7	107566626	107566627	ENST00000222399,ENST00000393561,ENST00000472714	LAMB1	0	-	3.65	4	-0.35
1	45243801	45243802	ENST00000372209,ENST00000396651,ENST00000464658,ENST00000474582,ENST00000484599,ENST00000485390	RPS8	0	+	5.42	5.77	-0.35
17	15535821	15535822	ENST00000336708,ENST00000416464,ENST00000455584,ENST00000473368,ENST00000577326,ENST00000577446,ENST00000577886,ENST00000578237,ENST00000579219,ENST00000580110	TRIM16	0	-	3.79	4.14	-0.35
14	23237380	23237381	ENST00000285848,ENST00000358043,ENST00000412791,ENST00000431881,ENST00000442110,ENST00000473744,ENST00000481218,ENST00000483939,ENST00000495424,ENST00000556473	OXA1L	0	+	4.08	4.43	-0.35
9	131223289	131223290	ENST00000303890,ENST00000351030,ENST00000372791,ENST00000372796,ENST00000372807,ENST00000372814,ENST00000393527,ENST00000393533,ENST00000421776,ENST00000432065,ENST00000434106,ENST00000444119,ENST00000444993,ENST00000446274,ENST00000448249,ENST00000469582,ENST00000470061,ENST00000497812,ENST00000535026,ENST00000546203	ODF2	0	+	-0.8	-0.45	-0.35
9	86585075	86585076	ENST00000351839,ENST00000360384,ENST00000376263,ENST00000376264,ENST00000376268,ENST00000376281,ENST00000435158,ENST00000492865,ENST00000493362	HNRNPK	0	-	3.71	4.06	-0.35
2	113326479	113326480	ENST00000263331,ENST00000333990,ENST00000409894,ENST00000417433,ENST00000448770,ENST00000458012,ENST00000484574,ENST00000537335,ENST00000541869	POLR1B	0	+	3.16	3.51	-0.35
20	30381827	30381828	ENST00000300403,ENST00000340513	TPX2	0	+	4.83	5.18	-0.35
7	73604636	73604637	ENST00000265753,ENST00000353999,ENST00000495187	EIF4H	0	+	3.28	3.62	-0.35
21	40193628	40193629	ENST00000360214,ENST00000360938	ETS2	0	+	4.06	4.41	-0.35
19	9939069	9939070	ENST00000358666,ENST00000586895,ENST00000588141,ENST00000588595,ENST00000589372,ENST00000589960,ENST00000590068,ENST00000593087	UBL5	0	+	5.09	5.44	-0.35
5	86690859	86690860	ENST00000256897,ENST00000504115,ENST00000504878,ENST00000505587,ENST00000508855,ENST00000510921,ENST00000511207	CCNH	0	-	3.79	4.14	-0.35
7	5940012	5940013	ENST00000325974,ENST00000478672,ENST00000537980	CCZ1	0	+	2.28	2.63	-0.35
7	115892029	115892030	ENST00000358204,ENST00000393481,ENST00000393484,ENST00000463746,ENST00000492891,ENST00000494384,ENST00000496912,ENST00000537767	TES	0	+	4.36	4.71	-0.35
1	234546189	234546190	ENST00000040877,ENST00000462259,ENST00000463793,ENST00000481183,ENST00000483404	TARBP1	0	-	2.51	2.86	-0.35
7	86817617	86817618	ENST00000331242,ENST00000394703,ENST00000412139,ENST00000413276,ENST00000414194,ENST00000425406,ENST00000432937,ENST00000447863,ENST00000480982,ENST00000547146,ENST00000579677,ENST00000579850,ENST00000580803,ENST00000584619	DMTF1	0	+	3.28	3.62	-0.35
11	125496728	125496729	ENST00000278916,ENST00000427383,ENST00000428830,ENST00000438015,ENST00000524737,ENST00000525396,ENST00000526937,ENST00000527013,ENST00000528761,ENST00000531607,ENST00000532449,ENST00000532669,ENST00000533778,ENST00000534070,ENST00000534685,ENST00000544373	CHEK1	0	+	3.51	3.86	-0.35
3	49053235	49053236	ENST00000313778,ENST00000341949,ENST00000395462,ENST00000438585,ENST00000440857,ENST00000441576,ENST00000460505,ENST00000472331,ENST00000481001,ENST00000484831,ENST00000498498	DALRD3	0	-	-1.24	-0.89	-0.35
1	165619201	165619202	ENST00000367883,ENST00000367884,ENST00000367885,ENST00000367886,ENST00000367888,ENST00000367889,ENST00000404549,ENST00000461308,ENST00000477450,ENST00000488688,ENST00000495447	MGST3	0	+	6.2	6.54	-0.35
1	153536208	153536209	ENST00000368707,ENST00000368708,ENST00000368709,ENST00000368710,ENST00000487430,ENST00000497140	S100A2	0	-	0.21	0.56	-0.35
7	35923597	35923598	ENST00000350320,ENST00000399034,ENST00000399035,ENST00000425198,ENST00000435235,ENST00000469679,ENST00000493670,ENST00000494488,ENST00000537785	2018-09-07	0	+	3.94	4.29	-0.35
5	233760	233761	ENST00000264932,ENST00000504309,ENST00000504824,ENST00000505555,ENST00000506138,ENST00000510361,ENST00000511810,ENST00000514027,ENST00000515752	SDHA	0	+	5.14	5.49	-0.35
11	85374566	85374567	ENST00000260058,ENST00000398294,ENST00000490820,ENST00000525639,ENST00000527529,ENST00000528561,ENST00000528889,ENST00000531515,ENST00000534224	CREBZF	0	-	-1.63	-1.28	-0.35
12	53428493	53428494	ENST00000262056,ENST00000416762,ENST00000420463,ENST00000550704,ENST00000553209	EIF4B	0	+	2.31	2.66	-0.35
15	72502012	72502013	ENST00000319622,ENST00000335181,ENST00000389093,ENST00000449901,ENST00000561609,ENST00000565154,ENST00000565184,ENST00000567118,ENST00000568459,ENST00000568743,ENST00000568883,ENST00000569857	PKM	0	-	6.69	7.03	-0.35
1	212274426	212274427	ENST00000366991,ENST00000475419,ENST00000496442,ENST00000542077	DTL	0	+	4.1	4.45	-0.35
1	46016827	46016828	ENST00000351829,ENST00000372070,ENST00000434299,ENST00000471651,ENST00000476957,ENST00000481885,ENST00000496999	AKR1A1	0	+	1.28	1.63	-0.35
12	48359128	48359129	ENST00000256686,ENST00000429772,ENST00000449758,ENST00000546749,ENST00000547136,ENST00000548153,ENST00000548355,ENST00000548640,ENST00000548965,ENST00000549288,ENST00000550146,ENST00000550161,ENST00000550552,ENST00000551305,ENST00000551705,ENST00000552546,ENST00000552561,ENST00000553217	TMEM106C	0	+	5.83	6.18	-0.35
[truncated: 5,474 more rows]

## Sheet: splicing_efficiency_3s
Table S3
Determination of splicing efficiency in DNAJC17 knockdown RNAseq data for intron 3' splicing sites
chrom	start	end	Transcript ID	GeneSymbol	score	strand	log2RNAi	log2RNAsc	log2FC
1	8928116	8928117	ENST00000234590,ENST00000464594,ENST00000464920,ENST00000497492	ENO1	0	-	2.98	6.52	-3.54
11	33744009	33744010	ENST00000351554,ENST00000395850,ENST00000415002,ENST00000426650,ENST00000437761,ENST00000445143,ENST00000525763,ENST00000527577,ENST00000528700,ENST00000533403	CD59	0	-	0.19	2.75	-2.56
11	33744009	33744010	ENST00000351554,ENST00000395850,ENST00000415002,ENST00000426650,ENST00000437761,ENST00000445143,ENST00000525763,ENST00000527577,ENST00000528700,ENST00000533403	CD59	0	-	0.16	2.51	-2.35
12	57624584	57624585	ENST00000328923,ENST00000393827,ENST00000414700,ENST00000449049,ENST00000553324,ENST00000553474,ENST00000553529,ENST00000553837,ENST00000553949,ENST00000553950,ENST00000554310,ENST00000554467,ENST00000554600,ENST00000554604,ENST00000554656,ENST00000554975,ENST00000555116,ENST00000555563,ENST00000555634,ENST00000555773,ENST00000555774,ENST00000556689,ENST00000556737,ENST00000556825,ENST00000557269…	SHMT2	0	+	-0.5	1.76	-2.25
16	2011796	2011797	ENST00000268668,ENST00000543683,ENST00000565031,ENST00000569148,ENST00000570172	NDUFB10	0	+	-0.95	1.02	-1.97
15	50648295	50648296	ENST00000499326,ENST00000499624,ENST00000560359,ENST00000561289	GABPB1-AS1	0	+	-0.66	1.24	-1.9
22	38254684	38254685	ENST00000262832,ENST00000381683,ENST00000406934,ENST00000412331,ENST00000414316,ENST00000425539,ENST00000436452,ENST00000439997,ENST00000451427,ENST00000464790,ENST00000476955,ENST00000477256	EIF3L	0	+	5.07	6.89	-1.82
11	65191096	65191097	ENST00000499732	NEAT1	0	+	-4.01	-2.2	-1.81
3	48731673	48731674	ENST00000340879,ENST00000412795,ENST00000412850,ENST00000413298,ENST00000413654,ENST00000416707,ENST00000417896,ENST00000431721,ENST00000432678,ENST00000433104,ENST00000437427,ENST00000443853,ENST00000443964,ENST00000446860,ENST00000449563,ENST00000449610,ENST00000450045,ENST00000454335,ENST00000455545	IP6K2	0	-	-0.84	0.95	-1.79
3	9841867	9841868	ENST00000287613,ENST00000397256,ENST00000397261,ENST00000417500,ENST00000418163,ENST00000424442,ENST00000433034,ENST00000440787,ENST00000453882,ENST00000467289,ENST00000485273,ENST00000498623	ARPC4-TTLL3, ARPC4	0	+	-2.6	-0.91	-1.68
17	45917738	45917739	ENST00000290216,ENST00000407215,ENST00000578323,ENST00000578840,ENST00000579856,ENST00000580428,ENST00000581546,ENST00000581645,ENST00000582459,ENST00000583090,ENST00000584123	SCRN2	0	-	1.1	2.76	-1.67
1	78412261	78412262	ENST00000294623,ENST00000474632,ENST00000480673,ENST00000488814,ENST00000489495,ENST00000492405,ENST00000492724	FUBP1	0	-	-2.64	-1.01	-1.62
1	109773498	109773499	ENST00000234677,ENST00000369923,ENST00000477544	SARS	0	+	5.31	6.9	-1.59
3	48732257	48732258	ENST00000328631,ENST00000340879,ENST00000412795,ENST00000412850,ENST00000413298,ENST00000413654,ENST00000416707,ENST00000417896,ENST00000431721,ENST00000432678,ENST00000433104,ENST00000436134,ENST00000437427,ENST00000443853,ENST00000443964,ENST00000446860,ENST00000449563,ENST00000449610,ENST00000450045,ENST00000454335,ENST00000455545,ENST00000479914	IP6K2	0	-	-1.06	0.5	-1.56
12	56510971	56510972	ENST00000358888,ENST00000501597,ENST00000546485,ENST00000546591,ENST00000546654,ENST00000552314	RPL41	0	+	-0.91	0.6	-1.5
5	148892772	148892773	ENST00000261798,ENST00000322237,ENST00000377843,ENST00000504676,ENST00000515435,ENST00000515768	CSNK1A1	0	-	0.69	2.19	-1.5
1	109825353	109825354	ENST00000369904,ENST00000369907,ENST00000369909,ENST00000409138,ENST00000409267,ENST00000418914,ENST00000429031,ENST00000438534,ENST00000459765,ENST00000471740,ENST00000474126	PSRC1	0	-	-1.32	0.17	-1.49
2	192547216	192547217	ENST00000307834,ENST00000307849,ENST00000409510,ENST00000410026,ENST00000425611,ENST00000435931,ENST00000451500,ENST00000462712,ENST00000491331	NABP1	0	+	-0.23	1.27	-1.49
1	151219394	151219395	ENST00000349792,ENST00000368888,ENST00000368890,ENST00000409426,ENST00000414290,ENST00000441902,ENST00000489625	PIP5K1A	0	+	0	1.49	-1.49
10	6155469	6155470	ENST00000379888,ENST00000446108,ENST00000476706	RBM17	0	+	-0.5	0.97	-1.48
22	38710174	38710175	ENST00000359867,ENST00000396832,ENST00000400206,ENST00000402865,ENST00000403904,ENST00000405675,ENST00000413574,ENST00000430335	CSNK1E	0	-	0.18	1.66	-1.48
1	16719724	16719725	ENST00000375590,ENST00000401088,ENST00000401089,ENST00000471507,ENST00000472351,ENST00000472461,ENST00000475078,ENST00000475554,ENST00000476423,ENST00000486763,ENST00000492354	SZRD1	0	+	-0.87	0.58	-1.45
7	30665848	30665849	ENST00000389266,ENST00000444666,ENST00000470392,ENST00000478124	GARS	0	+	2.64	4.09	-1.45
3	49137286	49137287	ENST00000306125,ENST00000414533,ENST00000430182,ENST00000464962,ENST00000482468	QARS	0	-	4.73	6.18	-1.44
12	57911221	57911222	ENST00000346473,ENST00000547303,ENST00000547526,ENST00000551116,ENST00000552740	DDIT3	0	-	1.25	2.69	-1.44
15	50648295	50648296	ENST00000499326,ENST00000499624,ENST00000560359,ENST00000561289	GABPB1-AS1	0	+	-1.09	0.35	-1.43
16	70301712	70301713	ENST00000261772	AARS	0	-	3.85	5.27	-1.42
7	56147219	56147220	ENST00000275607,ENST00000342190,ENST00000395435,ENST00000395436,ENST00000413756,ENST00000413952,ENST00000423763,ENST00000434526,ENST00000436782,ENST00000437307,ENST00000438133,ENST00000447501,ENST00000451338,ENST00000452216,ENST00000461912,ENST00000531229	SUMF2	0	+	-0.3	1.12	-1.41
17	48828656	48828657	ENST00000503728,ENST00000505658,ENST00000508482,ENST00000509487,ENST00000511974,ENST00000513969,ENST00000544170	LUC7L3	0	+	-4.68	-3.27	-1.41
5	177657100	177657101	ENST00000308158,ENST00000323594,ENST00000474052,ENST00000476170,ENST00000481811,ENST00000489262,ENST00000493197,ENST00000494126,ENST00000506001,ENST00000510991,ENST00000511716	PHYKPL	0	-	1.43	2.84	-1.41
1	33256855	33256856	ENST00000373477,ENST00000466052,ENST00000470377,ENST00000481895	YARS	0	-	3.39	4.8	-1.4
1	113246428	113246429	ENST00000285735,ENST00000339083,ENST00000369632,ENST00000369633,ENST00000369636,ENST00000369637,ENST00000369638,ENST00000369642,ENST00000414971,ENST00000425265,ENST00000436685,ENST00000468093,ENST00000471038,ENST00000478447,ENST00000484054,ENST00000484280,ENST00000527563,ENST00000528831,ENST00000534717	RHOC	0	-	-0.31	1.09	-1.4
12	112459952	112459953	ENST00000261735,ENST00000455836,ENST00000546477,ENST00000552052,ENST00000553161	ERP29	0	+	-1.5	-0.11	-1.39
6	150174296	150174297	ENST00000239367,ENST00000367368,ENST00000546019	LRP11	0	-	0.07	1.45	-1.39
11	66055147	66055148	ENST00000359461,ENST00000376899,ENST00000376901,ENST00000376904,ENST00000431556,ENST00000471387,ENST00000474986,ENST00000484814,ENST00000528575	YIF1A	0	-	4.09	5.48	-1.38
1	204507335	204507336	ENST00000367182,ENST00000367183,ENST00000391947,ENST00000454264,ENST00000463049,ENST00000470908,ENST00000471783,ENST00000507825	MDM4	0	+	-0.87	0.51	-1.37
14	64691715	64691716	ENST00000344113,ENST00000357395,ENST00000358025,ENST00000394768,ENST00000441438,ENST00000458046,ENST00000553289,ENST00000554584,ENST00000554805,ENST00000555002,ENST00000555022,ENST00000555612	SYNE2	0	+	0.15	1.52	-1.37
17	25634768	25634769	ENST00000262394,ENST00000348811,ENST00000427287,ENST00000467843,ENST00000487603,ENST00000579733,ENST00000581185,ENST00000583096,ENST00000583193,ENST00000584114	WSB1	0	+	1.26	2.62	-1.36
5	148876423	148876424	ENST00000261798,ENST00000322237,ENST00000377843,ENST00000504676,ENST00000515435,ENST00000515768	CSNK1A1	0	-	2.02	3.36	-1.35
12	27470827	27470828	ENST00000389032,ENST00000536093,ENST00000539577,ENST00000543992	STK38L	0	+	0.37	1.71	-1.34
12	57883677	57883678	ENST00000262027,ENST00000315473,ENST00000447721,ENST00000537638,ENST00000545888,ENST00000547501,ENST00000548674,ENST00000548714,ENST00000549074,ENST00000550449,ENST00000551431,ENST00000551842,ENST00000551892,ENST00000552007,ENST00000552371,ENST00000553123,ENST00000553162	MARS	0	+	4.43	5.78	-1.34
5	68531219	68531220	ENST00000256443,ENST00000502604,ENST00000504147,ENST00000506563,ENST00000506789,ENST00000508726,ENST00000510106,ENST00000512687,ENST00000512985,ENST00000513629,ENST00000514676,ENST00000515180,ENST00000515391	CDK7	0	+	3.58	4.92	-1.34
15	91474635	91474636	ENST00000330334,ENST00000394272,ENST00000494993,ENST00000559834,ENST00000559898,ENST00000561036	HDDC3	0	-	1.42	2.75	-1.33
16	2129034	2129035	ENST00000219476,ENST00000350773,ENST00000353929,ENST00000382538,ENST00000401874,ENST00000439117,ENST00000439673,ENST00000471143,ENST00000483020,ENST00000497886,ENST00000561695,ENST00000568366,ENST00000568454	TSC2	0	+	-0.44	0.89	-1.33
14	100801373	100801374	ENST00000344102,ENST00000355338,ENST00000358655,ENST00000392882,ENST00000554100,ENST00000554950,ENST00000556645,ENST00000557135	WARS	0	-	3.14	4.47	-1.33
11	47256306	47256307	ENST00000256996,ENST00000378600,ENST00000378601,ENST00000378603	DDB2	0	+	3.64	4.96	-1.32
14	56120275	56120276	ENST00000395308,ENST00000395309,ENST00000395311,ENST00000395314,ENST00000413890,ENST00000416613,ENST00000438792,ENST00000459737,ENST00000553360,ENST00000554507,ENST00000555164	KTN1	0	+	4.74	6.06	-1.32
10	23408231	23408232	ENST00000376510,ENST00000472663	MSRB2	0	+	4.37	5.69	-1.32
3	150285478	150285479	ENST00000273435,ENST00000406576,ENST00000460851,ENST00000462221,ENST00000474505,ENST00000477551,ENST00000482093,ENST00000487799,ENST00000494558	EIF2A	0	+	4.24	5.55	-1.31
12	58090056	58090057	ENST00000257966,ENST00000315970,ENST00000389142,ENST00000389146,ENST00000413095,ENST00000435406,ENST00000439210,ENST00000547079,ENST00000549307,ENST00000550372,ENST00000550848,ENST00000551035,ENST00000551285,ENST00000552285,ENST00000552787,ENST00000553208	OS9	0	+	5.02	6.33	-1.31
7	73105244	73105245	ENST00000265758,ENST00000421304,ENST00000421744,ENST00000423166,ENST00000423497,ENST00000428163,ENST00000430270,ENST00000430446,ENST00000432522,ENST00000436944,ENST00000441822,ENST00000442099,ENST00000463307,ENST00000478670,ENST00000487006,ENST00000496153	BUD23	0	+	3.58	4.89	-1.3
4	139140519	139140520	ENST00000280612,ENST00000509248	SLC7A11	0	-	3.37	4.67	-1.3
20	2638017	2638018	ENST00000329276,ENST00000415272,ENST00000462630,ENST00000466447,ENST00000467196,ENST00000467857,ENST00000471023,ENST00000480447,ENST00000490753,ENST00000492135	NOP56	0	+	-0.25	1.04	-1.29
5	148885158	148885159	ENST00000261798,ENST00000322237,ENST00000377843,ENST00000503350,ENST00000504676,ENST00000515435,ENST00000515768	CSNK1A1	0	-	3.55	4.83	-1.28
12	117595868	117595869	ENST00000330622,ENST00000427718,ENST00000548840,ENST00000550180	FBXO21	0	-	1.17	2.45	-1.28
12	51442815	51442816	ENST00000262055,ENST00000380123,ENST00000380135,ENST00000418425,ENST00000546992,ENST00000547008,ENST00000547029,ENST00000547318,ENST00000547555,ENST00000547660,ENST00000547877,ENST00000548209,ENST00000548251,ENST00000548390,ENST00000548401,ENST00000548516,ENST00000549340,ENST00000549686,ENST00000550100,ENST00000550442,ENST00000550446,ENST00000550715,ENST00000550755,ENST00000550814,ENST00000550929…	LETMD1	0	+	1.14	2.42	-1.28
1	43850223	43850224	ENST00000290663,ENST00000372455,ENST00000372457	MED8	0	-	-2.22	-0.95	-1.27
12	10763279	10763280	ENST00000320756,ENST00000381881,ENST00000537852,ENST00000539554,ENST00000540074,ENST00000543929,ENST00000544176,ENST00000544850,ENST00000545236,ENST00000546173	MAGOHB	0	-	-1.19	0.08	-1.27
6	126667349	126667350	ENST00000368325,ENST00000368326,ENST00000368328,ENST00000563385	CENPW	0	+	0.17	1.43	-1.26
20	35862421	35862422	ENST00000237530,ENST00000373622,ENST00000437329,ENST00000456400,ENST00000470352	RPN2	0	+	2.15	3.41	-1.26
2	74435694	74435695	ENST00000264090,ENST00000394050,ENST00000394053,ENST00000409601,ENST00000409804,ENST00000462026,ENST00000470592,ENST00000477455,ENST00000489041	MTHFD2	0	+	3.9	5.16	-1.26
1	111663315	111663316	ENST00000286692,ENST00000461449,ENST00000462092,ENST00000480600,ENST00000484310,ENST00000496430,ENST00000539140	DRAM2	0	-	2.95	4.21	-1.26
5	33445428	33445429	ENST00000265112,ENST00000414361,ENST00000455217,ENST00000502508,ENST00000502553,ENST00000505012,ENST00000506040,ENST00000507716,ENST00000508361,ENST00000509731,ENST00000513066,ENST00000514259,ENST00000541634	TARS	0	+	6.44	7.69	-1.26
19	47280662	47280663	ENST00000412532,ENST00000434726,ENST00000542575	SLC1A5	0	-	2.77	4.02	-1.25
1	235318427	235318428	ENST00000366606,ENST00000408888,ENST00000429912,ENST00000447801,ENST00000468751,ENST00000474086,ENST00000474953,ENST00000475960,ENST00000476261,ENST00000485019,ENST00000486751	RBM34, ARID4B	0	-	-0.59	0.65	-1.24
17	56082402	56082403	ENST00000584668,ENST00000584773,ENST00000585096	SRSF1	0	-	-6.47	-5.23	-1.24
10	38384464	38384465	ENST00000351773,ENST00000361085,ENST00000479469,ENST00000498773	ZNF37A	0	+	-0.25	0.98	-1.23
1	113246428	113246429	ENST00000285735,ENST00000339083,ENST00000369632,ENST00000369633,ENST00000369636,ENST00000369637,ENST00000369638,ENST00000369642,ENST00000414971,ENST00000425265,ENST00000436685,ENST00000468093,ENST00000471038,ENST00000478447,ENST00000484054,ENST00000484280,ENST00000527563,ENST00000528831,ENST00000534717	RHOC	0	-	2.63	3.87	-1.23
2	61724142	61724143	ENST00000401558,ENST00000404992,ENST00000406957,ENST00000428210,ENST00000437159,ENST00000475744	XPO1	0	-	4.82	6.05	-1.23
12	104728013	104728014	ENST00000354940,ENST00000378070,ENST00000388854,ENST00000397736,ENST00000427956,ENST00000429002,ENST00000503506,ENST00000524698,ENST00000525566,ENST00000526390,ENST00000526691,ENST00000526950,ENST00000527688,ENST00000529546,ENST00000540716,ENST00000542918	TXNRD1	0	+	5.65	6.88	-1.23
2	211341136	211341137	ENST00000233714,ENST00000431941,ENST00000441020,ENST00000443314,ENST00000448951,ENST00000450366,ENST00000453956	LANCL1	0	-	-0.43	0.8	-1.22
17	48826578	48826579	ENST00000240304,ENST00000393227,ENST00000503728,ENST00000504065,ENST00000505658,ENST00000508482,ENST00000509487,ENST00000511974,ENST00000512549,ENST00000513969,ENST00000544170	LUC7L3	0	+	1.25	2.47	-1.22
1	228296175	228296176	ENST00000295008,ENST00000336300,ENST00000336520,ENST00000348259,ENST00000366731,ENST00000366732,ENST00000366733,ENST00000366734,ENST00000366735,ENST00000366736,ENST00000366738,ENST00000366739,ENST00000366740,ENST00000366741,ENST00000366742,ENST00000366744,ENST00000366746,ENST00000366747,ENST00000391867,ENST00000411464,ENST00000430433,ENST00000457264,ENST00000463898,ENST00000464148,ENST00000465397…	MRPL55	0	-	-0.38	0.84	-1.22
5	180669345	180669346	ENST00000376817,ENST00000456394,ENST00000502548,ENST00000502844,ENST00000503081,ENST00000503170,ENST00000503494,ENST00000504325,ENST00000504726,ENST00000505461,ENST00000506312,ENST00000507000,ENST00000507261,ENST00000508682,ENST00000508963,ENST00000510199,ENST00000511473,ENST00000511566,ENST00000511900,ENST00000512805,ENST00000512968,ENST00000513027,ENST00000513060,ENST00000514183,ENST00000514318…	RACK1	0	-	-3.48	-2.26	-1.21
20	32677711	32677712	ENST00000374980	EIF2S2	0	-	2.1	3.31	-1.21
3	112727277	112727278	ENST00000314400,ENST00000383675,ENST00000393857,ENST00000461381,ENST00000462295,ENST00000469169,ENST00000469809,ENST00000472637,ENST00000472705,ENST00000472762,ENST00000473284,ENST00000474311,ENST00000482229,ENST00000486271,ENST00000489848	NEPRO	0	-	3.06	4.27	-1.21
1	120269472	120269473	ENST00000369407,ENST00000369409,ENST00000462324,ENST00000493622	PHGDH	0	+	5.27	6.47	-1.2
5	94043272	94043273	ENST00000312216,ENST00000429576,ENST00000505078,ENST00000509850,ENST00000514040,ENST00000515393	MCTP1	0	-	-0.5	0.7	-1.2
18	55269718	55269719	ENST00000256854,ENST00000423481,ENST00000586807	NARS	0	-	5.2	6.4	-1.2
12	57626961	57626962	ENST00000328923,ENST00000393827,ENST00000414700,ENST00000449049,ENST00000553474,ENST00000553837,ENST00000554467,ENST00000555116,ENST00000555563,ENST00000555634,ENST00000555774,ENST00000556825,ENST00000557348,ENST00000557433,ENST00000557487,ENST00000557529	SHMT2	0	+	4.55	5.74	-1.19
1	145290779	145290780	ENST00000344859,ENST00000369339,ENST00000468030,ENST00000479995	NOTCH2NL	0	+	-0.48	0.71	-1.19
1	145440630	145440631	ENST00000369317,ENST00000425134,ENST00000475171,ENST00000488537	TXNIP	0	+	3.26	4.45	-1.19
20	47895639	47895640	ENST00000326677,ENST00000371743,ENST00000417721,ENST00000428008,ENST00000441722,ENST00000450535,ENST00000458653	ZFAS1	0	+	-0.1	1.09	-1.19
17	80576970	80576971	ENST00000392325,ENST00000571767,ENST00000571817,ENST00000571835,ENST00000572583,ENST00000573616,ENST00000573656	WDR45B	0	-	-0.2	0.99	-1.19
2	74434829	74434830	ENST00000264090,ENST00000394050,ENST00000394053,ENST00000409601,ENST00000409804,ENST00000462026,ENST00000470592,ENST00000477455,ENST00000488086,ENST00000489041	MTHFD2	0	+	4.44	5.62	-1.18
7	30671861	30671862	ENST00000389266,ENST00000444666,ENST00000465748,ENST00000485784	GARS	0	+	4.73	5.91	-1.18
6	86387750	86387751	ENST00000369605,ENST00000414002,ENST00000420199,ENST00000425170,ENST00000428833,ENST00000431043,ENST00000433843,ENST00000435947,ENST00000453754,ENST00000587692,ENST00000589187	SNHG5	0	-	2.79	3.98	-1.18
1	101343459	101343460	ENST00000370113,ENST00000370114,ENST00000416479,ENST00000450240,ENST00000494907,ENST00000535414	EXTL2	0	-	2.6	3.78	-1.18
2	242263629	242263630	ENST00000360051,ENST00000366210,ENST00000391971,ENST00000391973,ENST00000401990,ENST00000402092,ENST00000407017,ENST00000407971,ENST00000411484,ENST00000420786,ENST00000425899,ENST00000428282,ENST00000428524,ENST00000429791,ENST00000434955,ENST00000436795,ENST00000437066,ENST00000441533,ENST00000443492,ENST00000445030,ENST00000449239,ENST00000457335,ENST00000461048,ENST00000462147,ENST00000464128…	2018-09-02	0	+	-0.31	0.87	-1.18
14	75520362	75520363	ENST00000238618,ENST00000357971,ENST00000555135,ENST00000555463,ENST00000555694	ACYP1	0	-	2.57	3.75	-1.18
4	139101944	139101945	ENST00000280612,ENST00000509248	SLC7A11	0	-	4.59	5.77	-1.18
20	35862421	35862422	ENST00000237530,ENST00000373622,ENST00000437329,ENST00000456400,ENST00000470352	RPN2	0	+	6.34	7.51	-1.18
17	8077590	8077591	ENST00000316425,ENST00000431792,ENST00000437139,ENST00000449985,ENST00000526920,ENST00000529756,ENST00000532998,ENST00000533070	TMEM107	0	-	0.38	1.56	-1.17
5	94046632	94046633	ENST00000312216,ENST00000429576,ENST00000505078,ENST00000508509,ENST00000514040,ENST00000515393	MCTP1	0	-	-0.53	0.64	-1.17
16	58568299	58568300	ENST00000245138,ENST00000317147,ENST00000567188,ENST00000568917,ENST00000569240	CNOT1	0	-	0.31	1.48	-1.17
5	68860925	68860926	ENST00000380729,ENST00000446221,ENST00000502619,ENST00000505737,ENST00000506129,ENST00000508325,ENST00000508344,ENST00000510979,ENST00000511629,ENST00000512736,ENST00000514069,ENST00000514162	GTF2H2C	0	+	-0.28	0.88	-1.16
5	180664319	180664320	ENST00000376817,ENST00000502905,ENST00000504128,ENST00000504325,ENST00000504726,ENST00000507273,ENST00000507756,ENST00000508682,ENST00000509148,ENST00000509535,ENST00000511473,ENST00000511566,ENST00000511900,ENST00000512805,ENST00000512968,ENST00000513060,ENST00000514455	RACK1	0	-	-1.89	-0.73	-1.16
14	23237165	23237166	ENST00000285848,ENST00000358043,ENST00000412791,ENST00000431881,ENST00000442110,ENST00000473744,ENST00000481218,ENST00000483939,ENST00000495424,ENST00000556473,ENST00000557299	OXA1L	0	+	3.53	4.69	-1.16
1	204375441	204375442	ENST00000367188	PPP1R15B	0	-	3.65	4.81	-1.16
7	30638410	30638411	ENST00000389266,ENST00000454308,ENST00000478124	GARS	0	+	2.61	3.77	-1.16
4	139103547	139103548	ENST00000280612,ENST00000509248	SLC7A11	0	-	3.67	4.83	-1.16
4	123814380	123814381	ENST00000304430,ENST00000339154,ENST00000502270,ENST00000503370,ENST00000510735,ENST00000512116,ENST00000513517	NUDT6	0	-	-1.21	-0.05	-1.16
4	39843676	39843677	ENST00000303538,ENST00000507766	PDS5A	0	-	3.86	5.02	-1.16
20	35399596	35399597	ENST00000373734,ENST00000373740,ENST00000373745,ENST00000373750,ENST00000426836,ENST00000438549,ENST00000447406,ENST00000448110,ENST00000449595,ENST00000473615,ENST00000480153,ENST00000492703	DSN1	0	-	0.9	2.05	-1.15
4	122599105	122599106	ENST00000296511,ENST00000501272,ENST00000506395,ENST00000511552,ENST00000512232,ENST00000515017	ANXA5	0	-	6.91	8.06	-1.15
17	37627133	37627134	ENST00000430627,ENST00000447079,ENST00000584632	CDK12	0	+	-1.94	-0.79	-1.15
17	34160909	34160910	ENST00000311979,ENST00000588240,ENST00000590051,ENST00000590273,ENST00000591527,ENST00000591763,ENST00000592237	logical(0)	0	+	0.74	1.88	-1.14
1	78434768	78434769	ENST00000294623,ENST00000370767,ENST00000370768,ENST00000421641,ENST00000436586	FUBP1	0	-	1.05	2.2	-1.14
1	225600347	225600348	ENST00000272163,ENST00000338179	LBR	0	-	3.97	5.11	-1.14
3	37091975	37091976	ENST00000231790,ENST00000413740,ENST00000435176,ENST00000450420,ENST00000455445,ENST00000456676,ENST00000458205,ENST00000536378,ENST00000539477	MLH1	0	+	3.29	4.43	-1.14
1	21176023	21176024	ENST00000264211,ENST00000374935,ENST00000374937,ENST00000400422,ENST00000536266,ENST00000537738	EIF4G3	0	-	3.28	4.42	-1.14
16	2011796	2011797	ENST00000268668,ENST00000543683,ENST00000565031,ENST00000569148,ENST00000570172	NDUFB10	0	+	5.02	6.16	-1.14
14	64908770	64908771	ENST00000216605,ENST00000545908,ENST00000553405,ENST00000555709,ENST00000556771	MTHFD1	0	+	4.57	5.71	-1.14
12	95879653	95879654	ENST00000261220,ENST00000323666,ENST00000535095,ENST00000546753,ENST00000549502,ENST00000549808,ENST00000550777,ENST00000551840,ENST00000553151	METAP2	0	+	3.44	4.57	-1.14
1	154245954	154245955	ENST00000328703,ENST00000435087,ENST00000447768,ENST00000457918,ENST00000471326,ENST00000477780,ENST00000483970,ENST00000531435,ENST00000532105	HAX1	0	+	-3.34	-2.21	-1.13
1	220142298	220142299	ENST00000366923,ENST00000468487	EPRS	0	-	4.75	5.88	-1.13
14	104151973	104151974	ENST00000246489,ENST00000334553,ENST00000347839,ENST00000348520,ENST00000380038,ENST00000389744,ENST00000445352,ENST00000452929,ENST00000472726,ENST00000535194,ENST00000537046,ENST00000553286,ENST00000553325,ENST00000553680,ENST00000554228,ENST00000554280,ENST00000555836,ENST00000555856,ENST00000557450,ENST00000557575	KLC1	0	+	1.43	2.56	-1.13
18	47017815	47017816	ENST00000418495,ENST00000441578,ENST00000577910,ENST00000578528,ENST00000578532,ENST00000578966,ENST00000579248,ENST00000579408,ENST00000579495,ENST00000580210,ENST00000580261,ENST00000580387,ENST00000581091,ENST00000581305,ENST00000581373,ENST00000582782,ENST00000583036,ENST00000583637,ENST00000584895	RPL17-C18orf32, RPL17	0	-	0.48	1.61	-1.12
1	109780351	109780352	ENST00000234677,ENST00000369923,ENST00000468588	SARS	0	+	3.97	5.09	-1.12
16	67865261	67865262	ENST00000219172,ENST00000436104,ENST00000440851,ENST00000445712,ENST00000562462,ENST00000562513,ENST00000562787,ENST00000562947,ENST00000563885,ENST00000564128,ENST00000564817,ENST00000565157,ENST00000565713,ENST00000566758,ENST00000568069,ENST00000569862	CENPT	0	-	1.61	2.73	-1.12
17	26656302	26656303	ENST00000357896,ENST00000395418,ENST00000578009,ENST00000578122,ENST00000578985,ENST00000579419,ENST00000585089,ENST00000585313	IFT20	0	-	3.1	4.22	-1.12
19	9764554	9764555	ENST00000293648,ENST00000448622,ENST00000453372,ENST00000453792,ENST00000537617,ENST00000541032,ENST00000585688,ENST00000587392,ENST00000588653,ENST00000589542,ENST00000590155	ZNF562	0	-	-1.44	-0.33	-1.11
14	64892735	64892736	ENST00000216605,ENST00000545908,ENST00000553391,ENST00000554057,ENST00000555252,ENST00000555709	MTHFD1	0	+	0.67	1.78	-1.11
12	98993731	98993732	ENST00000188376,ENST00000228318,ENST00000401722,ENST00000546766,ENST00000548847,ENST00000549338,ENST00000551123,ENST00000551917,ENST00000552981	SLC25A3	0	+	5.85	6.96	-1.11
3	9471509	9471510	ENST00000402198,ENST00000402466,ENST00000406341,ENST00000407969,ENST00000415650,ENST00000431285,ENST00000443339,ENST00000450326,ENST00000463180,ENST00000478475	SETD5	0	+	1.5	2.6	-1.11
3	156867958	156867959	ENST00000295926,ENST00000461804,ENST00000464316,ENST00000464679,ENST00000470121,ENST00000471247,ENST00000474539,ENST00000475298,ENST00000476367,ENST00000477127,ENST00000479052,ENST00000481173,ENST00000495471	CCNL1	0	-	3.54	4.65	-1.11
5	55256389	55256390	ENST00000336909,ENST00000381286,ENST00000381287,ENST00000381293,ENST00000381294,ENST00000381298,ENST00000502326,ENST00000503773,ENST00000522633,ENST00000536319	IL6ST	0	-	3.73	4.83	-1.1
10	6155469	6155470	ENST00000379888,ENST00000446108,ENST00000476706,ENST00000481147	RBM17	0	+	2.3	3.4	-1.1
12	104721291	104721292	ENST00000354940,ENST00000378070,ENST00000388854,ENST00000397736,ENST00000427956,ENST00000429002,ENST00000503506,ENST00000524698,ENST00000525566,ENST00000526390,ENST00000526691,ENST00000526950,ENST00000527688,ENST00000529546,ENST00000529751,ENST00000540716,ENST00000542918	TXNRD1	0	+	5.4	6.5	-1.1
5	70341334	70341335	ENST00000274400,ENST00000330280,ENST00000425596,ENST00000517900,ENST00000518898,ENST00000519783,ENST00000521942,ENST00000522323	GTF2H2	0	-	3.4	4.5	-1.1
5	172197309	172197310	ENST00000239223	DUSP1	0	-	-0.93	0.17	-1.1
22	39709734	39709735	ENST00000216146,ENST00000401609,ENST00000402527,ENST00000465618,ENST00000467105,ENST00000473638,ENST00000481985	RPL3	0	-	1.83	2.92	-1.09
18	34377013	34377014	ENST00000334295,ENST00000383056,ENST00000587129,ENST00000587382,ENST00000589049,ENST00000590258,ENST00000590500,ENST00000590652,ENST00000590842,ENST00000591823,ENST00000591906,ENST00000593035	TPGS2	0	-	2.97	4.06	-1.09
7	30649199	30649200	ENST00000389266,ENST00000478124	GARS	0	+	4.17	5.26	-1.09
11	67257785	67257786	ENST00000279146,ENST00000525341,ENST00000528641	AIP	0	+	2.99	4.07	-1.08
6	31807318	31807319	ENST00000375633,ENST00000375635,ENST00000375638,ENST00000375639,ENST00000375640,ENST00000375641,ENST00000375642,ENST00000395788,ENST00000395789	C6orf48	0	+	4.34	5.42	-1.08
15	39884767	39884768	ENST00000260356	THBS1	0	+	2.88	3.96	-1.08
20	47897438	47897439	ENST00000326677,ENST00000371743,ENST00000417721,ENST00000428008,ENST00000441722,ENST00000450535,ENST00000458653	ZFAS1	0	+	3.53	4.61	-1.08
17	36358395	36358396	ENST00000312412,ENST00000400815,ENST00000518004,ENST00000520237,ENST00000520499,ENST00000523052,ENST00000523089,ENST00000544906	logical(0)	0	-	-1.21	-0.13	-1.08
21	30440026	30440027	ENST00000286788,ENST00000389159,ENST00000431234,ENST00000470450,ENST00000481059,ENST00000484403,ENST00000494296,ENST00000540844,ENST00000542732	CCT8	0	-	2.88	3.96	-1.08
10	51586269	51586270	ENST00000344348,ENST00000374082,ENST00000374087,ENST00000414907,ENST00000429265,ENST00000430396,ENST00000438493,ENST00000443446,ENST00000452682	logical(0)	0	+	4	5.08	-1.08
3	49139905	49139906	ENST00000306125,ENST00000414533,ENST00000417025,ENST00000418549,ENST00000420147,ENST00000430182,ENST00000452739,ENST00000464962,ENST00000470225,ENST00000470619,ENST00000479495,ENST00000482261,ENST00000494838	QARS	0	-	5.22	6.3	-1.08
1	45478527	45478528	ENST00000246337,ENST00000434478,ENST00000460334,ENST00000460906,ENST00000461035,ENST00000462688,ENST00000463092,ENST00000469548,ENST00000478467,ENST00000486699,ENST00000490385,ENST00000491300,ENST00000491773,ENST00000494399	UROD	0	+	-1.15	-0.08	-1.07
2	74434829	74434830	ENST00000264090,ENST00000394050,ENST00000394053,ENST00000409601,ENST00000409804,ENST00000462026,ENST00000470592,ENST00000477455,ENST00000488086,ENST00000489041	MTHFD2	0	+	0.42	1.49	-1.07
1	46106075	46106076	ENST00000290795,ENST00000355105,ENST00000498128	GPBP1L1	0	-	2.89	3.96	-1.07
10	14884131	14884132	ENST00000309584,ENST00000378372,ENST00000437161,ENST00000441647,ENST00000481379,ENST00000493178,ENST00000493863,ENST00000494337	HSPA14	0	+	1.49	2.56	-1.07
19	54711264	54711265	ENST00000302907,ENST00000391751,ENST00000391752,ENST00000391753,ENST00000402367,ENST00000436445,ENST00000441429,ENST00000445961,ENST00000448962,ENST00000484121,ENST00000495002	RPS9	0	+	-2.61	-1.54	-1.07
1	78180468	78180469	ENST00000357428,ENST00000370792,ENST00000370793,ENST00000370794,ENST00000481579,ENST00000527390	USP33	0	-	3.45	4.51	-1.07
4	139104459	139104460	ENST00000280612,ENST00000509248	SLC7A11	0	-	3.33	4.39	-1.06
1	150549967	150549968	ENST00000307940,ENST00000369026,ENST00000464132	MCL1	0	-	3.49	4.55	-1.06
17	2224598	2224599	ENST00000344595,ENST00000574987,ENST00000576620,ENST00000576848	SRR	0	+	0.56	1.61	-1.06
1	151205025	151205026	ENST00000349792,ENST00000368888,ENST00000368890,ENST00000409426,ENST00000441902,ENST00000481713,ENST00000486048	PIP5K1A	0	+	0.34	1.39	-1.05
12	7249759	7249760	ENST00000266542,ENST00000534950,ENST00000534969,ENST00000537833,ENST00000539803,ENST00000543933,ENST00000544702,ENST00000545280	C1RL	0	-	1.13	2.18	-1.05
12	95663825	95663826	ENST00000261219,ENST00000356859,ENST00000397792,ENST00000436874,ENST00000546398,ENST00000546557,ENST00000547611,ENST00000547997,ENST00000548371,ENST00000548455,ENST00000548838,ENST00000549192,ENST00000550106,ENST00000551695,ENST00000551902,ENST00000551994,ENST00000552660,ENST00000552827	VEZT	0	+	0.42	1.47	-1.05
2	228205006	228205007	ENST00000304593,ENST00000337110,ENST00000349901,ENST00000353339,ENST00000354503,ENST00000392059,ENST00000409565,ENST00000409616,ENST00000436791,ENST00000452930,ENST00000456345,ENST00000460756,ENST00000470090,ENST00000476924,ENST00000524634,ENST00000530359,ENST00000531278,ENST00000534203	MFF	0	+	4.5	5.55	-1.05
1	109774251	109774252	ENST00000234677,ENST00000369923,ENST00000477544	SARS	0	+	4.55	5.6	-1.05
1	220162165	220162166	ENST00000366923	EPRS	0	-	5.34	6.39	-1.05
5	70358623	70358624	ENST00000274400,ENST00000330280,ENST00000425596,ENST00000517900,ENST00000518275,ENST00000519783,ENST00000521602,ENST00000521858,ENST00000521942,ENST00000522323,ENST00000522654,ENST00000523003,ENST00000523693	GTF2H2	0	-	-0.11	0.93	-1.05
5	148876423	148876424	ENST00000261798,ENST00000322237,ENST00000377843,ENST00000504676,ENST00000515435,ENST00000515768	CSNK1A1	0	-	2.8	3.85	-1.05
5	177640104	177640105	ENST00000308158,ENST00000393488,ENST00000474052,ENST00000476487,ENST00000481436,ENST00000481811,ENST00000489262,ENST00000493197,ENST00000494126,ENST00000506045,ENST00000510991	PHYKPL	0	-	2.48	3.53	-1.04
14	23495584	23495585	ENST00000334454,ENST00000361611,ENST00000425762,ENST00000460922,ENST00000493471,ENST00000555895	PSMB5	0	-	-0.44	0.6	-1.04
7	44027487	44027488	ENST00000422304,ENST00000427076,ENST00000454572	POLR2J4	0	-	0.67	1.71	-1.04
2	174228726	174228727	ENST00000306721,ENST00000347703,ENST00000392567,ENST00000410019,ENST00000410101,ENST00000435616,ENST00000467411,ENST00000468359,ENST00000496441	CDCA7	0	+	-0.69	0.35	-1.04
1	78409954	78409955	ENST00000474632,ENST00000480673,ENST00000483894,ENST00000488814,ENST00000489495,ENST00000492405,ENST00000492724	FUBP1	0	-	-0.03	1.01	-1.04
1	116936151	116936152	ENST00000295598,ENST00000369496,ENST00000537345	ATP1A1	0	+	4.76	5.79	-1.03
1	109772034	109772035	ENST00000234677,ENST00000369923,ENST00000477544	SARS	0	+	6.04	7.07	-1.03
5	56542125	56542126	ENST00000264779,ENST00000424459,ENST00000454432,ENST00000506184,ENST00000511209,ENST00000513524,ENST00000514387,ENST00000538707	GPBP1	0	+	0.83	1.87	-1.03
1	173833442	173833443	ENST00000412059,ENST00000414075,ENST00000422008,ENST00000422183,ENST00000422207,ENST00000430245,ENST00000431268,ENST00000434796,ENST00000436285,ENST00000436656,ENST00000444470,ENST00000448718,ENST00000449289,ENST00000449589,ENST00000450589,ENST00000452197,ENST00000454068,ENST00000454813,ENST00000456812	GAS5	0	-	0.84	1.87	-1.03
1	173833442	173833443	ENST00000412059,ENST00000414075,ENST00000422008,ENST00000422183,ENST00000422207,ENST00000430245,ENST00000431268,ENST00000434796,ENST00000436285,ENST00000436656,ENST00000444470,ENST00000448718,ENST00000449289,ENST00000449589,ENST00000450589,ENST00000452197,ENST00000454068,ENST00000454813,ENST00000456812	GAS5	0	-	-1.1	-0.06	-1.03
5	96083047	96083048	ENST00000309190,ENST00000325674,ENST00000338252,ENST00000341926,ENST00000348386,ENST00000359176,ENST00000395812,ENST00000395813,ENST00000437034,ENST00000484552,ENST00000503828,ENST00000504465,ENST00000508579,ENST00000508608,ENST00000508830,ENST00000509259,ENST00000509903,ENST00000510156,ENST00000510500,ENST00000510756,ENST00000511049,ENST00000511097,ENST00000511782,ENST00000512191,ENST00000513666…	CAST	0	+	-0.06	0.97	-1.03
2	11335151	11335152	ENST00000315872,ENST00000401753	ROCK2	0	-	3.71	4.74	-1.03
17	5329554	5329555	ENST00000327154,ENST00000381208,ENST00000381209,ENST00000405578,ENST00000536255,ENST00000539417,ENST00000570883,ENST00000571043,ENST00000571558,ENST00000571613,ENST00000572174,ENST00000573126,ENST00000573577,ENST00000574003,ENST00000575112,ENST00000575599	RPAIN	0	+	1.35	2.38	-1.03
5	33462009	33462010	ENST00000265112,ENST00000414361,ENST00000455217,ENST00000502553,ENST00000507716,ENST00000508361,ENST00000509410,ENST00000509731,ENST00000541634	TARS	0	+	4.39	5.41	-1.03
3	37045890	37045891	ENST00000231790,ENST00000429117,ENST00000432299,ENST00000435176,ENST00000441265,ENST00000442249,ENST00000454028,ENST00000455445,ENST00000456676,ENST00000457004,ENST00000458205,ENST00000466900,ENST00000485889,ENST00000492474,ENST00000536378,ENST00000539477	MLH1	0	+	2.81	3.83	-1.02
16	2203145	2203146	ENST00000210187,ENST00000541451,ENST00000561600,ENST00000562735,ENST00000564426,ENST00000565592,ENST00000566724,ENST00000567145	RAB26	0	+	1.94	2.95	-1.02
1	120277255	120277256	ENST00000369407,ENST00000369409,ENST00000462324,ENST00000493622	PHGDH	0	+	3.79	4.81	-1.02
19	41782062	41782063	ENST00000263367,ENST00000352456,ENST00000378215,ENST00000392006	HNRNPUL1	0	+	2.34	3.35	-1.01
2	66798376	66798377	ENST00000272369,ENST00000398506,ENST00000407092,ENST00000409517,ENST00000444274,ENST00000488550,ENST00000495021,ENST00000542964	MEIS1	0	+	1.74	2.75	-1.01
2	25042221	25042222	ENST00000260662,ENST00000380834,ENST00000395845,ENST00000464156,ENST00000473706	CENPO	0	+	0.57	1.58	-1.01
3	179291155	179291156	ENST00000392662,ENST00000429709,ENST00000450518,ENST00000463661,ENST00000468767,ENST00000486471,ENST00000487978,ENST00000490364,ENST00000491202,ENST00000494843	ACTL6A	0	+	4.13	5.14	-1.01
21	40717200	40717201	ENST00000288344,ENST00000361263,ENST00000380747,ENST00000380748,ENST00000380749,ENST00000419378,ENST00000431390,ENST00000436324,ENST00000443046,ENST00000464078,ENST00000479586,ENST00000482192,ENST00000485550,ENST00000486741,ENST00000489072,ENST00000490032,ENST00000491183,ENST00000492280	HMGN1	0	-	-0.55	0.46	-1.01
14	104123881	104123882	ENST00000246489,ENST00000334553,ENST00000347839,ENST00000348520,ENST00000380038,ENST00000389744,ENST00000445352,ENST00000452929,ENST00000472726,ENST00000553286,ENST00000554228,ENST00000554280,ENST00000555467,ENST00000555836,ENST00000557172,ENST00000557450,ENST00000557575	KLC1	0	+	3.11	4.12	-1.01
3	56657871	56657872	ENST00000355628,ENST00000431842,ENST00000459993,ENST00000485156,ENST00000493960	FAM208A	0	-	3.73	4.73	-1.01
3	120130830	120130831	ENST00000295633,ENST00000424703,ENST00000464690,ENST00000469005	FSTL1	0	-	5.08	6.08	-1.01
1	47765640	47765641	ENST00000447475	STIL	0	-	-1.32	-0.31	-1.01
12	57910026	57910027	ENST00000262027,ENST00000315473,ENST00000537638,ENST00000545888,ENST00000547665,ENST00000548944,ENST00000551172,ENST00000552499,ENST00000552914	MARS	0	+	2.38	3.39	-1
1	52867897	52867898	ENST00000371566,ENST00000371568	ORC1	0	-	-1.53	-0.52	-1
19	49993105	49993106	ENST00000391857,ENST00000467825,ENST00000472481,ENST00000476268,ENST00000477613,ENST00000479992,ENST00000484279,ENST00000486930,ENST00000488946	RPL13A	0	+	0.55	1.55	-1
1	109778597	109778598	ENST00000234677,ENST00000369923,ENST00000471705,ENST00000477544	SARS	0	+	3.78	4.78	-1
3	197680872	197680873	ENST00000329092,ENST00000429437,ENST00000439255,ENST00000442341,ENST00000448864,ENST00000464167,ENST00000474640,ENST00000485439,ENST00000496582	RPL35A	0	+	-2.24	-1.24	-1
10	70098258	70098259	ENST00000265866,ENST00000354695,ENST00000441000,ENST00000461310,ENST00000467249,ENST00000469172,ENST00000480987,ENST00000481819,ENST00000486854,ENST00000490442,ENST00000491200	HNRNPH3	0	+	2.54	3.54	-1
15	60770268	60770269	ENST00000261520,ENST00000439632,ENST00000558181,ENST00000558512,ENST00000558654,ENST00000560072,ENST00000560406,ENST00000560520,ENST00000560668,ENST00000560895,ENST00000561087,ENST00000561114,ENST00000561446	ICE2	0	-	2.3	3.3	-1
20	29623127	29623128	ENST00000278882,ENST00000358464,ENST00000439954,ENST00000482423	FRG1BP, FRG1CP	0	+	2.12	3.12	-1
5	72348159	72348160	ENST00000341845,ENST00000430046,ENST00000512348	FCHO2	0	+	0.7	1.7	-1
17	48817665	48817666	ENST00000240304,ENST00000311571,ENST00000393227,ENST00000504563,ENST00000505619,ENST00000505658,ENST00000506686,ENST00000507200,ENST00000508045,ENST00000508218,ENST00000508482,ENST00000509335,ENST00000510984,ENST00000513025,ENST00000544170	LUC7L3	0	+	4.52	5.51	-1
15	93426813	93426814	ENST00000553829,ENST00000554669,ENST00000554894,ENST00000556722,ENST00000556895,ENST00000557147,ENST00000557682	LINC01578	0	+	-1.91	-0.91	-1
15	56394449	56394450	ENST00000317318,ENST00000422057,ENST00000423270,ENST00000559447,ENST00000559847,ENST00000560792	RFX7	0	-	0.68	1.68	-1
3	168833555	168833556	ENST00000264674,ENST00000392736,ENST00000433243,ENST00000460814,ENST00000464456,ENST00000468789,ENST00000472280,ENST00000492586,ENST00000494292	MECOM	0	-	-1.49	-0.49	-1
5	138615622	138615623	ENST00000361059,ENST00000394800,ENST00000448190,ENST00000502394,ENST00000502929,ENST00000504203,ENST00000505016,ENST00000505522,ENST00000506147,ENST00000506188,ENST00000507197,ENST00000507692,ENST00000508735,ENST00000509644,ENST00000509990,ENST00000512107,ENST00000513259,ENST00000514110,ENST00000514694	SNHG4	0	+	1.12	2.12	-1
11	6632683	6632684	ENST00000299424,ENST00000526743,ENST00000527248,ENST00000531760,ENST00000532344	TAF10	0	-	4.33	5.33	-1
1	76253180	76253181	ENST00000319942,ENST00000370826,ENST00000461653,ENST00000462042,ENST00000470201,ENST00000471759,ENST00000473406,ENST00000485459,ENST00000491266,ENST00000496055,ENST00000497648,ENST00000528016,ENST00000535300	RABGGTB, ACADM	0	+	-3.08	-2.09	-0.99
1	220193563	220193564	ENST00000366923	EPRS	0	-	5.65	6.64	-0.99
14	56113689	56113690	ENST00000395308,ENST00000395309,ENST00000395311,ENST00000395314,ENST00000413890,ENST00000416613,ENST00000438792,ENST00000459737,ENST00000553360,ENST00000554507,ENST00000554890	KTN1	0	+	4.96	5.95	-0.99
15	44629959	44629960	ENST00000299957,ENST00000345795,ENST00000360824,ENST00000557945,ENST00000559037,ENST00000559222,ENST00000561459	CASC4	0	+	4.54	5.54	-0.99
17	34862978	34862979	ENST00000268852,ENST00000431794,ENST00000586908,ENST00000588377,ENST00000588727,ENST00000591794	logical(0)	0	-	3.66	4.65	-0.99
4	166999053	166999054	ENST00000061240,ENST00000507499,ENST00000509505	TLL1	0	+	2.39	3.38	-0.99
3	123667979	123667980	ENST00000310351,ENST00000409657,ENST00000409697,ENST00000417438,ENST00000419247,ENST00000426152,ENST00000433542,ENST00000434954,ENST00000435910,ENST00000438440,ENST00000463996,ENST00000477268,ENST00000483247,ENST00000485727,ENST00000488653,ENST00000489746,ENST00000495381	CCDC14	0	-	-0.49	0.5	-0.99
1	150939105	150939106	ENST00000271688,ENST00000345896,ENST00000368949,ENST00000368954,ENST00000460664,ENST00000482825,ENST00000560793,ENST00000561294	CERS2	0	-	4.74	5.73	-0.99
22	39917776	39917777	ENST00000337304,ENST00000396680,ENST00000404241	ATF4	0	+	2.97	3.95	-0.98
6	30545851	30545852	ENST00000326195,ENST00000376545,ENST00000396515,ENST00000441867,ENST00000468958	ABCF1	0	+	0.56	1.54	-0.98
17	15586471	15586472	ENST00000416464,ENST00000460728,ENST00000473540,ENST00000473659,ENST00000578237,ENST00000579272,ENST00000579535,ENST00000579630,ENST00000579843,ENST00000580388,ENST00000581200,ENST00000581224,ENST00000582182,ENST00000582708,ENST00000584142	TRIM16	0	-	0.6	1.58	-0.98
11	865511	865512	ENST00000346501,ENST00000397396,ENST00000397397,ENST00000397404,ENST00000397406,ENST00000397408,ENST00000397411,ENST00000409531,ENST00000409543,ENST00000464987,ENST00000468468,ENST00000494815,ENST00000524895,ENST00000525201,ENST00000525334,ENST00000527644,ENST00000529566,ENST00000532375	TSPAN4	0	+	3.67	4.64	-0.98
5	86667933	86667934	ENST00000274376,ENST00000456692,ENST00000506290,ENST00000509953,ENST00000512763,ENST00000515800	RASA1	0	+	1.91	2.89	-0.98
3	123667979	123667980	ENST00000310351,ENST00000409657,ENST00000409697,ENST00000417438,ENST00000419247,ENST00000426152,ENST00000433542,ENST00000434954,ENST00000435910,ENST00000438440,ENST00000463996,ENST00000477268,ENST00000483247,ENST00000485727,ENST00000488653,ENST00000489746,ENST00000495381	CCDC14	0	-	1.92	2.9	-0.98
1	245021576	245021577	ENST00000283179,ENST00000366525,ENST00000440865,ENST00000444376,ENST00000465881,ENST00000483966	HNRNPU	0	-	6.06	7.03	-0.98
5	40834708	40834709	ENST00000274242,ENST00000504562,ENST00000507642,ENST00000508493,ENST00000509877	RPL37	0	-	-4.79	-3.81	-0.98
17	62515437	62515438	ENST00000553412,ENST00000553956,ENST00000556440,ENST00000577960,ENST00000579860,ENST00000580188	CEP95	0	+	0.81	1.79	-0.97
7	6441945	6441946	ENST00000348035,ENST00000356142,ENST00000473564,ENST00000488373,ENST00000495499,ENST00000497741	RAC1	0	+	1.25	2.22	-0.97
17	15989756	15989757	ENST00000268712,ENST00000395851,ENST00000436068	NCOR1	0	-	0.63	1.6	-0.97
7	44838844	44838845	ENST00000355968,ENST00000415933,ENST00000451562,ENST00000468812,ENST00000479021,ENST00000480603,ENST00000481437,ENST00000489459,ENST00000494484	PPIA	0	+	0.02	0.99	-0.97
16	69783241	69783242	ENST00000268802,ENST00000561677,ENST00000562416,ENST00000563055,ENST00000564620,ENST00000569871	NOB1	0	-	2.06	3.03	-0.97
17	16342893	16342894	ENST00000460249,ENST00000470491,ENST00000472293,ENST00000472367,ENST00000475947,ENST00000475953,ENST00000477249,ENST00000478103,ENST00000480811,ENST00000481027,ENST00000481898,ENST00000483140,ENST00000483588,ENST00000484836,ENST00000487066,ENST00000491009,ENST00000492250,ENST00000497774,ENST00000578380,ENST00000578757,ENST00000579473,ENST00000580180,ENST00000580770,ENST00000581361,ENST00000581718…	LRRC75A-AS1	0	+	-1.02	-0.05	-0.97
5	150276535	150276536	ENST00000274599,ENST00000394226,ENST00000418587,ENST00000427179,ENST00000446148	ZNF300	0	-	-1.42	-0.45	-0.97
13	49748569	49748570	ENST00000337156,ENST00000398316,ENST00000484074,ENST00000492622,ENST00000541916	FNDC3A	0	+	3.83	4.8	-0.97
16	28746492	28746493	ENST00000331666,ENST00000395587,ENST00000564243,ENST00000565932,ENST00000566086,ENST00000566501,ENST00000566866,ENST00000569005	EIF3C	0	+	5.4	6.37	-0.97
17	19559677	19559678	ENST00000176643,ENST00000339618,ENST00000395575,ENST00000446398,ENST00000472059,ENST00000476965,ENST00000578614,ENST00000579855,ENST00000581518,ENST00000582991,ENST00000584332	ALDH3A2	0	+	-1.22	-0.25	-0.97
12	49063055	49063056	ENST00000357861,ENST00000420613,ENST00000546701,ENST00000547582,ENST00000548147,ENST00000549574,ENST00000550347,ENST00000553086	KANSL2	0	-	2.94	3.9	-0.96
6	76343295	76343296	ENST00000327284,ENST00000370010,ENST00000370014,ENST00000447266,ENST00000483859,ENST00000493959	SENP6	0	+	2.92	3.88	-0.96
5	169018050	169018051	ENST00000265295,ENST00000503871,ENST00000506574,ENST00000507232,ENST00000508247,ENST00000509785,ENST00000510751,ENST00000512028,ENST00000513795,ENST00000513941,ENST00000515224	SPDL1	0	+	0.46	1.42	-0.96
15	85750849	85750850	ENST00000357253,ENST00000442755,ENST00000559481,ENST00000560756,ENST00000560811	logical(0)	0	-	2	2.96	-0.96
10	27048164	27048165	ENST00000346832,ENST00000355394,ENST00000359188,ENST00000376134,ENST00000376137,ENST00000376138,ENST00000376139,ENST00000376140,ENST00000376142,ENST00000376160,ENST00000376166,ENST00000376170,ENST00000490841,ENST00000536334	ABI1	0	-	-1.42	-0.47	-0.96
12	87879	87880	ENST00000400706,ENST00000400806,ENST00000541420,ENST00000543282,ENST00000543499	logical(0)	0	+	1.18	2.14	-0.96
5	33458669	33458670	ENST00000265112,ENST00000414361,ENST00000455217,ENST00000502553,ENST00000504698,ENST00000507716,ENST00000508361,ENST00000509731,ENST00000541634	TARS	0	+	5.77	6.73	-0.96
2	25048995	25048996	ENST00000260600,ENST00000405392,ENST00000455323	ADCY3	0	-	2.2	3.16	-0.96
15	85198635	85198636	ENST00000360476,ENST00000394588	NMB	0	-	-1.94	-0.99	-0.96
1	162473542	162473543	ENST00000282169,ENST00000489294,ENST00000538489,ENST00000545294	UHMK1	0	+	3.82	4.78	-0.95
3	133336170	133336171	ENST00000260810	TOPBP1	0	-	3.01	3.97	-0.95
17	5329554	5329555	ENST00000327154,ENST00000381208,ENST00000381209,ENST00000405578,ENST00000536255,ENST00000539417,ENST00000570883,ENST00000571043,ENST00000571558,ENST00000571613,ENST00000573126,ENST00000573577,ENST00000574003,ENST00000575112,ENST00000575599	RPAIN	0	+	2.07	3.02	-0.95
1	154246248	154246249	ENST00000328703,ENST00000435087,ENST00000447768,ENST00000457918,ENST00000471326,ENST00000477780,ENST00000483970,ENST00000531435,ENST00000532105	HAX1	0	+	2.59	3.55	-0.95
16	67226910	67226911	ENST00000379378,ENST00000561904,ENST00000563238,ENST00000564718,ENST00000565849,ENST00000566368,ENST00000567007,ENST00000568485,ENST00000568839,ENST00000569573	E2F4	0	+	1.98	2.93	-0.95
1	148742625	148742626	ENST00000417839	logical(0)	0	+	0.05	1	-0.95
2	10933328	10933329	ENST00000272227,ENST00000381611,ENST00000404371,ENST00000404824,ENST00000540494	PDIA6	0	-	6.25	7.2	-0.95
1	98058943	98058944	ENST00000370192	DPYD	0	-	3.71	4.66	-0.95
1	33252048	33252049	ENST00000373477,ENST00000466052,ENST00000478828,ENST00000481895	YARS	0	-	5.36	6.3	-0.95
6	76372935	76372936	ENST00000327284,ENST00000370010,ENST00000370014,ENST00000424947,ENST00000436928,ENST00000447266,ENST00000483859,ENST00000485497	SENP6	0	+	3.08	4.03	-0.95
10	120810833	120810834	ENST00000369144,ENST00000478852,ENST00000486248,ENST00000541549	EIF3A	0	-	5.52	6.47	-0.95
1	109779864	109779865	ENST00000234677,ENST00000369923	SARS	0	+	4.88	5.83	-0.95
1	109148843	109148844	ENST00000370035,ENST00000405454	FAM102B	0	+	4.11	5.06	-0.95
7	44154953	44154954	ENST00000223361,ENST00000406581,ENST00000452185,ENST00000489883	POLD2	0	-	-5.01	-4.06	-0.95
12	57625494	57625495	ENST00000328923,ENST00000393827,ENST00000414700,ENST00000449049,ENST00000553324,ENST00000553474,ENST00000553529,ENST00000553837,ENST00000553868,ENST00000553949,ENST00000553950,ENST00000554310,ENST00000554467,ENST00000554600,ENST00000554604,ENST00000554656,ENST00000554975,ENST00000555116,ENST00000555213,ENST00000555563,ENST00000555634,ENST00000555773,ENST00000555774,ENST00000556689,ENST00000556737…	SHMT2	0	+	4.35	5.29	-0.95
1	200816384	200816385	ENST00000236925,ENST00000358823,ENST00000413307,ENST00000447701	CAMSAP2	0	+	-1.36	-0.41	-0.95
1	145441181	145441182	ENST00000369317,ENST00000475171,ENST00000486597,ENST00000488537	TXNIP	0	+	3.17	4.11	-0.94
5	173036437	173036438	ENST00000285908,ENST00000311086,ENST00000462674,ENST00000471339,ENST00000477985,ENST00000480951,ENST00000518658	BOD1	0	-	3.87	4.81	-0.94
7	30640673	30640674	ENST00000389266,ENST00000454308,ENST00000478124	GARS	0	+	4.11	5.05	-0.94
19	19104549	19104550	ENST00000330854,ENST00000337018,ENST00000452918	SUGP2	0	-	2.36	3.3	-0.94
3	140685188	140685189	ENST00000324194,ENST00000393015,ENST00000446041,ENST00000453248,ENST00000502594,ENST00000507429,ENST00000512023,ENST00000512506,ENST00000513887,ENST00000515813	SLC25A36	0	+	-0.49	0.45	-0.94
10	99225913	99225914	ENST00000327238,ENST00000327277,ENST00000355839,ENST00000370782,ENST00000415383,ENST00000434392,ENST00000434538,ENST00000438925,ENST00000480280	MMS19	0	-	-2.23	-1.29	-0.94
5	133537712	133537713	ENST00000231504,ENST00000481195,ENST00000519718,ENST00000520515,ENST00000522385,ENST00000523082	PPP2CA	0	-	5.04	5.98	-0.94
1	212912028	212912029	ENST00000366975,ENST00000366976,ENST00000366977,ENST00000366978,ENST00000422588	NSL1	0	-	3.46	4.4	-0.94
21	40717200	40717201	ENST00000288344,ENST00000361263,ENST00000380747,ENST00000380748,ENST00000380749,ENST00000419378,ENST00000431390,ENST00000436324,ENST00000443046,ENST00000464078,ENST00000482192,ENST00000485550,ENST00000486741,ENST00000489072,ENST00000490032,ENST00000492280	HMGN1	0	-	1.18	2.12	-0.94
1	220156186	220156187	ENST00000366923,ENST00000485821	EPRS	0	-	4.95	5.88	-0.94
1	243303409	243303410	ENST00000336415,ENST00000366542,ENST00000366543,ENST00000366544,ENST00000413359,ENST00000464936,ENST00000468254,ENST00000481987,ENST00000490813,ENST00000492145	CEP170	0	-	-0.04	0.89	-0.93
3	180666133	180666134	ENST00000305586,ENST00000357559,ENST00000445140,ENST00000465551,ENST00000468861,ENST00000469882,ENST00000472339,ENST00000475315,ENST00000479176,ENST00000480918,ENST00000484042,ENST00000484790,ENST00000484958,ENST00000491062	FXR1	0	+	4.21	5.14	-0.93
2	232576598	232576599	ENST00000341369,ENST00000409115,ENST00000409321,ENST00000409683,ENST00000410064,ENST00000412128,ENST00000448874,ENST00000466801,ENST00000467816,ENST00000468027,ENST00000481928	PTMA	0	+	-0.63	0.3	-0.93
6	33289751	33289752	ENST00000266000,ENST00000374542,ENST00000414083,ENST00000446403,ENST00000446511,ENST00000453407,ENST00000468536,ENST00000477370,ENST00000498030	DAXX	0	-	-0.84	0.09	-0.93
18	47017954	47017955	ENST00000332968,ENST00000418495,ENST00000441578,ENST00000577910,ENST00000578528,ENST00000578532,ENST00000578966,ENST00000579248,ENST00000579408,ENST00000579495,ENST00000580210,ENST00000580261,ENST00000580387,ENST00000581091,ENST00000581305,ENST00000581373,ENST00000582782,ENST00000583036,ENST00000583637,ENST00000584895	RPL17-C18orf32, RPL17	0	-	-2.14	-1.21	-0.93
6	36938470	36938471	ENST00000373550,ENST00000373616,ENST00000373627,ENST00000418541,ENST00000460219,ENST00000471737,ENST00000490662,ENST00000492754,ENST00000538808	MTCH1	0	-	3.47	4.4	-0.93
17	38457078	38457079	ENST00000209728	CDC6	0	+	3.33	4.26	-0.93
6	99860194	99860195	ENST00000369239,ENST00000438806,ENST00000478777,ENST00000492294,ENST00000498075	PNISR	0	-	-0.42	0.51	-0.93
2	233421124	233421125	ENST00000258416,ENST00000409098,ENST00000409167,ENST00000409322,ENST00000409394,ENST00000409495,ENST00000409514,ENST00000454501,ENST00000463074,ENST00000479834,ENST00000498242	EIF4E2	0	+	-0.82	0.11	-0.93
12	6675502	6675503	ENST00000322166,ENST00000382421,ENST00000399466,ENST00000536124,ENST00000537442,ENST00000538420,ENST00000540228,ENST00000541778,ENST00000542015,ENST00000542867,ENST00000542944,ENST00000545200,ENST00000545492,ENST00000545915	NOP2	0	-	2.3	3.22	-0.93
6	86387593	86387594	ENST00000369605,ENST00000414002,ENST00000420199,ENST00000425170,ENST00000427501,ENST00000428833,ENST00000431043,ENST00000433843,ENST00000435947,ENST00000453754,ENST00000587692,ENST00000589187	SNHG5	0	-	2.33	3.25	-0.92
20	57569163	57569164	ENST00000344018,ENST00000460601,ENST00000477741,ENST00000478389,ENST00000479207,ENST00000486263	NELFCD	0	+	3.51	4.44	-0.92
11	62620153	62620154	ENST00000535076,ENST00000537068,ENST00000537869,ENST00000537925,ENST00000538266,ENST00000538654,ENST00000539921,ENST00000539975,ENST00000540725,ENST00000541578,ENST00000541615,ENST00000542112,ENST00000545440,ENST00000545688	SNHG1	0	-	3.1	4.02	-0.92
11	70260646	70260647	ENST00000301843,ENST00000346329,ENST00000376561,ENST00000415461,ENST00000527622	CTTN	0	+	5.06	5.98	-0.92
21	38507678	38507679	ENST00000354749,ENST00000355666,ENST00000399017,ENST00000418766,ENST00000438055,ENST00000450533,ENST00000463216,ENST00000476784,ENST00000479930,ENST00000481605,ENST00000485402,ENST00000492275,ENST00000494243,ENST00000540756	TTC3	0	+	0.83	1.75	-0.92
22	36912837	36912838	ENST00000216190,ENST00000405442,ENST00000458572,ENST00000541106	EIF3D	0	-	4.69	5.61	-0.92
3	49135550	49135551	ENST00000306125,ENST00000414533,ENST00000430182,ENST00000453392,ENST00000459870,ENST00000464962,ENST00000466179,ENST00000470113,ENST00000482248,ENST00000487495,ENST00000494984,ENST00000497635	QARS	0	-	5.43	6.35	-0.92
20	25657673	25657674	ENST00000252979,ENST00000376436,ENST00000481610,ENST00000538750	ZNF337	0	-	0.4	1.32	-0.92
1	120263791	120263792	ENST00000369409,ENST00000462324,ENST00000493622,ENST00000496756	PHGDH	0	+	3.75	4.67	-0.92
6	36938470	36938471	ENST00000373550,ENST00000373616,ENST00000373627,ENST00000418541,ENST00000460219,ENST00000471737,ENST00000490662,ENST00000492754,ENST00000538808	MTCH1	0	-	4.39	5.31	-0.92
11	118277650	118277651	ENST00000300688,ENST00000524422,ENST00000529460,ENST00000529770,ENST00000529790,ENST00000533172,ENST00000534385	ATP5L	0	+	5.07	5.98	-0.92
15	84871772	84871773	ENST00000316967,ENST00000335068,ENST00000400817,ENST00000436127,ENST00000456029,ENST00000557980,ENST00000558526,ENST00000559654,ENST00000559668,ENST00000559990,ENST00000560408,ENST00000561015	GOLGA2P7	0	-	2.06	2.97	-0.91
11	93463213	93463214	ENST00000325212,ENST00000344196,ENST00000411936,ENST00000531404,ENST00000531700	CEP295	0	+	2.44	3.35	-0.91
15	59204809	59204810	ENST00000249736,ENST00000380516,ENST00000480144,ENST00000484498,ENST00000492526,ENST00000536328,ENST00000557924,ENST00000557950,ENST00000558486,ENST00000558756,ENST00000559261,ENST00000559305,ENST00000559880,ENST00000560012,ENST00000560532,ENST00000560682	SLTM	0	-	1.27	2.18	-0.91
22	29195141	29195142	ENST00000216037,ENST00000344347,ENST00000403532,ENST00000405219,ENST00000415306,ENST00000482720	XBP1	0	-	-0.69	0.22	-0.91
2	202503768	202503769	ENST00000286196,ENST00000409444,ENST00000409883,ENST00000432684,ENST00000444047,ENST00000463205,ENST00000489550	TMEM237	0	-	-0.02	0.89	-0.91
15	75132657	75132658	ENST00000440863,ENST00000561725,ENST00000562395,ENST00000563301,ENST00000564029,ENST00000564767,ENST00000565011,ENST00000565881,ENST00000566479,ENST00000566631,ENST00000568210,ENST00000568273,ENST00000568667,ENST00000569437,ENST00000570276	ULK3	0	-	1.39	2.3	-0.91
6	41039414	41039415	ENST00000244558,ENST00000373154,ENST00000424266,ENST00000463088,ENST00000464633,ENST00000465893,ENST00000467234,ENST00000468811,ENST00000469104,ENST00000471367,ENST00000479950,ENST00000480585,ENST00000482515,ENST00000486443,ENST00000488238	OARD1	0	-	0.6	1.51	-0.91
16	28391459	28391460	ENST00000380876,ENST00000398943,ENST00000398944	EIF3CL	0	-	5.4	6.31	-0.91
11	71715387	71715388	ENST00000351960,ENST00000358965,ENST00000393695,ENST00000540626,ENST00000541584	NUMA1	0	-	3.05	3.96	-0.91
11	47500492	47500493	ENST00000310513,ENST00000358597,ENST00000361904,ENST00000395290,ENST00000395292,ENST00000422993,ENST00000531165,ENST00000532048,ENST00000532146	CELF1	0	-	-0.88	0.03	-0.91
2	182774624	182774625	ENST00000320370,ENST00000409001,ENST00000416081,ENST00000428267,ENST00000431877,ENST00000440623,ENST00000454579,ENST00000491720	SSFA2	0	+	4.85	5.76	-0.91
12	7084856	7084857	ENST00000261406,ENST00000439543,ENST00000539196,ENST00000539440,ENST00000539535,ENST00000541016,ENST00000546220,ENST00000564245	EMG1	0	+	1.06	1.97	-0.91
12	104682707	104682708	ENST00000354940,ENST00000378070,ENST00000388854,ENST00000429002,ENST00000503506,ENST00000524698,ENST00000525566,ENST00000526207,ENST00000526266,ENST00000526390,ENST00000526580,ENST00000526691,ENST00000527335,ENST00000527688,ENST00000528079,ENST00000529546,ENST00000529751,ENST00000529784,ENST00000531689,ENST00000531691,ENST00000540716,ENST00000542918	TXNRD1	0	+	3.95	4.85	-0.91
5	139866541	139866542	ENST00000246149,ENST00000297183,ENST00000360839,ENST00000412116,ENST00000421134,ENST00000506755,ENST00000532219	ANKHD1, ANKHD1-EIF4EBP3	0	+	2.08	2.99	-0.91
1	154247424	154247425	ENST00000328703,ENST00000435087,ENST00000447768,ENST00000457918,ENST00000459914,ENST00000471326,ENST00000477780,ENST00000483970,ENST00000492550,ENST00000531435,ENST00000532105	HAX1	0	+	4.25	5.16	-0.91
15	49924354	49924355	ENST00000251250,ENST00000403028,ENST00000415425,ENST00000557988,ENST00000558653,ENST00000559164,ENST00000559223,ENST00000559405,ENST00000560632,ENST00000560735,ENST00000560765	DTWD1, FGF7	0	+	1.49	2.4	-0.91
19	36719648	36719649	ENST00000443387,ENST00000456324,ENST00000586094,ENST00000591063	ZNF146	0	+	3.5	4.41	-0.91
13	96642327	96642328	ENST00000376712,ENST00000376714,ENST00000376747,ENST00000397618,ENST00000461329,ENST00000465196,ENST00000467305	UGGT2	0	-	3.88	4.78	-0.9
16	70299565	70299566	ENST00000261772,ENST00000569790	AARS	0	-	4.59	5.5	-0.9
3	160130112	160130113	ENST00000344722,ENST00000357388,ENST00000360111,ENST00000462787,ENST00000465563,ENST00000468653,ENST00000469762,ENST00000469858,ENST00000470240,ENST00000472282,ENST00000472991,ENST00000487747,ENST00000489573,ENST00000494612,ENST00000497984	SMC4	0	+	-1.34	-0.44	-0.9
10	58118448	58118449	ENST00000318387,ENST00000361148,ENST00000373940,ENST00000373944,ENST00000395405,ENST00000460654,ENST00000467523,ENST00000478181,ENST00000489649,ENST00000494312	ZWINT	0	-	-3.07	-2.16	-0.9
12	46592526	46592527	ENST00000398637,ENST00000439706,ENST00000546893,ENST00000549049,ENST00000549633,ENST00000552197	SLC38A1	0	-	5.53	6.43	-0.9
12	51447593	51447594	ENST00000262055,ENST00000380123,ENST00000380135,ENST00000418425,ENST00000546992,ENST00000547008,ENST00000547029,ENST00000547256,ENST00000547318,ENST00000547555,ENST00000547660,ENST00000547877,ENST00000548209,ENST00000548251,ENST00000548401,ENST00000548516,ENST00000549340,ENST00000549686,ENST00000550100,ENST00000550442,ENST00000550446,ENST00000550715,ENST00000550755,ENST00000550814,ENST00000550929…	LETMD1	0	+	-1.98	-1.08	-0.9
21	40184925	40184926	ENST00000360214,ENST00000360938,ENST00000432278,ENST00000456966	ETS2	0	+	3.66	4.56	-0.9
3	156866378	156866379	ENST00000295926,ENST00000461804,ENST00000464316,ENST00000467849,ENST00000468977,ENST00000470121,ENST00000471247,ENST00000474539,ENST00000475298,ENST00000476367,ENST00000476744,ENST00000477127	CCNL1	0	-	2.76	3.66	-0.9
1	220198600	220198601	ENST00000366923	EPRS	0	-	3.85	4.75	-0.9
22	38155422	38155423	ENST00000344404,ENST00000403663,ENST00000406386,ENST00000407319,ENST00000455236	TRIOBP	0	+	0.93	1.83	-0.9
6	76357445	76357446	ENST00000327284,ENST00000370010,ENST00000370014,ENST00000424947,ENST00000436928,ENST00000447266,ENST00000483859,ENST00000485497	SENP6	0	+	2.56	3.46	-0.9
17	74734362	74734363	ENST00000336509,ENST00000355954,ENST00000586622,ENST00000586689,ENST00000587459,ENST00000587661,ENST00000588031,ENST00000588460,ENST00000590514,ENST00000591864,ENST00000593181	MFSD11	0	+	-0.09	0.81	-0.9
1	161089297	161089298	ENST00000368007,ENST00000368008,ENST00000368009,ENST00000392190,ENST00000461376,ENST00000477684,ENST00000479266,ENST00000485594,ENST00000486962,ENST00000491497,ENST00000492411,ENST00000496768,ENST00000496861	NIT1	0	+	2.3	3.2	-0.9
5	96083047	96083048	ENST00000309190,ENST00000325674,ENST00000338252,ENST00000341926,ENST00000348386,ENST00000359176,ENST00000395812,ENST00000395813,ENST00000437034,ENST00000484552,ENST00000503828,ENST00000504465,ENST00000508579,ENST00000508608,ENST00000508830,ENST00000509259,ENST00000509903,ENST00000510156,ENST00000510500,ENST00000510756,ENST00000511049,ENST00000511097,ENST00000511782,ENST00000512191,ENST00000513666…	CAST	0	+	5.3	6.2	-0.9
1	173833644	173833645	ENST00000412059,ENST00000414075,ENST00000422008,ENST00000422183,ENST00000430245,ENST00000431268,ENST00000434796,ENST00000436285,ENST00000436656,ENST00000444470,ENST00000448718,ENST00000449289,ENST00000449589,ENST00000450589,ENST00000452197,ENST00000454068,ENST00000454813,ENST00000456812	GAS5	0	-	1.26	2.16	-0.9
17	19578869	19578870	ENST00000176643,ENST00000339618,ENST00000395575,ENST00000472059,ENST00000476965,ENST00000571163,ENST00000573565,ENST00000573947,ENST00000574597,ENST00000575384,ENST00000579855,ENST00000581518,ENST00000582991	ALDH3A2	0	+	0.82	1.72	-0.9
2	61416204	61416205	ENST00000398571,ENST00000411912,ENST00000436269,ENST00000463046,ENST00000492604	USP34	0	-	2.08	2.97	-0.9
2	61715906	61715907	ENST00000401558,ENST00000404992,ENST00000406957,ENST00000428210,ENST00000481073	XPO1	0	-	4.06	4.95	-0.9
15	48736857	48736858	ENST00000316623,ENST00000537463,ENST00000559133,ENST00000560820	FBN1	0	-	3.87	4.77	-0.9
1	120284388	120284389	ENST00000369407,ENST00000369409,ENST00000482968	PHGDH	0	+	5.07	5.97	-0.89
3	27465643	27465644	ENST00000295736,ENST00000388777,ENST00000425128,ENST00000428005,ENST00000428179,ENST00000428386,ENST00000435667,ENST00000437179,ENST00000437266,ENST00000438530,ENST00000440156,ENST00000445684,ENST00000446700,ENST00000454389,ENST00000455077,ENST00000457377	SLC4A7	0	-	2.51	3.4	-0.89
18	29709080	29709081	ENST00000257190,ENST00000261593,ENST00000577999	RNF138	0	+	2.21	3.1	-0.89
5	31538586	31538587	ENST00000325366,ENST00000355907,ENST00000504464,ENST00000507818,ENST00000510530,ENST00000510659,ENST00000511208,ENST00000513967,ENST00000517780	C5orf22	0	+	-2.94	-2.05	-0.89
11	2976996	2976997	ENST00000380542,ENST00000483643,ENST00000492594,ENST00000492685,ENST00000526115,ENST00000528261,ENST00000528363	NAP1L4	0	-	5.29	6.18	-0.89
2	44200853	44200854	ENST00000260665,ENST00000409659,ENST00000409946	LRPPRC	0	-	3.91	4.8	-0.89
1	70696776	70696777	ENST00000370950,ENST00000370951,ENST00000395136,ENST00000405432,ENST00000436161,ENST00000454435,ENST00000463116,ENST00000469170,ENST00000473950,ENST00000475204,ENST00000481648,ENST00000484162,ENST00000486667	SRSF11	0	+	-3.12	-2.23	-0.89
20	32868971	32868972	ENST00000217426,ENST00000480653,ENST00000512005,ENST00000538132	AHCY	0	-	4.11	5	-0.89
1	52902635	52902636	ENST00000257177,ENST00000371544,ENST00000474453,ENST00000531722	ZCCHC11	0	-	0.27	1.16	-0.89
3	63822034	63822035	ENST00000295899,ENST00000469153,ENST00000469584,ENST00000473141,ENST00000498422	THOC7	0	-	4.83	5.72	-0.89
1	17747324	17747325	ENST00000375433,ENST00000375436	RCC2	0	-	4	4.89	-0.89
1	243303409	243303410	ENST00000336415,ENST00000366542,ENST00000366543,ENST00000366544,ENST00000413359,ENST00000464936,ENST00000468254,ENST00000481987,ENST00000490813,ENST00000492145	CEP170	0	-	1.79	2.67	-0.89
11	71903208	71903209	ENST00000312293,ENST00000393676,ENST00000393679,ENST00000393681	FOLR1	0	+	-2.01	-1.12	-0.89
22	36919328	36919329	ENST00000216190,ENST00000405442,ENST00000432675,ENST00000455547,ENST00000457241,ENST00000541106	EIF3D	0	-	5.62	6.51	-0.89
12	57894102	57894103	ENST00000262027,ENST00000315473,ENST00000447721,ENST00000537638,ENST00000545888,ENST00000551892,ENST00000552371	MARS	0	+	4.14	5.03	-0.89
5	74016941	74016942	ENST00000261416,ENST00000503312,ENST00000504459,ENST00000505859,ENST00000509579,ENST00000511181,ENST00000513336,ENST00000513539,ENST00000513867	HEXB	0	+	5.08	5.97	-0.89
5	96108342	96108343	ENST00000309190,ENST00000325674,ENST00000338252,ENST00000341926,ENST00000348386,ENST00000359176,ENST00000395812,ENST00000395813,ENST00000437034,ENST00000484552,ENST00000504465,ENST00000508579,ENST00000508608,ENST00000509529,ENST00000510098,ENST00000510500,ENST00000511049,ENST00000511782,ENST00000515663	CAST	0	+	5.41	6.29	-0.88
17	15930686	15930687	ENST00000261647,ENST00000395886,ENST00000470649,ENST00000475723,ENST00000481107,ENST00000486880,ENST00000497842,ENST00000578103	TTC19	0	+	3.93	4.81	-0.88
3	14987661	14987662	ENST00000417835,ENST00000424349,ENST00000426200,ENST00000430166,ENST00000440079	FGD5-AS1	0	-	-0.27	0.61	-0.88
22	39712846	39712847	ENST00000216146,ENST00000401609,ENST00000402527,ENST00000420536,ENST00000427905,ENST00000453303,ENST00000460589,ENST00000465618,ENST00000484358,ENST00000484615	RPL3	0	-	5.22	6.1	-0.88
21	34957074	34957075	ENST00000303071,ENST00000303113,ENST00000417871,ENST00000429238,ENST00000432378,ENST00000437395,ENST00000440810,ENST00000442660,ENST00000444517,ENST00000453626,ENST00000457359	DONSON	0	-	2.98	3.87	-0.88
12	50410498	50410499	ENST00000454520,ENST00000546595,ENST00000546723,ENST00000546764,ENST00000546786,ENST00000547905,ENST00000548247,ENST00000548320,ENST00000548598,ENST00000548644,ENST00000548824,ENST00000549777,ENST00000550149,ENST00000550651,ENST00000551016,ENST00000551145,ENST00000551260,ENST00000552004,ENST00000552157,ENST00000552310,ENST00000552921	RACGAP1	0	-	-3.02	-2.14	-0.88
1	243303409	243303410	ENST00000336415,ENST00000366542,ENST00000366543,ENST00000366544,ENST00000413359,ENST00000464936,ENST00000468254,ENST00000481987,ENST00000490813,ENST00000492145	CEP170	0	-	-0.26	0.62	-0.88
10	120817815	120817816	ENST00000369144,ENST00000462527,ENST00000478852,ENST00000486248,ENST00000541549	EIF3A	0	-	4.18	5.06	-0.88
16	28391201	28391202	ENST00000380876,ENST00000398943,ENST00000398944	EIF3CL	0	-	4.77	5.65	-0.88
16	28746750	28746751	ENST00000331666,ENST00000395587,ENST00000564243,ENST00000565932,ENST00000566086,ENST00000566501,ENST00000566866,ENST00000569005	EIF3C	0	+	4.78	5.66	-0.88
10	103918948	103918949	ENST00000370007,ENST00000405356,ENST00000461421,ENST00000464969,ENST00000476468,ENST00000488254	NOLC1	0	+	4.12	5	-0.88
1	215747127	215747128	ENST00000259154,ENST00000448333	KCTD3	0	+	0.88	1.76	-0.88
16	89952254	89952255	ENST00000263346,ENST00000263347,ENST00000561958,ENST00000562256,ENST00000564652,ENST00000565196,ENST00000565404,ENST00000566751,ENST00000568412	TCF25	0	+	3.62	4.5	-0.88
17	48828106	48828107	ENST00000393227,ENST00000503728,ENST00000504065,ENST00000505658,ENST00000508482,ENST00000509487,ENST00000511974,ENST00000513969,ENST00000544170	LUC7L3	0	+	0.18	1.06	-0.88
3	133306004	133306005	ENST00000264993,ENST00000420115,ENST00000431519,ENST00000503932,ENST00000508481,ENST00000511392,ENST00000515421	CDV3	0	+	-2.47	-1.59	-0.88
1	33149690	33149691	ENST00000373484,ENST00000409190	SYNC	0	-	-2.8	-1.93	-0.87
2	128047400	128047401	ENST00000285398,ENST00000426778,ENST00000445889,ENST00000456257,ENST00000460485,ENST00000462306,ENST00000493187,ENST00000494464	ERCC3	0	-	2.77	3.65	-0.87
17	38785245	38785246	ENST00000264640,ENST00000348513,ENST00000377808,ENST00000400122,ENST00000431889,ENST00000447024,ENST00000469334,ENST00000476049,ENST00000544009,ENST00000578044,ENST00000578112,ENST00000580419	SMARCE1	0	-	-1.2	-0.32	-0.87
19	5696768	5696769	ENST00000360614,ENST00000540670,ENST00000585374,ENST00000587552,ENST00000590206,ENST00000590558,ENST00000590729,ENST00000593119	LONP1	0	-	2.83	3.71	-0.87
10	38384464	38384465	ENST00000351773,ENST00000361085,ENST00000479469,ENST00000498773	ZNF37A	0	+	1.17	2.04	-0.87
17	76696525	76696526	ENST00000361101,ENST00000446868,ENST00000585509,ENST00000586043,ENST00000587308,ENST00000589296,ENST00000589297,ENST00000589768,ENST00000590775,ENST00000591455,ENST00000591574	CYTH1	0	-	2.9	3.77	-0.87
2	44202356	44202357	ENST00000260665,ENST00000409659,ENST00000409946,ENST00000447246	LRPPRC	0	-	5.3	6.17	-0.87
10	120829166	120829167	ENST00000369144,ENST00000478852,ENST00000541549	EIF3A	0	-	4.34	5.21	-0.87
11	125484217	125484218	ENST00000392708,ENST00000525946,ENST00000529196,ENST00000531491	STT3A	0	+	3.6	4.47	-0.87
3	49065755	49065756	ENST00000326739,ENST00000429182,ENST00000442157,ENST00000485500,ENST00000496837	IMPDH2	0	-	7.08	7.95	-0.87
14	65392726	65392727	ENST00000359118,ENST00000447296,ENST00000542227,ENST00000547625,ENST00000548752,ENST00000549115,ENST00000549987,ENST00000551093,ENST00000551823,ENST00000551947,ENST00000552002,ENST00000552941,ENST00000553743,ENST00000556089	CHURC1, CHURC1-FNTB	0	+	3.06	3.93	-0.87
1	148566848	148566849	ENST00000369187,ENST00000442702,ENST00000464336,ENST00000478419,ENST00000488031,ENST00000492711	NBPF15	0	+	-0.86	0.01	-0.87
11	62652935	62652936	ENST00000338663,ENST00000377889,ENST00000377890,ENST00000377891,ENST00000377892,ENST00000457660,ENST00000535296,ENST00000535768,ENST00000536981,ENST00000538682,ENST00000539507,ENST00000539891,ENST00000541425,ENST00000542922,ENST00000546312	SLC3A2	0	+	5.19	6.06	-0.87
1	145804365	145804366	ENST00000313835,ENST00000454423,ENST00000460277,ENST00000462900,ENST00000466593,ENST00000478703,ENST00000527989,ENST00000528944,ENST00000534502	GPR89A	0	-	3.09	3.96	-0.87
5	148889516	148889517	ENST00000261798,ENST00000322237,ENST00000377843,ENST00000503350,ENST00000504676,ENST00000515435,ENST00000515768	CSNK1A1	0	-	5.08	5.95	-0.87
[truncated: 9,638 more rows]
