# Supplementary material for: DNAJC17 is localized in nuclear speckles and interacts with splicing machinery components
Source: Sci Rep. 2018 May 17;8:7794. doi: 10.1038/s41598-018-26093-1 (PMC5958099; doi:10.1038/s41598-018-26093-1)
Supplement: Supplementary file 5 — Table S4 [file 41598_2018_26093_MOESM5_ESM.xlsx]

## Sheet: Foglio1
DNAJC17 is localized in nuclear speckles and interacts with splicing machinery components
A Pascarella, G Ferrandino, SC Credendino, C Moccia, F D’Angelo, B Miranda, C D’Ambrosio, P Bielli, O Spadaro, M Ceccarelli, A Scaloni, C Sette, M De Felice, G De Vita, E Amendola
Table S4 - Genes selected for validation of splicing efficiency with primers used for RT-qPCR
Gene Name	Splicing Site (ss)	Start (bp)	End (bp)	Log2FC	Splicing sites primers	Transreads primers
DONSON	5’	34956894	34956895	-1.55	Fw: GCCTTATCTATTGGCTCCA
					Rev: CCACAATTGGGTAAAGAATGA	Fw: GCCTTATCTATTGGCTCCA
	3’	34957074	34957075	-0.88	Fw: GGTATCAAACTGAATTATTCAGAA	Rev: CTCACAGACCAGTCACTCA
					Rev: GCTTCTCTTAAACCTCGAGTT
FUBP1	5’	78435607	78435608	-1.52	Fw: ATTGCAGCAAAAATTGGAGGTGA
					Rev: CCCTTTTAGGCCAATATACAGC	Fw: ATTGCAGCAAAAATTGGAGGTGA
	3’	78434768	78434769	-1.14	Fw: CTATAGAATGTATTTGTAGCTTT	Rev: GTCCAAGAGCCATCTCCATCTT
					Rev: CCCTCCCAGTGTGTTGTACT
SARS.a	5’	109779995	109779996	-1.35	Fw: GAGGGATCTTTCTGCAGTTAT
					Rev: CCGAGAGGGCAGACAGAGTTT	Fw: GAGGGATCTTTCTGCAGTTAT
	3’	109780351	109780352	-1.12	Fw: GAAACTCTGTCTGCCCTCTCG	Rev: GTTCTTGCAGTCCTGGCGG
					Rev: CAGGCTTCACAAAGGGGATCA
SARS.b	5’	109772194	109772195	-1.11	Fw: ACCTGAAAGTCTCACAAATCAAA
					Rev: CCAGTGTTCCACAGATCTCCT	Fw: GTAACGATGAGGATGTGGACA
	3’	109773498	109773499	-1.59	Fw: CACACCTGTCTGTAGTCCCA	Rev: CTTCAAGAAGTACCCTCGACT
					Rev: CTTCAAGAAGTACCCTCGACT
SLC7	5’	139144351	139144352	-1.49	Fw: GCAAGCTCACAGCAATTCTGAT
					Rev: CTCACTCACAATGTAGCAGCCT	Fw: GTAGTGATGGTCCTAAATAGCA
	3’	139140519	139140520	-1.3	Fw: CAACAGAGAGTAAGAAATCTAGA	Rev: GTTCTGCGTTTGACCTTTAATTA
					Rev: CCGCGTAATACTTGAATCTCTT
RPS9	5’	54704829	54704830	-1.7	Fw: CAATAGCCCAGCGCAAGGGT
					Rev: CCACATTACAGAAAGGGCACA	Fw: GAGGTGATGGGTGTGAACTCA
	3’	54711264	54711265	-1.07	Fw: GAGAGGAAAGAGTGGTGCGGT	Rev: CTTGCGGACCCTGTCCAGCT
					Rev: GGGAGAGCGCAGAGAGAAGT
